# Supplementary material for: Cell type-specific analysis of transcriptome changes in the porcine endometrium on Day 12 of pregnancy
Source: BMC Genomics. 2018 Jun 14;19:459. doi: 10.1186/s12864-018-4855-y (PMC6000939; doi:10.1186/s12864-018-4855-y)
Supplement: Supplementary file 2 — Table S2. Differentially expressed genes in luminal epithelium, glandular epithelium, stroma, and complete tissue. (XLSX 1826 kb) [file 12864_2018_4855_MOESM2_ESM.xlsx]

## Sheet: LE
Ssc Gene ID	Ssc Gene symbol	Ssc Gene description	Synonyms	Hsa GeneID	Hsa Gene symbol	log2 FC P/C	PValue	FDR	cpm	C_L_02	C_L_04	C_L_06	C_L_13	P_L_01	P_L_03	P_L_05	P_L_14
100153783	LOC100153783	ovalbumin	-	-	-	8.13102	2.82653e-68	6.45298e-65		0.369026	0.801577	0	2.30127	226.482	264.842	194.391	129.005
100515156	LOC100515156	sodium/potassium-transporting ATPase subunit beta-3 pseudogene	-	-	-	2.35294	3.03055e-10	7.25234e-09		6.64247	9.88612	10.4399	8.05445	12.8418	30.1192	58.3475	64.3461
100517809	LOC100517809	uncharacterized LOC100517809	-	-	-	1.80033	1.45263e-09	3.1052e-08		14.023	14.9628	17.0518	22.0922	40.8602	74.2595	83.1376	39.6697
100519166	LOC100519166	uncharacterized LOC100519166	-	-	-	-2.09503	0.000195215	0.00133203		177.871	84.9672	141.634	94.8124	59.5391	9.86665	48.9756	4.06068
100524999	LOC100524999	placenta-specific gene 8 protein	-	-	-	2.48829	1.00279e-09	2.20982e-08		1.84513	2.13754	3.47995	3.91216	8.17204	15.0596	20.5577	19.054
100525099	LOC100525099	L-amino-acid oxidase-like	-	-	-	2.15567	0.00166989	0.00824115		4.42832	0.801577	0.69599	5.98331	8.17204	7.27016	11.4881	39.045
100526084	LOC100526084	uncharacterized LOC100526084	-	-	-	-1.42845	2.44318e-07	3.36822e-06		266.068	321.432	260.3	172.826	43.1951	95.5507	103.091	116.823
100620827	LOC100620827	uncharacterized LOC100620827	BIK	-	-	1.61215	4.52755e-05	0.000366539		1.84513	7.2142	6.61191	5.52305	25.6836	15.0596	18.1391	11.245
100621455	LOC100621455	uncharacterized LOC100621455	-	-	-	-1.12443	0.000429309	0.00262765		955.778	1906.69	928.799	771.847	356.067	710.399	357.643	502.275
100624077	LOC100624077	endogenous retrovirus group V member 2 Env polyprotein	-	-	-	-1.2513	1.01054e-08	1.85455e-07		182.299	211.616	277.004	213.098	112.074	87.7612	79.2074	95.2698
100627892	LOC100627892	uncharacterized LOC100627892	-	-	-	-2.01185	0.000390988	0.00242298		386.001	295.515	35.1475	40.5024	38.5253	57.642	41.7199	34.672
100736825	LOC100736825	protein transport protein SEC31-like	-	-	-	3.07951	1.03019e-07	1.54528e-06		4.05929	11.2221	7.3079	10.3557	11.6743	106.975	216.762	33.1102
102157424	LOC102157424	uncharacterized LOC102157424	-	-	-	-1.89473	0.000251863	0.00164947		9.22566	5.87823	8.69988	14.498	2.33487	4.15438	3.02318	0.93708
102158077	LOC102158077	uncharacterized LOC102158077	-	-	-	-1.94092	0.00169446	0.00834437		6.27345	15.23	32.0156	14.0378	4.66974	0.519297	3.3255	10.9326
102159074	LOC102159074	uncharacterized LOC102159074	-	-	-	1.73458	4.60379e-06	4.83906e-05		8.85663	14.4284	13.9198	10.5859	5.83717	41.5438	36.8828	61.5349
102159543	LOC102159543	uncharacterized LOC102159543	-	-	-	-1.53706	0.000989779	0.0053572		9.59468	7.74858	7.3079	12.1967	5.83717	2.59649	1.51159	4.06068
102159588	LOC102159588	uncharacterized LOC102159588	-	-	-	-2.94059	1.11387e-07	1.65991e-06		11.4398	13.3596	22.2717	11.2762	0	1.03859	1.81391	6.55956
102159681	LOC102159681	uncharacterized LOC102159681	-	-	-	-1.44901	0.0015105	0.00757905		32.4743	17.1003	20.5317	30.8371	3.5023	1.55789	12.6974	16.2427
102160748	LOC102160748	uncharacterized LOC102160748	-	-	-	-1.05481	0.00091125	0.00499612		84.138	53.9729	32.7115	84.2266	30.3533	30.6385	20.2553	44.3551
102160777	LOC102160777	uncharacterized LOC102160777	-	-	-	2.90596	1.07831e-09	2.3671e-08		1.84513	3.4735	2.43597	2.99165	11.6743	7.27016	31.1388	28.4248
102160892	LOC102160892	40S ribosomal protein S24 pseudogene	-	-	-	3.96179	2.35501e-07	3.25848e-06		0	0.267192	1.39198	0.920509	10.5069	9.34735	38.6968	3.74832
102161828	LOC102161828	protein S100-A15A-like	-	-	-	5.52951	1.64274e-43	9.37592e-41		2.21416	1.87035	1.39198	0.230127	39.6928	77.8946	85.2538	64.0338
102162631	LOC102162631	uncharacterized LOC102162631	-	-	-	-1.62747	0.000157672	0.00109745		38.0097	27.2536	37.2355	22.5525	5.83717	3.11578	12.3951	25.6135
102162768	LOC102162768	uncharacterized LOC102162768	-	-	-	-7.88297	8.22236e-18	5.45687e-16		9.22566	10.9549	10.0919	10.5859	0	0	0	0
102164640	LOC102164640	uncharacterized LOC102164640	-	-	-	-1.80052	9.28128e-09	1.71711e-07		39.1168	43.018	43.4994	52.0088	9.33947	6.75086	14.209	21.8652
102165006	LOC102165006	uncharacterized LOC102165006	-	-	-	-3.66504	7.91873e-08	1.21154e-06		5.16637	9.35174	10.4399	9.43522	0	2.59649	0	0.93708
102165484	LOC102165484	gasdermin-A-like	-	-	-	3.02228	0.00168112	0.00828942		1.10708	2.93912	2.08797	6.44356	137.757	16.0982	32.9527	0
102165844	LOC102165844	uncharacterized LOC102165844	-	-	-	6.52657	2.83401e-16	1.5553e-14		0.738053	0.267192	0	0	4.66974	57.1227	22.3716	19.3663
102167410	LOC102167410	5-formyltetrahydrofolate cyclo-ligase	-	-	-	0.933431	0.00109427	0.00581791		10.7018	16.0315	19.1397	23.0127	23.3487	36.8701	41.1153	29.0495
102167930	LOC102167930	mucin-16-like	-	-	-	5.88596	1.05932e-22	1.24661e-20		1.84513	1.06877	6.26391	4.60254	164.608	799.718	233.692	72.1551
106505194	LOC106505194	uncharacterized LOC106505194	-	-	-	1.75477	1.87198e-05	0.000168258		5.90442	5.61104	8.00389	3.91216	8.17204	18.1754	37.4875	19.6787
106505208	LOC106505208	uncharacterized LOC106505208	-	-	-	-4.1086	2.18185e-16	1.22087e-14		18.4513	12.8252	13.2238	17.7198	0	1.55789	0.604637	0.93708
106505478	LOC106505478	uncharacterized LOC106505478	-	-	-	8.63982	4.09562e-18	2.86819e-16		0	0	0.347995	0	32.6882	54.0069	51.0918	2.49888
106505633	LOC106505633	uncharacterized LOC106505633	-	-	-	-2.06131	2.92916e-07	3.93832e-06		27.677	20.3066	17.3998	41.1928	2.33487	3.11578	7.55796	9.3708
106506137	LOC106506137	uncharacterized LOC106506137	-	-	-	2.46295	6.50562e-07	8.22388e-06		7.0115	2.13754	2.43597	1.61089	17.5115	20.7719	10.2788	10.3079
106507887	LOC106507887	uncharacterized LOC106507887	-	-	-	-3.01898	1.07579e-08	1.96482e-07		23.6177	25.9177	25.0557	19.3307	2.33487	3.11578	10.5811	0
106508546	LOC106508546	uncharacterized LOC106508546	-	-	-	-1.27951	0.000134021	0.000947864		83.769	93.7845	106.835	104.248	46.6974	18.1754	34.162	98.081
106509010	LOC106509010	uncharacterized LOC106509010	-	-	-	-2.15388	3.104e-09	6.26009e-08		67.5318	53.1713	70.991	44.8748	2.33487	18.6947	20.5577	7.18428
106509537	LOC106509537	uncharacterized LOC106509537	-	-	-	1.45646	0.000536168	0.00316625		4.79734	2.93912	3.13196	2.76153	11.6743	9.86665	6.65101	9.99552
106509843	LOC106509843	uncharacterized LOC106509843	-	-	-	-1.73127	9.66067e-05	0.000711003		119.934	111.419	28.1876	31.7576	32.6882	22.3298	20.5577	12.8068
110255172	LOC110255172	acyl-coenzyme A amino acid N-acyltransferase 2-like	-	-	-	-2.62107	2.91739e-11	7.87282e-10		66.0557	70.806	86.9988	52.2389	12.8418	5.71227	9.67419	55.6001
110255187	LOC110255187	uncharacterized LOC110255187	-	-	-	-5.31683	1.49819e-28	3.167e-26		163.848	220.701	193.137	88.1387	7.00461	2.07719	2.11623	12.4944
110255210	LOC110255210	ATP-binding cassette sub-family G member 2-like	-	-	-	-1.71849	2.6271e-08	4.40357e-07		151.67	192.913	199.749	179.039	65.3763	38.428	41.7199	146.497
110255214	LOC110255214	beta-1,4 N-acetylgalactosaminyltransferase 2-like	-	-	-	1.11013	3.69927e-06	3.96499e-05		69.746	47.8274	42.4554	39.3518	112.074	83.6069	120.927	98.7057
110255258	LOC110255258	protein CXorf40A-like	-		-	-1.35277	0.0011126	0.00589616		21.0345	14.1612	15.6598	10.816	1.16743	12.9824	6.04637	5.31012
110255296	LOC110255296	uncharacterized LOC110255296	-		-	-1.61785	0.000334575	0.00211354		12.9159	12.558	13.9198	16.5692	5.83717	1.03859	3.62782	9.68316
110255465	LOC110255465	uncharacterized LOC110255465	-		-	-2.2469	0.00048928	0.00293645		8.85663	22.4442	11.4838	9.66534	0	1.03859	3.3255	21.2405
110255475	LOC110255475	uncharacterized LOC110255475	-	-	-	-2.24796	2.38003e-09	4.86883e-08		24.7248	18.1691	25.4036	14.9583	0	4.67367	3.93014	5.93484
110255479	LOC110255479	uncharacterized LOC110255479	-	-	-	-2.2479	0.000108722	0.000786978		9.59468	11.2221	4.17594	11.5064	0	3.11578	0.604637	3.1236
110255511	LOC110255511	uncharacterized LOC110255511	-	-	-	-1.62358	0.000275068	0.00177755		520.696	499.917	99.8746	107.93	92.2273	106.456	122.137	77.1529
110255519	LOC110255519	uncharacterized LOC110255519	-	-	-	-5.43596	6.12621e-11	1.58573e-09		10.7018	7.2142	12.5278	6.67369	0	0	0	0.93708
110255560	LOC110255560	pleckstrin homology domain-containing family A member 6-like	-	-	-	-1.35934	0.000376169	0.00234131		13.2849	12.558	19.8357	14.0378	4.66974	2.07719	8.46492	6.2472
110255640	LOC110255640	uncharacterized LOC110255640	-	-	-	-1.28497	0.00195999	0.00947618		13.2849	11.7565	12.1798	14.498	2.33487	7.27016	2.11623	8.12136
110256025	LOC110256025	uncharacterized LOC110256025	-		-	2.26974	0.00158675	0.00788882		8.4876	1.06877	1.39198	1.38076	19.8464	11.4245	6.34869	2.81124
110256171	LOC110256171	uncharacterized LOC110256171	-		-	2.08137	2.63409e-07	3.59667e-06		12.9159	13.894	8.00389	21.8621	107.404	68.0279	53.5104	21.5528
110256172	LOC110256172	uncharacterized LOC110256172	-		-	2.38146	5.02e-06	5.24275e-05		0.738053	2.93912	1.39198	3.68204	14.0092	14.5403	15.1159	5.31012
110256328	LOC110256328	uncharacterized LOC110256328	-		-	7.22554	5.597e-27	9.68027e-25		0.369026	0	0	0.460254	50.1997	14.5403	74.3703	28.7371
110256413	LOC110256413	uncharacterized LOC110256413	-		-	-1.58906	0.000210144	0.00141522		20.2964	17.3675	18.4437	9.66534	0	2.59649	7.25564	8.12136
110256674	LOC110256674	E3 ubiquitin-protein ligase RNF168 pseudogene	-		-	-3.0959	1.6198e-08	2.82291e-07		7.38053	10.6877	10.7879	20.7115	0	1.55789	1.51159	1.5618
110256702	LOC110256702	uncharacterized LOC110256702	-		-	-0.822571	0.000983317	0.00532862		36.1646	35.5366	34.4515	35.6697	10.5069	18.6947	20.2553	25.9259
110256829	LOC110256829	uncharacterized LOC110256829	-		-	4.63916	1.056e-12	3.39556e-11		0	0.801577	0	1.15064	11.6743	33.7543	9.67419	13.4315
110256852	LOC110256852	uncharacterized LOC110256852	-		-	1.24138	0.000637749	0.00367672		7.38053	7.74858	12.8758	6.21344	22.1813	31.1578	14.209	15.618
110257135	LOC110257135	60S ribosomal protein L13 pseudogene	-		-	-3.54466	1.13789e-13	4.31529e-12		68.2699	59.5839	35.8435	52.469	0	3.63508	4.53478	42.1686
110257203	LOC110257203	uncharacterized LOC110257203	-		-	-1.17396	0.00101932	0.00549621		22.1416	42.4836	30.6236	25.0839	5.83717	14.021	11.4881	25.6135
110257855	LOC110257855	uncharacterized LOC110257855	-		-	-0.842999	0.00040394	0.00248839		28.784	31.5287	30.9716	32.2178	12.8418	16.6175	17.5345	19.6787
110257939	LOC110257939	arylsulfatase E-like	-		-	2.2066	2.18464e-11	5.96963e-10		22.8796	10.4205	12.5278	24.3935	89.8924	128.266	63.1846	59.6607
110257977	LOC110257977	double-stranded RNA-specific adenosine deaminase-like	-		-	-2.27035	6.60538e-07	8.33154e-06		22.5106	44.8883	30.9716	28.996	5.83717	2.59649	6.65101	30.6113
110258044	LOC110258044	uncharacterized LOC110258044	-		-	-3.88668	1.30155e-10	3.2089e-09		7.38053	10.1533	9.39587	7.36407	0	1.03859	0.302318	0.62472
110258051	LOC110258051	hematological and neurological expressed 1-like protein pseudogene	-		-	-2.62383	3.65594e-14	1.50117e-12		35.4265	45.4227	49.4153	43.0338	7.00461	6.75086	14.5113	4.06068
110258165	LOC110258165	klotho-like	-		-	-2.14702	0.00100779	0.00544433		5.16637	6.947	8.35188	7.13394	7.00461	0.519297	2.72087	0
110258338	LOC110258338	ras-related protein Rap-2a pseudogene	-		-	3.21582	8.81939e-22	9.58794e-20		5.16637	6.41262	7.3079	4.83267	65.3763	73.2209	50.1849	28.7371
110258364	LOC110258364	cysteine-rich protein 1	CRIP1		-	-0.995416	3.3598e-05	0.000282208		31.7363	41.9492	36.8875	34.5191	21.0138	15.0596	19.3484	18.1169
110258602	LOC110258602	leucine carboxyl methyltransferase 1-like	-		-	-1.29019	8.13119e-06	7.99815e-05		92.2566	83.364	92.2187	51.0882	43.1951	27.0035	19.3484	41.8562
110258617	LOC110258617	tetratricopeptide repeat protein 37-like	-		-	3.004	6.78382e-19	5.26784e-17		20.6655	32.0631	34.1035	26.4646	219.478	315.213	240.645	71.2181
110258799	LOC110258799	von Willebrand factor A domain-containing protein 8-like	-		-	1.95071	3.57775e-13	1.26049e-11		11.8088	10.9549	19.4877	11.2762	49.0322	51.9297	56.8359	40.6068
110259107	LOC110259107	leucine-rich repeat-containing protein 40-like	-		-	1.92445	8.86395e-06	8.61857e-05		7.0115	8.01577	6.9599	8.97496	21.0138	51.4104	37.1852	7.809
110259338	LOC110259338	zinc finger protein 177-like	-		-	-1.49237	6.98856e-05	0.000535758		21.0345	15.4972	38.6275	23.9332	11.6743	9.86665	4.53478	9.05844
110259371	LOC110259371	zinc finger protein 555-like	-		-	-1.04463	0.000362866	0.00227089		35.7955	30.7271	26.4476	32.6781	10.5069	19.7333	9.37187	19.991
110259667	LOC110259667	uncharacterized LOC110259667	-		-	-1.43239	0.00156153	0.00779739		13.654	7.74858	18.7917	11.7365	5.83717	3.11578	2.72087	8.12136
110259864	LOC110259864	group 10 secretory phospholipase A2-like	-		-	-2.1668	2.60495e-07	3.56541e-06		39.4858	48.3618	39.3235	78.0131	8.17204	25.9649	4.23246	13.4315
110259900	LOC110259900	uncharacterized LOC110259900	-		-	-1.48954	0.000607526	0.00353461		15.4991	14.6956	6.9599	11.9666	4.66974	1.55789	4.8371	5.93484
110259958	LOC110259958	hemoglobin subunit alpha	-		-	-1.78142	0.000271033	0.00175786		36.1646	140.276	115.186	83.3061	16.3441	35.3122	120.927	13.7438
110260060	LOC110260060	uncharacterized LOC110260060	-		-	-1.59248	0.000704091	0.00397684		9.59468	12.8252	4.87193	10.5859	1.16743	3.63508	2.72087	4.06068
110260108	LOC110260108	uncharacterized LOC110260108	-		-	-2.36356	5.07039e-07	6.5252e-06		49.4495	29.3912	39.3235	26.4646	15.1766	4.15438	10.2788	0.93708
110260191	LOC110260191	lymphocyte antigen 6H-like	-		-	-2.74325	0.000348355	0.00218968		5.53539	24.5817	18.0957	5.0628	0	1.03859	1.81391	14.0562
110260386	LOC110260386	DBIRD complex subunit ZNF326-like	-		-	-0.870993	4.60299e-05	0.000371592		64.9486	69.7372	53.2433	72.4901	36.1905	34.7929	32.0458	39.6697
110260435	LOC110260435	uncharacterized LOC110260435	-		-	1.315	1.9592e-09	4.07365e-08		25.8318	35.5366	36.5395	28.996	64.2089	95.0314	79.5098	75.2787
110260610	LOC110260610	cadherin EGF LAG seven-pass G-type receptor 1-like	-		-	-2.27807	1.6394e-14	7.05005e-13		76.3884	76.6842	99.8746	91.8208	16.3441	18.6947	10.8835	31.236
110260611	LOC110260611	translation initiation factor IF-2-like	-		-	-1.22228	9.21947e-05	0.000684267		69.3769	44.6211	30.6236	51.3184	24.5161	16.6175	13.6043	29.0495
110260659	LOC110260659	translationally-controlled tumor protein pseudogene	-		-	1.71595	2.3415e-06	2.64374e-05		114.029	33.9334	41.4114	51.0882	109.739	130.344	316.83	173.36
110260756	LOC110260756	uncharacterized LOC110260756	-		-	-1.12093	0.00022155	0.00147926		30.6292	40.3461	23.6637	32.6781	9.33947	8.82805	18.1391	19.3663
110260801	LOC110260801	uncharacterized LOC110260801	-		-	-2.59494	1.05785e-05	0.000101303		21.0345	8.28297	25.7516	11.0461	1.16743	2.59649	1.51159	10.9326
110260804	LOC110260804	uncharacterized LOC110260804	-		-	-5.41986	5.2915e-11	1.38538e-09		9.59468	6.14543	16.3558	6.90382	0	0	0.604637	0
110260825	LOC110260825	cofilin-1 pseudogene	-		-	1.22061	0.000212706	0.00142994		22.8796	22.177	14.9638	11.9666	40.8602	72.1823	42.3246	25.6135
110261211	LOC110261211	uncharacterized LOC110261211	-		-	-2.05574	8.89044e-16	4.53055e-14		163.11	215.09	152.074	183.642	47.8648	54.5262	26.604	42.481
110261292	LOC110261292	zinc finger protein OZF-like	-		-	-1.09018	0.00112681	0.00596345		33.2124	28.0552	38.2795	20.0211	9.33947	6.75086	18.7437	17.8045
110261314	LOC110261314	zinc finger protein OZF-like	-		-	-1.35974	6.96993e-06	7.05961e-05		32.1053	32.3303	31.3196	31.5274	9.33947	14.021	7.86028	19.3663
110261321	LOC110261321	zinc finger protein 17-like	-		-	-1.69339	0.000139858	0.000984872		9.59468	7.74858	9.39587	14.2679	1.16743	2.07719	3.62782	4.37304
110261478	LOC110261478	histone H1.1	-		-	1.09391	0.00067106	0.00382679		11.8088	14.4284	10.4399	17.7198	51.3671	27.0035	32.0458	18.7416
110261480	LOC110261480	histone H3.1-like	-		-	1.01676	0.000524025	0.00310579		12.1779	24.5817	15.6598	17.9499	53.702	27.0035	38.3944	29.9866
110261483	LOC110261483	histone H2A type 1	-		-	1.07379	2.5785e-05	0.000224341		14.7611	17.3675	14.6158	14.9583	33.8556	25.9649	41.1153	29.0495
110261486	LOC110261486	histone H2B type 1-B	-		-	1.25622	0.000126879	0.000904636		19.1894	24.8489	19.1397	17.9499	84.0553	54.0069	45.0454	20.9281
110261640	LOC110261640	uncharacterized LOC110261640	-		-	-1.20808	0.00160646	0.00797293		18.0823	19.7722	14.6158	25.5441	9.33947	5.19297	6.65101	17.1798
110261661	LOC110261661	histone H1.5	-		-	1.27003	0.00134923	0.0069034		21.0345	27.5208	9.04787	18.8704	86.3901	27.5228	63.1846	26.5506
110261665	LOC110261665	histone H2A type 1	-		-	1.34342	1.57215e-05	0.00014461		19.5584	27.5208	18.0957	18.4102	95.7296	38.428	66.2077	35.609
110261666	LOC110261666	histone H2A type 1	-		-	1.18721	0.000887236	0.00488557		8.11858	16.8331	8.00389	8.51471	33.8556	17.6561	25.0924	15.618
110261669	LOC110261669	histone H2B type 1	-		-	1.31572	0.00130567	0.00673406		16.6062	21.9098	7.65589	12.8871	82.8878	48.2946	25.9994	19.6787
110261670	LOC110261670	histone H2B type 1-J	-		-	1.45775	3.08577e-05	0.000262002		19.9274	21.6426	15.3118	21.1717	108.571	64.9122	44.7431	22.8023
110261671	LOC110261671	histone H2B type 1-H-like	-		-	1.66564	3.0871e-05	0.000262002		12.1779	10.4205	2.78396	10.1256	40.8602	34.2736	30.2318	13.7438
110261672	LOC110261672	histone H2B type 1-K	-		-	1.56827	0.000131993	0.000935839		5.90442	6.947	7.3079	4.14229	36.1905	22.3298	15.1159	9.3708
110261948	LOC110261948	uncharacterized LOC110261948	-		-	-1.41654	1.77354e-05	0.000160802		2452.55	1127.02	2325.65	1999.35	538.187	838.146	1244.04	546.005
110262053	LOC110262053	uncharacterized LOC110262053	-		-	-2.24806	7.81265e-06	7.73473e-05		9.22566	13.0924	12.1798	14.7281	2.33487	1.03859	2.11623	6.87192
110262081	LOC110262081	uncharacterized LOC110262081	-		-	4.15243	3.83563e-10	8.91726e-09		1.10708	1.06877	1.04399	0.230127	21.0138	23.8877	13.6043	3.1236
110262100	LOC110262100	rap guanine nucleotide exchange factor 6-like	-		-	-0.689732	0.0014454	0.00729411		49.8185	50.4994	42.4554	49.2472	30.3533	30.1192	33.5573	25.3012
110262115	LOC110262115	UDP-glucuronosyltransferase 2B4-like	-		-	1.58304	6.19046e-06	6.35091e-05		9.59468	5.87823	6.26391	4.83267	19.8464	24.9263	12.3951	22.1776
110262192	LOC110262192	ATP-binding cassette sub-family G member 2-like	-		-	-1.71156	6.44594e-06	6.58732e-05		36.1646	45.6899	38.2795	32.6781	15.1766	5.71227	9.06955	34.672
110262253	LOC110262253	uncharacterized LOC110262253	-		-	-1.38649	0.0013201	0.00678477		23.2487	31.2615	27.4916	75.7119	7.00461	8.30876	13.6043	29.0495
100037920	MT1D	metallothionein-1E	-	-	-	-4.0075	1.59872e-07	2.29553e-06		24.3557	105.274	304.148	47.6363	0	1.55789	7.25564	19.054
110260178	TRNAI-UAU	transfer RNA isoleucine (anticodon UAU)	-		-	-1.82548	0.000100702	0.00073687		57.1991	65.4621	16.7038	16.339	16.3441	12.4631	7.55796	7.18428
100152492	A2ML1	alpha-2-macroglobulin like 1	-	144568	A2ML1	-1.87928	0.00029992	0.0019169		17.3442	10.9549	8.00389	9.20509	1.16743	0	4.23246	4.6854
100524987	A4GALT	alpha 1,4-galactosyltransferase (P blood group)	-	53947	A4GALT	-1.7571	1.74555e-07	2.4938e-06		125.838	121.305	107.183	77.0926	44.3625	66.47	19.3484	22.1776
100156545	AACS	acetoacetyl-CoA synthetase	-	65985	AACS	-1.28586	1.69896e-05	0.000155149		77.1265	88.4407	79.6909	83.5362	45.5299	33.235	9.67419	37.7956
100623616	LOC100623616	arylacetamide deacetylase-like	AADAC	13	AADAC	-5.98767	1.67281e-07	2.39889e-06		14.392	240.473	85.2588	334.835	0	0	3.02318	108.701
100517743	AAGAB	alpha and gamma adaptin binding protein	-	79719	AAGAB	0.630176	0.00198209	0.00956683		116.243	90.8454	98.8306	85.1471	151.766	165.137	158.415	129.629
100525399	AARS	alanyl-tRNA synthetase	-	16	AARS	-0.736592	0.00102503	0.00552443		249.462	211.349	252.297	185.943	180.952	123.593	138.16	105.265
100525064	AASDHPPT	aminoadipate-semialdehyde dehydrogenase-phosphopantetheinyl transferase	-	60496	AASDHPPT	-0.828695	0.00065546	0.00375984		40.2239	66.5309	57.0712	57.0716	25.6836	31.1578	26.3017	39.6697
100513962	AASS	aminoadipate-semialdehyde synthase	-	10157	AASS	1.13726	0.000723305	0.00407529		8.4876	16.8331	22.2717	9.66534	25.6836	40.5052	22.9762	30.9236
110258083	ABCA2	ATP binding cassette subfamily A member 2	-	20	ABCA2	-1.90427	4.42326e-14	1.78415e-12		169.014	183.027	195.573	170.294	43.1951	44.6596	39.6037	79.6518
100520049	ABCA5	ATP binding cassette subfamily A member 5	-	23461	ABCA5	-2.14315	2.51345e-06	2.81009e-05		17.7133	10.6877	20.8797	24.8537	0	4.67367	3.02318	8.12136
100520216	LOC100520216	ATP-binding cassette sub-family A member 9	ABCA9	10350	ABCA9	-1.35421	0.000287633	0.00184664		23.2487	14.4284	13.9198	18.6403	3.5023	3.11578	9.06955	9.3708
100157043	ABCB7	ATP binding cassette subfamily B member 7	-	22	ABCB7	1.2612	6.21733e-06	6.37081e-05		50.1876	36.071	49.4153	41.1928	96.897	161.501	114.276	57.7866
733619	ABCC1	ATP binding cassette subfamily C member 1	-	4363	ABCC1	3.54372	1.11679e-25	1.72273e-23		23.2487	34.4678	34.1035	34.289	447.127	495.929	311.993	122.757
100152428	LOC100152428	multidrug resistance-associated protein 1	ABCC13	150000	ABCC13	2.9748	2.76584e-17	1.74431e-15		13.2849	10.9549	6.9599	13.1173	66.5438	177.08	51.9988	107.139
100127449	ABCC9	ATP binding cassette subfamily C member 9	SUR2A|SUR2B	10060	ABCC9	1.18359	7.941e-07	9.88512e-06		61.6274	64.1262	38.2795	45.1049	145.929	117.88	119.718	94.9574
397073	ABCG2	ATP-binding cassette, sub-family G (WHITE), member 2	BMDP	9429	ABCG2	-1.56466	1.01178e-07	1.52167e-06		192.632	208.944	228.981	214.018	84.0553	48.2946	57.4405	175.859
100516683	ABHD18	abhydrolase domain containing 18	-	80167	ABHD18	2.16247	1.97736e-12	6.13357e-11		17.7133	19.2379	12.8758	16.339	82.8878	169.291	59.8591	54.9753
100153434	ABHD2	abhydrolase domain containing 2	-	11057	ABHD2	1.38241	3.96877e-09	7.86519e-08		143.92	114.626	114.49	119.206	261.505	238.877	411.758	366.711
100515411	ABHD6	abhydrolase domain containing 6	-	57406	ABHD6	1.98155	4.60126e-13	1.60622e-11		27.677	23.7801	24.3597	25.314	80.553	117.361	143.904	60.5978
100154641	ABI3BP	ABI family member 3 binding protein	-	25890	ABI3BP	-1.49968	0.000208592	0.00140809		138.754	269.597	253.34	355.547	52.5345	28.5613	143.904	124.632
100627019	ABL2	ABL proto-oncogene 2, non-receptor tyrosine kinase	-	27	ABL2	1.63564	5.50871e-13	1.88835e-11		187.096	174.744	214.017	188.014	686.451	616.925	639.706	433.243
100154343	ABLIM1	actin binding LIM protein 1	-	3983	ABLIM1	0.967491	5.42621e-05	0.00043014		143.182	206.54	162.514	188.704	328.049	484.504	330.434	264.257
100522463	ABR	active BCR-related	-	29	ABR	0.970077	1.1991e-05	0.00011378		86.7212	89.5095	93.9587	69.9587	161.106	220.182	155.694	135.252
100525723	ABRACL	ABRA C-terminal like	-	58527	ABRACL	1.35292	3.10658e-06	3.39671e-05		34.6885	31.2615	36.8875	59.1427	58.3717	148	104.904	93.708
100312959	ACAA2	acetyl-CoA acyltransferase 2	-	10449	ACAA2	-1.38227	0.000716386	0.00404029		11.8088	16.8331	19.8357	8.28458	3.5023	4.67367	4.23246	8.12136
613133	ACE	angiotensin I converting enzyme (peptidyl-dipeptidase A) 1	-	1636	ACE	-1.32863	1.87415e-06	2.16235e-05		141.337	92.7158	93.2627	89.7496	74.7158	31.6771	31.7434	46.854
100155321	ACER2	alkaline ceramidase 2	-	340485	ACER2	-1.09718	0.000239503	0.00157848		19.9274	17.3675	25.4036	24.3935	15.1766	7.78946	8.76723	10.9326
100515346	ACKR3	atypical chemokine receptor 3	CXCR7	57007	ACKR3	-2.57384	3.02759e-24	3.92727e-22		177.133	242.878	326.071	195.838	42.0276	41.0245	31.1388	40.2944
100628006	ACO1	aconitase 1	-	48	ACO1	-1.24234	1.55892e-05	0.000143624		599.299	427.241	552.268	580.381	219.478	150.077	232.483	440.74
100524951	ACOD1	aconitate decarboxylase 1	-	730249	ACOD1	10.2752	4.01185e-48	2.86221e-45		0	0	0	1.38076	122.581	338.582	221.599	99.9552
110261225	ACOT11	acyl-CoA thioesterase 11	-	26027	ACOT11	-1.13486	0.000322464	0.00204496		35.4265	28.3224	28.5356	36.8204	12.8418	32.1964	14.8136	10.3079
100514773	ACOT7	acyl-CoA thioesterase 7	-	11332	ACOT7	1.31799	3.34144e-09	6.70344e-08		134.326	115.694	132.586	94.122	329.216	335.985	297.481	227.086
100513002	ACP2	acid phosphatase 2, lysosomal	-	53	ACP2	1.3058	1.59503e-06	1.8751e-05		25.0938	18.7035	20.8797	21.1717	57.2043	82.5683	37.4875	48.1034
397414	ACP5	acid phosphatase 5, tartrate resistant	TR-AP|TRAP|UF	54	ACP5	-3.1474	6.60405e-09	1.26698e-07		183.037	162.72	347.647	155.566	36.1905	70.6244	5.44173	12.8068
100512859	ACSF2	acyl-CoA synthetase family member 2	-	80221	ACSF2	-1.51072	7.8222e-08	1.19853e-06		36.9026	44.8883	35.4955	27.8454	5.83717	12.9824	12.6974	15.9304
100157521	ACSL5	acyl-CoA synthetase long chain family member 5	-	51703	ACSL5	1.31063	1.98613e-08	3.40951e-07		41.3309	43.8196	37.9315	47.4062	99.2319	141.249	112.16	74.9664
100512104	ACSS3	acyl-CoA synthetase short chain family member 3	-	79611	ACSS3	-1.19239	0.000819809	0.00455826		23.6177	29.3912	35.4955	26.4646	23.3487	5.19297	8.76723	17.1798
733615	ACTA2	actin, alpha 2, smooth muscle, aorta	ACT-4|actin	59	ACTA2	1.46181	0.000948857	0.00517496		64.5796	49.6978	35.8435	72.9503	3391.4	138.133	166.88	66.5327
100517284	ACTN4	actinin alpha 4	-	81	ACTN4	0.817983	0.00181744	0.00887345		418.845	343.877	286.052	418.141	996.989	636.139	618.544	469.789
448845	ACVR2B	activin A receptor type 2B	-	93	ACVR2B	-1.07451	0.000316554	0.00201195		40.9619	51.0338	37.5835	44.4146	12.8418	20.2526	18.4414	42.481
100155997	ACYP1	acylphosphatase 1	ACYPE	97	ACYP1	1.41505	2.65344e-08	4.4412e-07		82.2929	70.2716	89.0868	81.2349	133.088	282.498	268.459	163.364
100157228	ADAM12	ADAM metallopeptidase domain 12	-	8038	ADAM12	0.911732	0.000384699	0.00238547		54.9849	81.4937	70.295	91.5906	183.287	154.231	135.136	88.0855
397343	ADAM17	ADAM metallopeptidase domain 17	TACE	6868	ADAM17	1.11396	2.18236e-06	2.48124e-05		47.2354	56.912	44.5434	54.0799	81.7204	100.224	154.485	111.2
397344	ADAM9	ADAM metallopeptidase domain 9	ADAM-9	8754	ADAM9	1.16448	1.83465e-07	2.61454e-06		104.434	91.3798	77.9509	113.223	197.296	185.389	285.086	203.971
100049661	ADAMTS20	ADAM metallopeptidase with thrombospondin type 1 motif 20	-	80070	ADAMTS20	7.331	1.84408e-51	1.75418e-48		1.84513	4.27508	6.9599	6.44356	951.459	904.616	948.373	213.967
100157276	ADAMTS4	ADAM metallopeptidase with thrombospondin type 1 motif 4	-	9507	ADAMTS4	2.11451	2.05088e-05	0.000182327		7.38053	12.558	6.26391	19.3307	84.0553	42.0631	56.2312	8.74608
102160697	ADAMTSL1	ADAMTS like 1	-	92949	ADAMTSL1	-2.18142	0.000226119	0.00150403		11.4398	7.2142	9.39587	14.0378	21.0138	0	1.81391	3.1236
100337675	ADAP2	ArfGAP with dual PH domains 2	-	55803	ADAP2	1.34452	0.00134531	0.00688953		9.22566	11.2221	5.91592	12.8871	37.3579	41.5438	11.4881	15.618
100523784	ADAR	adenosine deaminase, RNA specific	-	103	ADAR	-0.8239	0.00151293	0.00758792		118.088	158.178	120.406	120.126	68.8786	55.0455	69.8356	125.569
100620994	ADCY7	adenylate cyclase 7	-	113	ADCY7	1.66831	2.40355e-11	6.51698e-10		83.3999	133.329	124.582	128.181	291.859	290.287	472.826	435.117
100517353	ADD1	adducin 1	-	118	ADD1	-1.33365	8.7954e-10	1.96093e-08		188.203	218.029	267.26	225.985	73.5484	89.8384	80.719	109.951
100514215	ADGRL1	adhesion G protein-coupled receptor L1	LPHN1	22859	ADGRL1	-1.35873	1.98627e-08	3.40951e-07		47.9734	49.1634	49.7633	61.444	26.851	15.5789	17.8368	23.1146
404694	ADIPOR2	adiponectin receptor 2	-	79602	ADIPOR2	1.23453	1.50956e-07	2.18657e-06		66.0557	64.9278	45.2394	55.2305	158.771	154.231	138.16	96.8316
399501	ADRA2A	adrenoceptor alpha 2A	ADRA2|PORA2AR	150	ADRA2A	-1.06195	0.000444642	0.00270698		30.9982	35.5366	36.1915	53.1594	16.3441	9.34735	21.1623	24.6764
110255955	AFMID	arylformamidase	-	125061	AFMID	1.63257	5.93458e-09	1.14819e-07		19.5584	25.1161	23.6637	35.6697	40.8602	103.34	73.7657	93.3956
100514151	AGBL2	ATP/GTP binding protein like 2	-	79841	AGBL2	-1.69236	1.54619e-07	2.2285e-06		29.5221	53.9729	65.4231	41.653	5.83717	15.5789	12.9997	20.6158
100514569	AGFG2	ArfGAP with FG repeats 2	-	3268	AGFG2	-1.54424	5.7659e-05	0.000453833		16.2372	20.5738	14.2678	17.9499	11.6743	6.23157	2.41855	6.55956
100520064	AGGF1	angiogenic factor with G-patch and FHA domains 1	-	55109	AGGF1	-0.966536	7.16154e-06	7.21527e-05		191.894	207.074	256.82	216.32	85.2227	119.958	102.486	134.939
100233170	AGK	acylglycerol kinase	-	55750	AGK	1.08077	0.000772051	0.00431373		18.8203	10.6877	19.4877	17.7198	42.0276	58.1613	25.6971	25.9259
100499507	AGO4	argonaute 4, RISC catalytic component	EIF2C4	192670	AGO4	-1.05134	5.02144e-05	0.000401398		32.4743	46.4915	30.6236	42.3434	23.3487	14.5403	19.6507	17.4922
100233171	AGPAT3	1-acylglycerol-3-phosphate O-acyltransferase 3	-	56894	AGPAT3	0.903981	8.63878e-05	0.000645787		171.228	157.911	147.898	137.156	236.989	396.743	231.576	305.488
100621139	AGRN	agrin	-	375790	AGRN	-1.11146	3.72093e-06	3.98446e-05		177.502	172.072	132.586	120.357	98.0645	63.3543	55.9289	69.9686
100518857	AGTPBP1	ATP/GTP binding protein 1	-	23287	AGTPBP1	-1.39305	6.10012e-08	9.56495e-07		50.5566	69.2028	70.295	62.3645	9.33947	25.9649	22.0692	30.6113
100521168	CRYBG1	crystallin beta-gamma domain containing 1	AIM1	202	AIM1	-1.44382	1.46962e-07	2.13703e-06		63.4725	68.4013	62.9871	50.628	17.5115	25.9649	14.8136	33.7349
100521423	AK1	adenylate kinase 1	Myokinase	203	AK1	-2.20834	1.27147e-06	1.52137e-05		10.3327	11.7565	11.1358	11.7365	2.33487	1.55789	1.51159	4.37304
100155691	AK3	adenylate kinase 3	AK3L1	50808	AK3	0.835537	0.000107645	0.000780916		35.4265	43.018	38.2795	34.0588	49.0322	75.2981	76.4866	64.6585
106504175	AK6	adenylate kinase 6	-	102157402	AK6	1.36273	7.76096e-06	7.6969e-05		28.415	18.4363	13.9198	13.1173	61.874	49.8525	38.9991	31.8607
100533549	AKAP1	A-kinase anchoring protein 1	-	8165	AKAP1	0.860937	0.00162934	0.00807153		21.0345	18.9707	18.4437	13.5775	18.6789	34.2736	30.8365	42.1686
100513773	AKAP4	A-kinase anchoring protein 4	-	8852	AKAP4	4.32269	5.17545e-09	1.0116e-07		0	1.33596	0.69599	0.460254	14.0092	13.5017	25.6971	2.49888
100519991	AKIRIN2	akirin 2	-	55122	AKIRIN2	0.757415	0.00208946	0.00998793		48.3424	34.2006	37.9315	42.1133	49.0322	58.1613	98.8581	73.0922
396816	AKR1B1	aldo-keto reductase family 1 member B	ALR2|AR	231	AKR1B1	5.23102	4.03452e-20	3.65508e-18		252.414	64.6606	299.276	217.01	7868.51	13509.5	8096.69	1638.33
100127478	AKT2	AKT serine/threonine kinase 2	PRKBB	208	AKT2	-1.26656	7.92833e-08	1.21154e-06		102.589	125.848	141.982	128.871	74.7158	48.2946	42.6269	50.9147
397269	ALCAM	activated leukocyte cell adhesion molecule	-	214	ALCAM	3.33752	5.71866e-39	2.51071e-36		56.092	68.4013	69.947	56.8414	551.029	751.423	775.447	461.98
100622210	ALDH1L1	aldehyde dehydrogenase 1 family member L1	-	10840	ALDH1L1	-1.22847	0.000629658	0.00363927		12.1779	13.6268	10.4399	11.2762	4.66974	5.19297	3.93014	6.2472
733685	ALDH2	aldehyde dehydrogenase 2 family (mitochondrial)	-	217	ALDH2	-2.83128	4.95277e-05	0.000396465		6.27345	38.4757	59.5072	6.90382	3.5023	6.75086	2.11623	1.5618
100157072	ALDH5A1	aldehyde dehydrogenase 5 family member A1	-	7915	ALDH5A1	2.61156	2.85733e-10	6.85218e-09		4.42832	8.01577	8.35188	7.13394	53.702	59.1999	39.3014	10.3079
100153301	ALDH6A1	aldehyde dehydrogenase 6 family member A1	-	4329	ALDH6A1	-1.1172	9.29748e-05	0.000689608		62.7345	68.1341	87.3468	69.4984	24.5161	23.3684	36.5805	66.2203
106504110	ALDH7A1	aldehyde dehydrogenase 7 family member A1	-	501	ALDH7A1	-0.83378	0.000681036	0.00387153		156.098	105.274	149.986	138.767	77.0507	81.5297	50.1849	97.4563
100153809	ALDH9A1	aldehyde dehydrogenase 9 family member A1	ALDH9|TMABADH	223	ALDH9A1	-0.755201	0.00125541	0.00652052		43.5451	57.1792	46.6314	47.6363	25.6836	38.9473	25.3947	26.2382
110260081	ALDOA	aldolase, fructose-bisphosphate A	-	226	ALDOA	0.949772	8.27505e-06	8.1151e-05		189.679	137.604	149.638	181.34	270.845	314.175	364.596	318.919
100525643	ALG10	ALG10, alpha-1,2-glucosyltransferase	-	144245	ALG10B	-1.00376	1.87637e-05	0.000168519		221.785	232.725	257.168	201.822	184.455	117.88	97.9512	94.6451
100523348	ALG13	ALG13, UDP-N-acetylglucosaminyltransferase subunit	-	79868	ALG13	-0.928712	0.000642699	0.00369965		48.7115	43.5524	41.0634	46.0254	12.8418	19.214	25.6971	36.5461
100152584	ALPK2	alpha kinase 2	-	115701	ALPK2	-3.39029	2.05871e-09	4.24958e-08		17.3442	13.894	17.0518	11.9666	3.5023	5.19297	0.906955	0
110261548	ALPK3	alpha kinase 3	-	57538	ALPK3	3.72927	2.66469e-06	2.95889e-05		5.53539	0	1.04399	0.690382	12.8418	26.4842	8.1626	5.31012
100626864	ALS2	ALS2, alsin Rho guanine nucleotide exchange factor	-	57679	ALS2	2.7893	1.17354e-18	8.87149e-17		125.1	103.136	106.139	90.9003	740.153	1051.06	730.401	276.439
100512020	AMACR	alpha-methylacyl-CoA racemase	-	23600	AMACR	-1.17828	1.83112e-05	0.000165366		66.4247	60.1183	37.9315	90.2099	30.3533	30.1192	30.2318	22.1776
100512031	AMER1	APC membrane recruitment protein 1	-	139285	AMER1	-1.57891	3.31982e-09	6.67178e-08		213.666	201.73	207.405	138.997	36.1905	48.8139	77.3935	84.0248
100514767	AMIGO1	adhesion molecule with Ig like domain 1	-	57463	AMIGO1	-1.77864	0.000352459	0.00221305		4.79734	10.6877	11.8318	6.67369	2.33487	2.07719	2.72087	2.49888
100520351	AMMECR1	Alport syndrome, mental retardation, midface hypoplasia and elliptocytosis chromosomal region gene 1	-	9949	AMMECR1	0.816367	0.000957741	0.00521097		35.0575	28.0552	34.4515	49.9376	44.3625	62.3157	72.5564	74.0293
100620914	AMPD3	adenosine monophosphate deaminase 3	-	272	AMPD3	0.837616	0.000508675	0.0030353		32.8433	34.735	31.6676	42.3434	52.5345	73.2209	45.9524	80.5889
100126165	ANGPTL1	angiopoietin like 1	-	9068	ANGPTL1	-2.06746	5.84406e-05	0.000459118		23.2487	22.7114	18.4437	7.5942	11.6743	4.67367	1.20927	4.6854
100512728	ANK2	ankyrin 2	-	287	ANK2	-1.96273	5.60397e-10	1.27429e-08		288.579	251.428	604.816	408.016	74.7158	138.133	63.4869	103.079
100512270	ANKHD1	ankyrin repeat and KH domain containing 1	-	54882	ANKHD1	0.773107	0.00159455	0.00792416		233.594	200.394	219.933	274.542	232.319	409.206	410.548	494.466
100517844	ANKIB1	ankyrin repeat and IBR domain containing 1	-	54467	ANKIB1	1.14567	4.98797e-08	7.98565e-07		90.0424	96.9909	115.186	99.6451	227.65	198.891	273.296	189.29
100515670	ANKRD13C	ankyrin repeat domain 13C	-	81573	ANKRD13C	1.13244	3.92172e-05	0.000322757		43.1761	40.8804	53.2433	26.6948	87.5576	110.091	102.788	52.1641
100739254	ANKRD29	ankyrin repeat domain 29	-	147463	ANKRD29	-1.33537	0.000884404	0.00487233		17.7133	20.841	22.9677	29.9165	19.8464	3.11578	6.04637	12.8068
100525640	ANKRD39	ankyrin repeat domain 39	-	51239	ANKRD39	-1.6229	0.000547367	0.00322287		10.7018	13.894	14.6158	7.36407	4.66974	5.71227	1.20927	4.06068
100625549	ANKRD50	ankyrin repeat domain 50	-	57182	ANKRD50	0.84827	0.000183686	0.0012616		74.1743	99.6628	82.1269	90.2099	113.241	171.368	198.623	136.814
102167335	ANKRD6	ankyrin repeat domain 6	-	22881	ANKRD6	-2.47982	1.31285e-11	3.70029e-10		25.0938	20.841	17.7478	23.2429	3.5023	4.15438	5.74405	1.87416
100155360	ANKRD66	ankyrin repeat domain 66	-	100287718	ANKRD66	4.03193	1.74127e-11	4.81272e-10		0.738053	1.87035	1.73998	0.460254	17.5115	32.7157	22.9762	4.6854
100523340	ANLN	anillin actin binding protein	-	54443	ANLN	1.5755	0.000143265	0.00100574		24.3557	30.9943	12.8758	11.7365	159.938	51.9297	66.8124	29.3618
100155593	ANO6	anoctamin 6	-	196527	ANO6	1.00964	1.41955e-05	0.000132171		114.767	81.7609	69.947	114.833	224.147	209.796	188.949	148.371
100627366	ANO9	anoctamin 9	-	338440	ANO9	-1.27881	0.00022392	0.00149214		15.4991	18.9707	28.1876	15.6487	7.00461	11.4245	7.86028	5.62248
100155298	ANP32A	acidic nuclear phosphoprotein 32 family member A	-	8125	ANP32A	-1.2248	1.78902e-08	3.08951e-07		117.35	111.686	114.838	103.327	38.5253	38.428	53.208	57.4742
397520	ANPEP	alanyl aminopeptidase, membrane	APN|PEPN	290	ANPEP	-1.67781	0.00151727	0.00760635		26.2009	4.80946	16.0078	8.74484	3.5023	3.11578	3.62782	4.6854
100312960	ANXA4	annexin A4	ANX4|Annexin-4|P32.5|PAP-II|PP4-X	307	ANXA4	1.43584	1.25212e-06	1.50271e-05		408.881	416.286	671.631	296.174	1102.06	1577.62	1063.86	873.358
100521982	ANXA5	annexin A5	-	308	ANXA5	1.11218	5.7431e-07	7.33305e-06		119.195	96.9909	112.402	139.687	297.696	192.14	293.551	231.459
100155930	ANXA8	annexin A8	-	653145	ANXA8	6.13991	6.31256e-59	9.00724e-56		7.0115	6.67981	4.17594	11.9666	493.825	779.984	499.43	341.409
100522290	AOAH	acyloxyacyl hydrolase	-	313	AOAH	-3.35138	1.15297e-08	2.08246e-07		12.1779	23.5129	6.61191	13.3474	0	0.519297	1.20927	2.49888
100157709	AP1B1	adaptor related protein complex 1 beta 1 subunit	-	162	AP1B1	0.778373	0.00130611	0.00673406		266.437	238.603	239.421	255.211	272.012	543.704	363.689	512.27
100157682	AP1G2	adaptor related protein complex 1 gamma 2 subunit	-	8906	AP1G2	1.21745	6.13263e-05	0.000477192		13.654	20.841	13.2238	17.9499	37.3579	65.9507	37.4875	26.5506
100517795	AP1S2	adaptor related protein complex 1 sigma 2 subunit	-	8905	AP1S2	0.79526	0.00052094	0.00309031		33.9504	51.3009	40.0194	40.2723	77.0507	52.449	71.9518	86.5237
100627432	AP1S3	adaptor related protein complex 1 sigma 3 subunit	-	130340	AP1S3	-1.05007	0.000553855	0.00325717		22.8796	19.7722	20.8797	22.5525	16.3441	9.86665	6.34869	11.8697
100620457	AP2B1	adaptor related protein complex 2 beta 1 subunit	-	163	AP2B1	0.761799	0.000241256	0.00158728		317.363	268.528	287.792	316.655	433.118	504.238	539.638	538.509
100513711	APBA1	amyloid beta precursor protein binding family A member 1	-	320	APBA1	2.26725	5.91406e-09	1.14616e-07		9.22566	7.2142	8.35188	7.82433	63.0414	20.7719	58.6498	21.5528
100514179	APBB1IP	amyloid beta precursor protein binding family B member 1 interacting protein	-	54518	APBB1IP	-1.98641	0.000650874	0.00373729		6.27345	44.0868	18.7917	8.05445	2.33487	1.55789	5.13941	4.37304
102163816	LOC102163816	uncharacterized LOC102163816	-	200558	APLF	-1.05455	1.71552e-06	1.99823e-05		135.802	113.824	138.85	102.637	61.874	54.0069	69.2309	51.227
106506715	LOC106506715	uncharacterized LOC106506715	-	200558	APLF	2.42882	7.54834e-06	7.53843e-05		7.74955	3.20631	0.347995	4.83267	28.0184	36.3508	12.3951	12.8068
100037939	APOBEC3B	apolipoprotein B mRNA editing enzyme catalytic subunit 3B	A3Z2-Z3|A3Z2_1|A3Z3|A3Z3_1|APOBEC3|APOBEC3F|APOBEC3F1|APOBEC3F2|APOBEC3Z2|APOBEC3Z3	164668	APOBEC3H	-1.0731	0.000501643	0.00300118		35.7955	44.3539	48.0233	23.2429	10.5069	15.0596	25.6971	18.1169
100514616	ZNF770	zinc finger protein 770	-	9716	AQR	-1.15383	3.53252e-05	0.000294764		30.9982	45.6899	42.4554	35.8999	12.8418	21.2912	11.7904	22.4899
100622552	AREL1	apoptosis resistant E3 ubiquitin protein ligase 1	-	9870	AREL1	-0.760849	0.000123206	0.000881199		146.872	131.993	164.602	149.353	79.3855	87.2419	89.1839	92.1462
100270721	ARF2	ADP-ribosylation factor 2	-	377	ARF3	0.875031	0.00188551	0.00915099		17.7133	19.2379	15.3118	22.7826	67.7112	32.7157	27.8133	33.1102
100155893	ARG2	arginase 2	-	384	ARG2	-1.07545	0.00155395	0.00776294		30.2602	22.7114	17.0518	31.9877	9.33947	19.7333	7.86028	13.1191
100521615	ARHGAP17	Rho GTPase activating protein 17	-	55114	ARHGAP17	-0.770026	0.00035866	0.00224704		85.6141	89.2423	103.007	84.917	53.702	37.9087	60.1614	59.6607
100525547	ARHGAP18	Rho GTPase activating protein 18	-	93663	ARHGAP18	-1.85711	8.25111e-13	2.75399e-11		133.957	148.292	210.537	129.332	61.874	41.0245	40.5107	33.1102
102159136	ARHGAP19	Rho GTPase activating protein 19	-	100533184	ARHGAP19-SLIT1	-1.56557	8.69202e-06	8.4803e-05		13.2849	19.2379	19.1397	20.2512	3.5023	3.11578	8.1626	7.49664
102159729	ARHGAP22	Rho GTPase activating protein 22	-	58504	ARHGAP22	-1.75586	0.000151972	0.00106231		9.22566	9.61893	14.6158	8.05445	3.5023	2.59649	1.51159	4.6854
100737512	ARHGAP32	Rho GTPase activating protein 32	-	9743	ARHGAP32	0.792359	0.000496209	0.00297179		141.706	140.543	157.294	157.637	191.459	255.494	363.689	248.639
100513276	ARHGAP39	Rho GTPase activating protein 39	-	80728	ARHGAP39	-0.860314	0.00158078	0.00786602		27.3079	29.3912	33.7555	22.5525	16.3441	10.9052	19.3484	14.9933
100524780	ARHGAP6	Rho GTPase activating protein 6	-	395	ARHGAP6	-0.924599	0.00153455	0.00768283		25.4628	30.7271	26.4476	41.653	17.5115	9.86665	16.3252	21.5528
100625324	ARHGEF16	Rho guanine nucleotide exchange factor 16	-	27237	ARHGEF16	-0.976554	0.000114328	0.00082442		38.7478	51.5681	34.7995	43.2639	12.8418	21.8105	20.86	26.863
100626582	ARHGEF26	Rho guanine nucleotide exchange factor 26	-	26084	ARHGEF26	-1.19799	0.000282267	0.00181833		19.5584	20.0394	25.0557	15.8788	1.16743	11.9438	8.76723	8.74608
100515652	ARHGEF28	Rho guanine nucleotide exchange factor 28	-	64283	ARHGEF28	2.12789	1.16857e-16	6.80572e-15		30.2602	16.2987	24.7077	27.6153	75.8832	130.344	125.16	97.1439
100738766	ARHGEF38	Rho guanine nucleotide exchange factor 38	-	54848	ARHGEF38	-3.89972	3.4514e-19	2.83437e-17		38.7478	35.0022	43.4994	26.6948	2.33487	1.55789	1.51159	7.809
100516509	ARHGEF7	Rho guanine nucleotide exchange factor 7	-	8874	ARHGEF7	0.836594	0.000275159	0.00177755		76.7575	64.6606	68.2071	69.0382	143.594	144.884	124.253	82.1507
100524615	ARID5A	AT-rich interaction domain 5A	-	10865	ARID5A	3.91345	3.43104e-33	1.15192e-30		22.1416	21.1082	13.5718	13.5775	364.239	346.371	188.647	158.991
100622249	ARID5B	AT-rich interaction domain 5B	-	84159	ARID5B	1.22823	3.40878e-07	4.5404e-06		725.137	822.686	660.495	805.906	1333.21	1793.13	2204.51	1727.98
595113	ARL1	ADP ribosylation factor like GTPase 1	-	400	ARL1	0.965898	1.64015e-05	0.000150743		84.876	101.8	91.5227	102.867	109.739	208.238	195.902	206.158
595121	ARL4A	ADP ribosylation factor like GTPase 4A	-	10124	ARL4A	-2.20285	4.54182e-14	1.81912e-12		46.1283	48.3618	46.2834	43.0338	4.66974	9.86665	8.76723	16.2427
100514255	ARL4C	ADP ribosylation factor like GTPase 4C	-	10123	ARL4C	1.12906	4.19678e-05	0.000342432		18.0823	20.5738	25.0557	26.0044	72.3809	50.8911	49.5802	30.6113
100625874	ARL6IP1	ADP ribosylation factor like GTPase 6 interacting protein 1	-	23204	ARL6IP1	-0.713308	0.000238241	0.00157289		241.712	255.436	252.645	241.864	163.441	146.442	141.787	154.618
100516925	ARMC4	armadillo repeat containing 4	-	55130	ARMC4	-1.89771	5.50322e-06	5.71085e-05		21.0345	20.841	25.7516	18.1801	1.16743	5.71227	4.8371	18.1169
100157219	ARNT2	aryl hydrocarbon receptor nuclear translocator 2	-	9915	ARNT2	-3.1139	1.22618e-18	9.20847e-17		61.9964	38.7429	62.9871	87.9086	4.66974	3.11578	8.46492	10.3079
100625791	ARNTL2	aryl hydrocarbon receptor nuclear translocator like 2	-	56938	ARNTL2	1.63669	0.000132276	0.000937262		13.654	10.6877	11.1358	14.498	11.6743	21.8105	54.115	89.0226
100154518	ARPC3	actin related protein 2/3 complex subunit 3	-	10094	ARPC3	0.716816	0.00131701	0.00677495		69.0079	68.4013	80.7349	77.0926	103.902	167.733	116.09	107.764
100174965	ARPC5	actin related protein 2/3 complex subunit 5	-	10092	ARPC5	1.13901	8.23253e-07	1.01704e-05		20.2964	31.7959	31.3196	30.3768	80.553	56.0841	55.3243	63.4091
100689297	ARPIN	actin related protein 2/3 complex inhibitor	C15orf38|C7H15orf38	348110	ARPIN	-0.758461	0.000610876	0.00354863		43.9141	43.8196	44.8914	43.494	26.851	21.8105	24.4878	30.6113
100627778	ARSE	arylsulfatase E (chondrodysplasia punctata 1)	-	415	ARSE	2.56124	4.7319e-15	2.18683e-13		50.5566	21.9098	22.9677	38.4312	225.315	259.129	159.322	119.009
100622012	AS3MT	arsenite methyltransferase	-	57412	AS3MT	-1.43372	0.00181042	0.00884672		9.59468	7.2142	5.56792	8.97496	1.16743	4.15438	3.02318	2.49888
414439	ASIP	agouti signaling protein	agouti	434	ASIP	1.39217	2.38534e-08	4.02197e-07		26.2009	29.6584	17.3998	16.339	58.3717	51.4104	64.0915	60.5978
110258198	ASMTL	acetylserotonin O-methyltransferase like	-	8623	ASMTL	-1.21689	0.00029109	0.00186674		31.7363	20.5738	13.5718	23.0127	12.8418	10.3859	8.46492	7.809
100520688	ASPM	abnormal spindle microtubule assembly	-	259266	ASPM	1.69973	0.000373324	0.00232741		13.654	26.9864	8.00389	14.498	127.25	31.6771	67.417	18.7416
100518495	ASXL3	additional sex combs like 3, transcriptional regulator	-	80816	ASXL3	-2.74905	1.64285e-14	7.05005e-13		29.1531	35.8038	27.4916	49.9376	12.8418	4.67367	4.8371	4.37304
100738612	ATF3	activating transcription factor 3	-	467	ATF3	1.76512	2.66956e-07	3.63029e-06		11.0708	17.3675	16.0078	16.1089	73.5484	64.3929	42.6269	18.7416
100144302	ATF4	activating transcription factor 4	CREB2	468	ATF4	1.15088	2.22076e-06	2.51988e-05		182.668	192.646	140.242	182.951	470.476	427.382	390.898	241.142
100462717	ATG2A	autophagy related 2A	-	23130	ATG2A	1.00091	0.000379048	0.00235795		29.5221	25.1161	29.9276	24.6236	35.023	111.649	56.8359	49.6652
100141400	ATG4D	autophagy related 4D cysteine peptidase	APG4D	84971	ATG4D	1.18014	0.000862047	0.00475835		7.74955	10.4205	11.8318	11.5064	57.2043	28.042	18.1391	16.5551
100626997	ATP10B	ATPase phospholipid transporting 10B (putative)	-	23120	ATP10B	2.79802	1.92166e-20	1.79801e-18		11.8088	20.0394	13.2238	18.6403	63.0414	173.965	103.695	118.697
100624673	ATP11B	ATPase phospholipid transporting 11B (putative)	-	23200	ATP11B	-0.993768	3.89644e-05	0.00032114		361.277	511.139	560.272	429.417	184.455	188.505	261.203	297.054
100738340	ATP13A1	ATPase 13A1	-	57130	ATP13A1	0.811576	0.00102809	0.00553049		45.3902	30.9943	38.9755	29.6864	44.3625	79.4525	74.068	52.7888
100523971	ATP13A2	ATPase 13A2	-	23400	ATP13A2	-0.970768	0.000157022	0.00109427		36.9026	32.8647	34.7995	29.6864	24.5161	19.214	15.7206	12.4944
100736901	ATP13A3	ATPase 13A3	-	79572	ATP13A3	1.21922	1.89754e-05	0.000170287		814.072	916.47	1345.7	758.96	2444.61	1522.06	2982.67	1856.98
100154528	ATP13A5	ATPase 13A5	-	344905	ATP13A5	3.97071	9.67779e-13	3.15634e-11		7.0115	1.87035	1.39198	2.99165	14.0092	30.1192	94.928	55.2877
397481	ATP1A1	ATPase Na+/K+ transporting subunit alpha 1	-	476	ATP1A1	-1.23949	2.27775e-07	3.16694e-06		4236.42	4503.26	5559.92	4197.98	1756.99	1647.21	1990.46	2437.03
396898	ATP1B1	ATPase Na+/K+ transporting subunit beta 1	-	481	ATP1B1	-1.68727	1.71955e-05	0.000156904		267.913	374.604	438.126	299.165	84.0553	30.1192	128.183	216.778
100514493	ATP1B3	ATPase Na+/K+ transporting subunit beta 3	-	483	ATP1B3	2.35127	4.99683e-14	1.98051e-12		196.322	190.508	145.114	147.972	486.82	662.623	1069	1391.88
397636	ATP2B1	ATPase plasma membrane Ca2+ transporting 1	-	490	ATP2B1	-0.709994	0.000540791	0.00319025		195.584	190.241	198.357	223.914	107.404	103.34	143.904	136.189
100513629	ATP5G3	ATP synthase, H+ transporting, mitochondrial Fo complex subunit C3 (subunit 9)	-	518	ATP5G3	0.826416	0.000172791	0.00119685		143.182	98.594	89.7828	124.269	182.12	233.684	215.855	175.546
100514935	ATP6AP2	ATPase H+ transporting accessory protein 2	-	10159	ATP6AP2	0.729053	0.000535505	0.00316397		160.895	187.569	198.009	164.311	226.482	321.964	308.062	317.67
100523018	ATP6V0A1	ATPase H+ transporting V0 subunit a1	-	535	ATP6V0A1	-1.44821	1.9466e-06	2.23342e-05		443.201	320.631	337.903	391.907	109.739	80.4911	161.136	255.823
100154525	ATP6V0A2	ATPase H+ transporting V0 subunit a2	-	23545	ATP6V0A2	1.12897	4.4803e-07	5.83154e-06		83.3999	59.3167	50.1113	64.2055	117.911	152.673	153.578	134.939
100521494	ATP6V0D2	ATPase H+ transporting V0 subunit d2	-	245972	ATP6V0D2	-3.14027	6.40072e-22	7.09361e-20		142.444	146.421	70.295	140.378	1.16743	18.6947	14.5113	15.3056
445531	ATP6V1A	ATPase H+ transporting V1 subunit A	ATP6A1|ATP6V1A1	523	ATP6V1A	-1.05855	4.67495e-06	4.90934e-05		160.526	148.292	158.338	143.139	58.3717	68.5472	68.0216	108.077
100523368	ATP6V1B1	ATPase H+ transporting V1 subunit B1	-	525	ATP6V1B1	-1.7145	0.000698422	0.00394873		143.92	142.414	98.8306	74.5612	78.2181	13.5017	9.06955	58.0989
100512277	ATP6V1C2	ATPase H+ transporting V1 subunit C2	-	245973	ATP6V1C2	-0.749528	0.000623216	0.00360908		576.05	416.82	508.421	427.807	304.7	260.687	328.62	253.636
100515393	ATP8A1	ATPase phospholipid transporting 8A1	-	10396	ATP8A1	-1.88315	4.5461e-08	7.31929e-07		699.305	683.211	729.398	602.473	51.3671	163.059	292.04	202.722
100516227	ATR	ATR serine/threonine kinase	-	545	ATR	-0.742415	0.00069164	0.00391233		238.76	198.524	285.356	212.407	107.404	127.228	156.903	162.74
100624970	AVL9	AVL9 cell migration associated	-	23080	AVL9	1.26396	1.51345e-09	3.19926e-08		103.327	103.938	128.062	111.612	247.496	334.427	240.645	250.513
100155615	AVPI1	arginine vasopressin induced 1	-	60370	AVPI1	1.81514	5.04009e-08	8.05779e-07		35.7955	24.3145	19.4877	43.9543	82.8878	143.845	144.508	53.1012
100158237	AZIN1	antizyme inhibitor 1	-	51582	AZIN1	-0.84853	0.000194375	0.00132784		423.273	466.785	507.029	413.539	221.813	236.8	219.181	345.158
397634	B3GALNT1	beta-1,3-N-acetylgalactosaminyltransferase 1 (globoside blood group)	B3GALT3	8706	B3GALNT1	1.4907	7.09208e-09	1.35057e-07		49.0805	47.2931	30.6236	51.5485	155.269	155.789	92.5094	103.391
100525885	B3GALT2	beta-1,3-galactosyltransferase 2	-	8707	B3GALT2	-2.21117	0.000806294	0.00449407		25.8318	90.5782	199.053	105.398	35.023	5.71227	7.86028	74.9664
100517236	B3GLCT	beta 3-glucosyltransferase	B3GALTL	145173	B3GLCT	0.924855	0.000561968	0.00329983		18.4513	19.2379	18.0957	26.6948	38.5253	34.2736	54.7196	31.5484
100524195	B3GNT2	UDP-GlcNAc:betaGal beta-1,3-N-acetylglucosaminyltransferase 2	-	10678	B3GNT2	2.55205	6.42327e-18	4.28782e-16		53.5088	34.735	35.4955	35.6697	317.542	223.298	246.994	104.953
100737088	B3GNT7	UDP-GlcNAc:betaGal beta-1,3-N-acetylglucosaminyltransferase 7	-	93010	B3GNT7	2.0795	2.95639e-14	1.22717e-12		9.96371	15.4972	14.6158	12.8871	47.8648	54.0069	82.2306	46.854
100621328	B4GALNT2	beta-1,4-N-acetyl-galactosaminyltransferase 2	-	124872	B4GALNT2	1.48529	5.79767e-08	9.12834e-07		26.5699	17.6347	14.6158	13.1173	54.8694	44.6596	54.4173	38.7326
100522653	B4GALT5	beta-1,4-galactosyltransferase 5	-	9334	B4GALT5	1.265	1.38081e-08	2.45895e-07		149.456	126.115	114.49	165.231	343.226	338.582	392.107	262.07
100511707	BACE1	beta-secretase 1	-	23621	BACE1	-0.785	0.00201604	0.00969379		58.3061	50.2322	51.5033	34.9793	37.3579	27.5228	30.2318	20.6158
100517374	BACE2	beta-site APP-cleaving enzyme 2	-	25825	BACE2	2.79397	1.20054e-11	3.409e-10		14.023	17.9019	13.5718	26.6948	45.5299	212.912	180.786	70.281
100523514	BACH1	BTB domain and CNC homolog 1	-	571	BACH1	0.830263	0.00045818	0.0027746		76.3884	80.6921	79.3429	107.009	99.2319	159.424	195.902	148.059
100620522	BACH2	BTB domain and CNC homolog 2	-	60468	BACH2	2.41162	1.14811e-05	0.000109277		2.58318	2.40473	8.00389	9.66534	40.8602	84.1261	16.6275	15.618
100522554	BAG2	BCL2 associated athanogene 2	-	9532	BAG2	4.47046	6.0062e-20	5.31479e-18		2.21416	6.14543	1.39198	1.61089	40.8602	68.0279	67.7193	21.5528
100156989	BAG3	BCL2 associated athanogene 3	-	9531	BAG3	1.23967	5.83413e-08	9.17309e-07		40.2239	39.2773	42.4554	44.1844	99.2319	105.417	118.509	64.6585
100521439	BAIAP2L1	BAI1 associated protein 2 like 1	-	55971	BAIAP2L1	1.75831	1.52112e-13	5.65591e-12		62.3654	54.7744	49.7633	53.8498	172.78	226.933	215.855	123.07
100522108	BASP1	brain abundant membrane attached signal protein 1	-	10409	BASP1	-1.30289	1.09425e-06	1.33735e-05		39.8548	37.1397	36.1915	26.0044	17.5115	10.3859	14.209	14.9933
100151954	BAZ1A	bromodomain adjacent to zinc finger domain 1A	-	11177	BAZ1A	0.941736	3.81575e-05	0.000315858		66.7938	62.523	76.2109	76.4022	82.8878	142.287	151.764	149.62
100622382	BBS2	Bardet-Biedl syndrome 2	-	583	BBS2	-1.21775	0.000672161	0.00382679		23.2487	22.4442	28.5356	18.8704	9.33947	10.3859	4.53478	15.9304
100621192	BBX	BBX, HMG-box containing	-	56987	BBX	-1.30566	1.13444e-08	2.05551e-07		393.382	432.585	445.086	390.986	113.241	185.389	160.229	206.47
100153143	BCAR3	breast cancer anti-estrogen resistance 3	-	8412	BCAR3	1.80209	3.33478e-11	8.95684e-10		31.3672	24.0473	24.0117	19.3307	73.5484	81.5297	153.578	72.1551
100620226	BCAS3	BCAS3, microtubule associated cell migration factor	-	54828	BCAS3	3.56	5.63427e-30	1.31256e-27		25.8318	32.8647	41.4114	31.7576	436.62	468.406	406.618	147.434
100518784	BCAT1	branched chain amino acid transaminase 1	-	586	BCAT1	-1.59172	1.79343e-09	3.76323e-08		3180.27	3805.09	3324.4	3117.07	761.167	1014.71	1185.69	1561.17
396841	BCAT2	branched chain amino acid transaminase 2	BCATM	587	BCAT2	-1.05755	0.000357497	0.00224221		53.5088	36.071	51.5033	32.4479	29.1859	10.3859	21.4646	21.8652
100049703	BCL2	BCL2, apoptosis regulator	-	596	BCL2	0.955264	0.00010245	0.000747267		81.9238	72.4092	62.6391	96.6534	121.413	233.684	141.183	144.31
397536	BCL2L1	BCL2 like 1	-	598	BCL2L1	2.06553	5.30585e-14	2.08849e-12		47.9734	54.5073	38.2795	46.4857	261.505	251.34	148.136	123.07
100153119	BCL2L10	BCL2 like 10	-	10017	BCL2L10	1.69129	0.00133461	0.00685314		9.59468	1.33596	2.08797	5.0628	14.0092	11.4245	15.1159	7.809
100156549	BCL6	B-cell CLL/lymphoma 6	-	604	BCL6	1.33684	7.06688e-09	1.34897e-07		42.438	28.8568	39.6715	50.1677	108.571	87.2419	121.834	90.272
100157974	BCR	BCR, RhoGEF and GTPase activating protein	-	613	BCR	-1.00493	3.31687e-06	3.59906e-05		165.693	181.156	211.233	149.813	67.7112	91.9156	82.2306	107.139
110255240	BDKRB2	bradykinin receptor B2	-	624	BDKRB2	2.70377	4.1717e-06	4.41334e-05		6.64247	2.67192	1.04399	3.91216	31.5207	37.9087	15.7206	4.6854
100513130	BEX1	brain expressed, X-linked 1	-	84707	BEX2	-1.62992	1.39909e-09	3.00199e-08		32.8433	47.5603	38.6275	42.1133	11.6743	17.1368	9.67419	13.7438
100513514	BEX3	brain expressed X-linked 3	NGFRAP1	27018	BEX3	-2.98757	2.34744e-21	2.45835e-19		38.3787	54.2401	74.123	58.4523	3.5023	5.19297	7.86028	9.3708
100523224	BHLHB9	basic helix-loop-helix family member b9	-	80823	BHLHB9	-2.43154	2.13393e-14	9.08909e-13		37.2717	75.0811	62.6391	45.1049	5.83717	9.86665	14.5113	8.43372
100514873	BHLHE40	basic helix-loop-helix family member e40	-	8553	BHLHE40	0.89308	0.000979569	0.00531706		46.1283	28.0552	34.7995	43.0338	72.3809	68.0279	47.464	106.827
100622859	LOC100622859	baculoviral IAP repeat-containing protein 2	BIRC2	329	BIRC2	1.01096	3.18121e-05	0.000268591		81.9238	104.472	117.97	85.6073	128.418	263.284	175.345	215.841
100622590	BIRC3	baculoviral IAP repeat containing 3	-	330	BIRC3	1.90931	1.5373e-08	2.68733e-07		79.3406	84.7	89.7828	101.486	152.934	185.908	475.547	495.715
397266	BIRC5	baculoviral IAP repeat containing 5	-	332	BIRC5	1.3771	0.001383	0.00704144		2.58318	5.61104	6.26391	3.68204	16.3441	12.4631	13.9066	6.2472
100155728	BLCAP	bladder cancer associated protein	-	10904	BLCAP	-0.784141	0.0014509	0.00731216		44.6522	43.018	41.4114	42.3434	24.5161	18.1754	22.9762	34.3596
100624635	BMP2K	BMP2 inducible kinase	-	55589	BMP2K	-1.23235	1.01992e-06	1.24918e-05		264.592	326.509	331.987	295.023	96.897	127.228	120.323	216.778
396691	BMPR1B	bone morphogenetic protein receptor type 1B	BMPR-IB	658	BMPR1B	-1.11022	1.2282e-05	0.000115963		183.406	126.382	206.013	158.097	61.874	84.1261	60.1614	110.888
100626085	BOC	BOC cell adhesion associated, oncogene regulated	-	91653	BOC	-1.90457	2.03941e-07	2.87406e-06		21.7725	16.2987	20.5317	20.4813	2.33487	5.71227	3.62782	9.05844
100621563	BOLA2B	bolA family member 2B	BOLA2	654483	BOLA2B	1.15214	1.14877e-05	0.000109277		16.2372	18.1691	19.1397	19.5608	57.2043	46.7367	35.3713	29.3618
100620287	BORCS6	BLOC-1 related complex subunit 6	C12H17orf59	54785	BORCS6	-1.3765	0.000428617	0.00262623		794.514	1038.04	346.255	246.927	225.315	301.712	227.646	124.944
100157047	BORCS7	BLOC-1 related complex subunit 7	C10orf32|C14H10orf32	119032	BORCS7	-0.758173	0.000950532	0.00518162		64.5796	64.3934	67.1631	63.0549	35.023	30.1192	36.5805	53.7259
100620218	BORCS8	BLOC-1 related complex subunit 8	MEF2BNB	4207	BORCS8-MEF2B	-1.60739	5.62399e-05	0.000443968		7.74955	13.894	13.5718	11.5064	3.5023	3.11578	3.93014	4.37304
106506774	BPGM	bisphosphoglycerate mutase	-	669	BPGM	1.84565	1.64558e-15	8.02749e-14		33.5814	44.3539	46.9793	40.7325	120.246	189.543	131.509	153.056
100623966	BABAM2	BRISC and BRCA1 A complex member 2	BRE	9577	BRE	-0.958653	0.000125212	0.000893311		76.3884	48.8962	58.8112	63.285	22.1813	29.5999	29.9295	43.7304
100520194	BTBD11	BTB domain containing 11	-	121551	BTBD11	-3.48469	2.76654e-09	5.60924e-08		9.96371	46.7587	66.4671	22.0922	2.33487	2.59649	1.51159	6.2472
100101473	BTG1	BTG anti-proliferation factor 1	-	694	BTG1	-0.708193	0.000510203	0.00303965		156.836	157.376	144.418	149.122	84.0553	96.5893	77.9982	111.825
100048957	BTG3	BTG anti-proliferation factor 3	-	10950	BTG3	2.02542	1.63677e-16	9.34187e-15		27.3079	22.177	17.7478	21.1717	64.2089	75.8174	110.951	104.016
100157842	BTRC	beta-transducin repeat containing E3 ubiquitin protein ligase	-	8945	BTRC	-1.05525	1.86692e-05	0.000167934		51.6637	52.1025	44.8914	58.2222	16.3441	26.4842	20.86	33.7349
100627208	BUB1	BUB1 mitotic checkpoint serine/threonine kinase	-	699	BUB1	2.09185	6.72749e-05	0.00051888		1.47611	2.93912	4.17594	2.30127	15.1766	12.4631	15.7206	3.43596
102164975	BUB1B	BUB1 mitotic checkpoint serine/threonine kinase B	-	701	BUB1B	1.80932	3.29792e-05	0.000277624		8.11858	7.74858	2.78396	4.37242	37.3579	14.021	25.3947	11.5573
100154423	LOC100154423	uncharacterized protein C10orf88	C10orf88	80007	C10orf88	1.81137	1.15243e-08	2.08246e-07		43.9141	30.4599	39.6715	23.2429	166.943	139.172	105.207	49.6652
100620521	LOC100620521	uncharacterized protein C10orf88	C14H10orf88	80007	C10orf88	1.64265	8.24434e-09	1.53773e-07		38.7478	25.6505	27.1436	20.7115	92.2273	106.456	93.7187	44.9798
100738698	C2H11orf24	chromosome 2 C11orf24 homolog	-	53838	C11orf24	2.53451	4.24231e-15	1.97657e-13		14.023	17.1003	13.9198	13.8076	107.404	113.207	71.9518	32.1731
100511737	C2H11orf95	chromosome 2 C11orf95 homolog	-	65998	C11orf95	-1.17188	0.00135263	0.00691457		17.3442	17.9019	14.9638	10.5859	1.16743	5.19297	8.1626	8.74608
100627746	C5H12orf57	chromosome 5 C12orf57 homolog	C12orf57	113246	C12orf57	-1.76395	7.19803e-06	7.23568e-05		25.8318	31.7959	38.6275	20.0211	8.17204	14.5403	3.02318	9.05844
102162677	C5H12orf75	chromosome 5 C12orf75 homolog	-	387882	C12orf75	1.24207	3.44776e-06	3.71636e-05		24.3557	23.2457	48.0233	25.314	60.7066	59.7192	55.3243	82.1507
100154278	C7H14orf132	chromosome 7 C14orf132 homolog	-	56967	C14orf132	-1.07013	0.000217885	0.00145874		23.6177	35.8038	33.4075	30.6069	24.5161	9.34735	15.4182	14.3686
100514619	C1H14orf37	chromosome 1 C14orf37 homolog	C14orf37	145407	C14orf37	-3.07856	2.16698e-18	1.546e-16		46.8663	44.0868	53.9393	36.5902	2.33487	5.19297	4.23246	11.5573
100512939	C1H15orf41	chromosome 1 C15orf41 homolog	-	84529	C15orf41	1.01955	0.00159846	0.00794012		8.11858	12.8252	11.8318	11.5064	19.8464	30.6385	26.3017	13.1191
100626752	LOC100626752	UPF0547 protein C16orf87 homolog	C6H16orf87	388272	C16orf87	1.49623	4.5227e-08	7.2919e-07		11.4398	15.7644	19.1397	15.1884	35.023	51.9297	53.8127	31.8607
100521293	C12H17orf100	chromosome 12 C17orf100 homolog	-	388327	C17orf100	-1.46527	0.0001504	0.00105262		30.2602	40.0789	24.3597	37.7409	11.6743	5.71227	11.7904	35.609
102160745	C2H19orf44	chromosome 2 C19orf44 homolog	-	84167	C19orf44	-1.11208	0.00105762	0.0056592		16.9752	10.6877	13.5718	15.1884	9.33947	7.27016	6.04637	4.99776
100524024	C6H19orf54	chromosome 6 C19orf54 homolog	-	284325	C19orf54	-1.21036	5.50765e-05	0.00043599		28.415	32.3303	29.9276	17.4897	8.17204	10.3859	12.6974	13.4315
102164093	C10H1orf106	chromosome 10 C1orf106 homolog	-	55765	C1orf106	2.29993	9.98319e-10	2.20422e-08		10.7018	3.74069	4.52394	3.22178	15.1766	22.8491	23.8832	25.3012
110261150	C6H1orf109	chromosome 6 C1orf109 homolog	C1orf109	54955	C1orf109	1.14065	8.1201e-07	1.00751e-05		34.6885	25.3833	22.2717	24.6236	47.8648	52.449	65.6031	66.2203
100155191	C4H1orf112	chromosome 4 C1orf112 homolog	-	55732	C1orf112	1.93049	1.06943e-09	2.35213e-08		10.7018	16.2987	19.4877	18.6403	86.3901	80.4911	48.6733	34.0472
110255470	C9H1orf116	chromosome 9 C1orf116 homolog	-	79098	C1orf116	2.57023	7.46332e-06	7.46659e-05		2.58318	2.67192	0	1.61089	9.33947	5.19297	17.5345	10.6202
100621254	RNF223	ring finger protein 223	C6H1orf159	54991	C1orf159	-1.32735	0.00013139	0.000932141		22.1416	21.3754	14.2678	19.1006	5.83717	9.34735	4.23246	10.6202
100518846	C1QB	complement C1q B chain	-	713	C1QB	-1.1705	0.00154564	0.00772483		42.807	32.3303	19.8357	45.3351	29.1859	8.82805	10.2788	20.9281
100736918	C13H21orf91	chromosome 13 C21orf91 homolog	-	54149	C21orf91	1.33018	1.94678e-06	2.23342e-05		63.8415	60.3855	46.6314	49.7075	77.0507	142.807	132.415	224.274
100517858	C13H3orf58	chromosome 13 C3orf58 homolog	-	205428	C3orf58	-2.04896	3.89505e-10	9.03568e-09		63.8415	87.1047	101.267	68.5779	15.1766	14.5403	18.7437	57.4742
100738623	C8H4orf19	chromosome 8 C4orf19 homolog	-	55286	C4orf19	1.30059	2.21204e-07	3.09442e-06		37.2717	46.7587	35.1475	26.9249	60.7066	101.782	79.5098	114.011
102158861	C8H4orf32	chromosome 8 C4orf32 homolog	-	132720	C4orf32	1.48455	9.80641e-06	9.4624e-05		27.3079	8.55016	10.7879	22.0922	50.1997	37.9087	53.5104	44.0428
100515617	C8H4orf46	chromosome 8 C4orf46 homolog	-	201725	C4orf46	1.47006	0.000511903	0.0030466		4.05929	6.14543	5.91592	5.75318	28.0184	13.5017	18.1391	6.55956
100627041	C2H5orf24	chromosome 2 C5orf24 homolog	-	134553	C5orf24	-0.754808	0.00180357	0.00881702		203.333	165.659	192.093	166.842	84.0553	86.2033	116.09	168.987
100625150	C2H5orf30	chromosome 2 C5orf30 homolog	-	90355	C5orf30	1.39558	0.000889172	0.00489387		13.654	22.177	31.6676	17.4897	67.7112	123.073	18.1391	45.6046
102167684	C7H6orf132	chromosome 7 C6orf132 homolog	-	647024	C6orf132	1.48731	4.13812e-08	6.74809e-07		73.8053	48.0946	44.5434	76.1721	163.441	118.919	243.971	168.362
100155872	C7H6orf62	chromosome 7 C6orf62 homolog	-	81688	C6orf62	1.26021	3.60919e-08	5.9279e-07		195.215	192.111	179.566	161.779	486.82	362.469	556.568	340.472
100156227	C7H6orf89	chromosome 7 C6orf89 homolog	-	221477	C6orf89	-0.671207	0.00163215	0.00807584		92.9946	98.8612	104.051	107.239	52.5345	51.9297	72.5564	72.7799
100620080	C3H7orf26	chromosome 3 C7orf26 homolog	-	79034	C7orf26	0.915357	0.000600957	0.00350354		30.6292	22.177	29.2316	22.7826	73.5484	54.5262	45.6501	33.4225
100522484	C3H7orf50	chromosome 3 C7orf50 homolog	-	84310	C7orf50	-1.003	0.00134874	0.0069034		46.1283	41.4148	24.7077	27.6153	25.6836	19.214	10.2788	17.4922
100628052	C17H8orf4	chromosome 17 C8orf4 homolog	-	56892	C8orf4	1.4245	0.000506014	0.00302258		26.9389	21.9098	12.1798	29.4563	58.3717	21.2912	152.368	62.7843
100621952	C10H9orf64	chromosome 10 C9orf64 homolog	-	84267	C9orf64	-1.34182	0.000108459	0.000785569		18.8203	34.4678	28.8836	26.9249	7.00461	23.3684	9.37187	9.99552
100515791	C10H9orf72	chromosome 10 C9orf72 homolog	-	203228	C9orf72	-2.58586	1.74647e-28	3.62472e-26		208.131	173.942	211.233	223.454	25.6836	28.042	36.8828	41.8562
100152749	CA12	carbonic anhydrase 12	-	771	CA12	-1.32387	0.000924421	0.00505619		17.3442	24.8489	19.4877	14.9583	9.33947	10.9052	1.81391	7.809
100620726	CAB39	calcium binding protein 39	-	51719	CAB39	0.791129	0.00116304	0.00610956		125.838	152.3	163.558	160.399	137.757	279.901	264.831	316.733
100519104	CAB39L	calcium binding protein 39 like	-	81617	CAB39L	0.892071	0.000895087	0.00491222		45.7593	39.5445	51.8513	37.2806	53.702	142.807	90.0909	68.0945
100522413	CACHD1	cache domain containing 1	-	57685	CACHD1	-1.19641	1.0678e-05	0.000102		162.003	108.213	157.99	174.206	53.702	37.3894	78.6028	85.2743
100511102	CACNA1D	calcium voltage-gated channel subunit alpha1 D	-	776	CACNA1D	-1.91043	8.24763e-15	3.64909e-13		54.6159	74.0123	70.295	87.2182	21.0138	15.5789	22.0692	17.8045
100525250	CACNG5	calcium voltage-gated channel auxiliary subunit gamma 5	-	27091	CACNG5	-2.22438	0.000143349	0.00100574		3.69026	16.8331	13.5718	12.8871	1.16743	1.03859	2.41855	5.62248
100519266	CACYBP	calcyclin binding protein	-	27101	CACYBP	0.877298	0.000201189	0.00136782		32.1053	45.9571	41.0634	48.0966	56.0368	71.663	102.788	76.2158
100525671	CADPS2	calcium dependent secretion activator 2	-	93664	CADPS2	-0.992249	0.00121465	0.00633116		613.691	394.376	409.242	529.983	156.436	252.898	228.553	553.502
100154056	CALM1	calmodulin 1	-	801	CALM1	1.13996	2.57741e-06	2.87878e-05		570.146	564.31	636.483	516.636	1186.11	1081.7	1712.33	1116.06
100522926	CALM2	calmodulin 2	-	805	CALM2	1.1977	1.1942e-06	1.44252e-05		237.284	318.761	287.096	282.826	394.593	656.911	754.587	728.736
100519528	CALML4	calmodulin like 4	-	91860	CALML4	-1.25521	0.000498074	0.00298139		19.5584	16.5659	11.4838	16.7993	16.3441	4.67367	6.34869	6.55956
397301	CALU	calumenin	-	813	CALU	0.751407	0.000546735	0.00322198		215.511	199.326	185.133	199.75	438.955	270.035	330.132	315.796
100156272	CAMK1	calcium/calmodulin dependent protein kinase I	-	8536	CAMK1	2.04599	2.81478e-10	6.76436e-09		13.2849	9.61893	10.7879	7.5942	38.5253	52.9683	51.6965	21.2405
100511150	CAMK1D	calcium/calmodulin dependent protein kinase ID	-	57118	CAMK1D	-1.84003	5.453e-17	3.31096e-15		241.343	214.823	308.324	202.512	59.5391	71.1437	68.6263	68.7192
100519653	CAPG	capping actin protein, gelsolin like	-	822	CAPG	-1.48949	3.23567e-07	4.32496e-06		51.6637	70.806	52.1993	44.4146	11.6743	28.042	24.1855	12.8068
397393	CAPN2	calpain 2	-	824	CAPN2	1.14035	9.08539e-07	1.11877e-05		362.384	447.013	439.518	356.697	701.628	1071.83	899.095	864.3
100625563	CAPN8	calpain 8	-	388743	CAPN8	2.2879	3.8398e-06	4.10021e-05		8.4876	16.2987	2.08797	6.21344	22.1813	68.0279	22.0692	42.481
100627358	CARF	calcium responsive transcription factor	-	79800	CARF	-1.38816	2.26404e-07	3.15941e-06		35.7955	42.4836	50.4593	55.6908	8.17204	18.6947	17.2322	21.8652
100523528	CASC4	cancer susceptibility 4	-	113201	CASC4	-0.8921	0.000173569	0.00120078		195.584	201.73	205.665	182.951	68.8786	98.6665	110.346	154.306
100521674	CASD1	CAS1 domain containing 1	-	64921	CASD1	-1.57498	1.03972e-07	1.55754e-06		53.1398	72.4092	65.0751	52.9293	16.3441	15.0596	20.2553	42.481
100152881	CASK	calcium/calmodulin dependent serine protein kinase	-	8573	CASK	-0.818605	0.000329875	0.00208616		159.788	140.543	192.093	126.34	63.0414	84.6454	109.439	89.0226
100521118	CASP2	caspase 2	-	835	CASP2	1.11675	4.27764e-08	6.9521e-07		70.484	57.9808	75.515	62.8247	147.097	131.901	159.02	139.625
397244	CASP3	caspase 3	-	836	CASP3	2.84475	4.86164e-15	2.22874e-13		50.5566	18.1691	18.7917	21.8621	182.12	205.122	73.1611	174.609
595105	CASP8	caspase 8	-	841	CASP8	0.99043	4.05904e-05	0.000333098		28.046	22.177	21.9237	19.7909	30.3533	51.4104	44.1385	52.4765
397568	CAT	catalase	-	847	CAT	1.0087	0.000401867	0.00247829		112.553	111.419	122.146	123.578	270.845	533.318	203.763	143.998
100157067	CBFA2T2	CBFA2/RUNX1 translocation partner 2	-	9139	CBFA2T2	-1.22624	0.000124482	0.000889209		62.3654	143.75	143.722	57.0716	31.5207	55.5648	42.9292	44.0428
110260645	CBX6	chromobox 6	-	23466	CBX6	-2.53763	9.43771e-16	4.76688e-14		163.11	191.043	135.718	126.8	31.5207	18.1754	20.5577	53.4135
100510970	CC2D2A	coiled-coil and C2 domain containing 2A	-	57545	CC2D2A	-0.992901	0.00011226	0.000810015		32.4743	41.9492	38.9755	38.8915	9.33947	17.1368	21.4646	23.427
100525001	CCDC15	coiled-coil domain containing 15	-	80071	CCDC15	-1.42982	2.7202e-06	3.01467e-05		40.2239	34.2006	31.6676	30.6069	12.8418	9.86665	9.97651	22.1776
100514146	CCDC171	coiled-coil domain containing 171	-	203238	CCDC171	-1.73267	3.18645e-06	3.47405e-05		11.8088	17.3675	16.3558	19.1006	0	3.63508	6.04637	6.2472
100627354	CCDC25	coiled-coil domain containing 25	-	55246	CCDC25	0.757323	9.17154e-05	0.00068204		60.1513	56.3776	59.1592	52.9293	101.567	93.4735	101.277	90.5844
100152360	CCDC68	coiled-coil domain containing 68	-	80323	CCDC68	-1.54442	0.00194891	0.00943059		5.90442	8.28297	8.35188	10.5859	3.5023	5.19297	1.20927	2.49888
100516578	CCDC80	coiled-coil domain containing 80	-	151887	CCDC80	-1.26297	0.000109069	0.00078849		58.6752	126.649	114.49	141.758	67.7112	20.2526	46.557	48.7282
100518852	CCDC82	coiled-coil domain containing 82	-	79780	CCDC82	-1.62222	6.06623e-11	1.57377e-09		79.7097	79.3562	100.223	74.3311	24.5161	20.2526	25.9994	38.4203
100519041	CCDC89	coiled-coil domain containing 89	-	220388	CCDC89	-1.95315	0.000914237	0.00500768		3.32124	8.28297	13.2238	7.5942	1.16743	4.15438	0.906955	2.18652
100625698	CCKBR	cholecystokinin B receptor	-	887	CCKBR	-1.68357	3.22794e-09	6.49858e-08		194.108	168.331	138.85	113.913	53.702	55.5648	52.9057	23.427
100153639	CCNC	cyclin C	-	892	CCNC	0.678075	0.000471364	0.00284088		55.3539	55.576	50.4593	51.7786	95.7296	89.3191	81.626	77.1529
100523979	CCNG2	cyclin G2	-	901	CCNG2	1.18541	2.3283e-07	3.22543e-06		66.0557	87.1047	80.0389	57.3017	157.604	184.87	192.577	125.256
100523679	CCNI	cyclin I	-	10983	CCNI	1.46006	1.28256e-08	2.30196e-07		409.619	387.696	500.069	405.714	1135.91	1549.06	1202.32	798.704
100520645	CCNYL1	cyclin Y like 1	-	151195	CCNYL1	1.01267	1.59994e-06	1.87895e-05		35.7955	40.8804	37.9315	35.2095	95.7296	61.7964	77.9982	70.5933
100622393	CCR8	C-C motif chemokine receptor 8	-	1237	CCR8	5.70589	4.30826e-08	6.97572e-07		0	0.267192	0	0.920509	16.3441	30.6385	21.4646	0.31236
100521297	CCSAP	centriole, cilia and spindle associated protein	-	126731	CCSAP	1.61944	7.20765e-05	0.000549235		18.0823	10.6877	13.9198	5.98331	47.8648	54.0069	30.2318	14.0562
100154317	CCT3	chaperonin containing TCP1 subunit 3	CCTG	7203	CCT3	1.50511	1.12639e-06	1.37223e-05		97.0539	92.4486	85.2588	83.5362	304.7	563.957	206.181	131.816
102163415	CCT6A	chaperonin containing TCP1 subunit 6A	-	908	CCT6A	1.11244	2.49375e-06	2.79629e-05		187.096	159.247	201.141	225.985	400.43	539.55	437.152	296.117
100627253	CCT6B	chaperonin containing TCP1 subunit 6B	-	10693	CCT6B	-1.12485	0.000278644	0.00179803		30.2602	47.2931	36.5395	35.2095	4.66974	17.1368	15.7206	25.9259
100623886	CCT8	chaperonin containing TCP1 subunit 8	-	10694	CCT8	1.00518	6.85773e-05	0.000527856		91.1495	66.2637	89.4348	70.1888	135.422	218.624	180.786	106.515
100155478	CD109	CD109 molecule	-	135228	CD109	0.98593	0.000127342	0.00090737		140.23	166.995	176.086	151.194	273.18	264.322	301.411	656.581
100519934	LOC100519934	uncharacterized LOC100519934	-	100133941	CD24	7.49468	1.20586e-53	1.25135e-50		3.69026	2.67192	4.87193	7.13394	1158.09	532.799	1508.27	441.365
110259657	CD320	CD320 molecule	-	51293	CD320	1.43031	2.6792e-08	4.47775e-07		94.1017	85.2344	107.531	68.3478	304.7	302.75	192.879	160.553
100511702	CD38	CD38 molecule	-	952	CD38	-2.71975	5.60437e-15	2.54876e-13		33.5814	26.7192	54.2872	38.6614	2.33487	7.27016	4.23246	7.49664
396922	CD46	CD46 molecule, complement regulatory protein	MCP	4179	CD46	1.19078	1.0319e-08	1.89072e-07		103.696	79.3562	114.49	92.9714	232.319	250.821	198.321	210.531
397067	CD9	CD9 molecule	-	928	CD9	1.07318	4.79371e-06	5.0156e-05		301.863	253.833	173.65	216.32	499.662	596.153	470.105	424.497
100624156	CD99	CD99 molecule (Xg blood group)	-	4267	CD99	1.60265	8.72782e-13	2.88777e-11		35.0575	48.8962	30.9716	32.9082	133.088	106.456	107.323	101.517
100620546	CDADC1	cytidine and dCMP deaminase domain containing 1	-	81602	CDADC1	1.8322	1.80602e-11	4.96763e-10		34.6885	37.9413	46.2834	44.8748	131.92	178.638	176.252	76.2158
100512030	CDAN1	codanin 1	-	146059	CDAN1	-1.01723	0.00183038	0.00891374		25.4628	20.3066	13.5718	17.4897	7.00461	7.78946	8.46492	13.1191
100626260	CDC14B	cell division cycle 14B	-	8555	CDC14B	-0.904987	0.000459266	0.0027797		115.136	121.84	141.982	111.382	38.5253	71.663	57.4405	96.2069
100517185	CDC27	cell division cycle 27	-	996	CDC27	-0.787329	7.76477e-05	0.000586597		173.811	174.209	171.91	166.612	75.8832	97.1086	115.183	104.953
100620788	CDC34	cell division cycle 34	-	997	CDC34	1.00678	0.000811889	0.00452304		28.415	16.8331	9.74387	20.9416	40.8602	44.1403	37.4875	30.6113
100511216	CDC42BPA	CDC42 binding protein kinase alpha	-	8476	CDC42BPA	-0.656386	0.00199048	0.00960326		374.562	308.073	347.647	363.831	233.487	173.445	220.995	256.448
100513778	CDC42EP2	CDC42 effector protein 2	-	10435	CDC42EP2	1.83095	9.02706e-14	3.48121e-12		14.023	10.6877	12.8758	17.2595	39.6928	49.3332	51.6965	53.1012
100048953	CDH1	cadherin 1	E-cadherin	999	CDH1	0.942314	0.000133981	0.000947864		1022.94	840.32	891.216	949.965	1169.77	1976.96	1962.05	1969.43
100126163	CDH13	cadherin 13	-	1012	CDH13	-1.19754	0.00019127	0.00130975		260.164	114.091	164.95	296.404	145.929	104.379	63.4869	74.0293
100623412	CDH16	cadherin 16	-	1014	CDH16	2.40627	2.67461e-07	3.63029e-06		13.654	17.9019	6.9599	5.29293	102.734	82.5683	31.1388	27.1753
100157834	CDH17	cadherin 17	-	1015	CDH17	-6.47291	3.87289e-30	9.21022e-28		74.9123	107.679	276.308	121.967	0	1.03859	0.906955	10.3079
100522414	CDH20	cadherin 20	-	28316	CDH20	2.75157	4.39624e-12	1.30685e-10		8.85663	33.6662	12.1798	28.5358	107.404	203.565	156.601	88.3979
100512562	CDHR1	cadherin related family member 1	-	92211	CDHR1	-4.40862	6.73733e-08	1.04635e-06		5.90442	20.0394	10.7879	6.90382	0	0	0.302318	2.18652
100155762	CDK1	cyclin dependent kinase 1	CDC2	983	CDK1	1.82718	0.000611179	0.00354863		2.21416	8.28297	5.91592	2.30127	32.6882	16.0982	16.9298	6.2472
100627418	CDK18	cyclin dependent kinase 18	-	5129	CDK18	-1.85883	8.65311e-17	5.14454e-15		81.9238	73.7451	78.6469	66.2766	25.6836	18.6947	21.1623	19.054
100153712	CDK2AP1	cyclin dependent kinase 2 associated protein 1	-	8099	CDK2AP1	1.30439	1.42692e-05	0.000132749		19.5584	36.3382	38.2795	27.8454	42.0276	65.9507	117.3	82.7754
100526092	CDK2AP2	cyclin dependent kinase 2 associated protein 2	-	10263	CDK2AP2	1.70105	4.44756e-11	1.17521e-09		46.4973	44.0868	35.1475	29.9165	124.915	100.224	191.065	112.762
100113467	CDK5R1	cyclin dependent kinase 5 regulatory subunit 1	-	8851	CDK5R1	-5.0607	2.80375e-18	1.98788e-16		35.0575	20.0394	18.7917	27.155	0	1.03859	0	3.43596
100310797	CDK7	cyclin dependent kinase 7	-	1022	CDK7	0.870944	0.000771142	0.00431151		35.4265	39.2773	37.5835	34.9793	38.5253	66.9893	65.6031	105.89
100737771	CDKL2	cyclin dependent kinase like 2	-	8999	CDKL2	-2.6115	2.28535e-13	8.30805e-12		27.677	31.7959	31.6676	22.0922	7.00461	3.11578	2.41855	6.87192
102157476	CDR1	cerebellar degeneration related protein 1	-	1038	CDR1	-1.73345	0.000122123	0.000875647		12.9159	9.61893	27.4916	12.1967	2.33487	2.59649	5.74405	4.6854
100511219	CDR2L	cerebellar degeneration related protein 2 like	-	30850	CDR2L	0.680598	0.00205973	0.00987064		77.4955	66.2637	69.599	50.1677	84.0553	116.842	103.393	114.324
100627162	CDV3	CDV3 homolog	-	55573	CDV3	0.957134	0.000450204	0.00273466		243.926	279.483	321.2	257.512	465.806	949.795	594.056	358.902
397360	CEBPB	CCAAT/enhancer binding protein beta	-	1051	CEBPB	1.99502	1.68973e-13	6.22201e-12		39.1168	36.071	21.9237	43.2639	106.237	154.231	186.833	115.261
102159820	LOC102159820	cadherin EGF LAG seven-pass G-type receptor 1	CELSR1	9620	CELSR1	-2.08582	8.81552e-13	2.90836e-11		152.039	145.085	177.478	160.169	31.5207	42.0631	21.1623	60.5978
106510206	CELSR2	cadherin EGF LAG seven-pass G-type receptor 2	-	1952	CELSR2	-1.24182	3.7483e-06	4.01002e-05		29.8911	27.5208	30.6236	25.5441	15.1766	8.30876	11.4881	13.7438
100521032	CENPF	centromere protein F	-	1063	CENPF	1.48941	0.000109905	0.000794026		22.5106	37.6741	19.1397	21.1717	177.45	59.7192	81.9283	28.4248
100736772	CENPH	centromere protein H	-	64946	CENPH	-1.38669	0.000261485	0.00170661		16.9752	25.9177	23.6637	14.7281	4.66974	4.67367	8.1626	14.0562
100512688	CENPK	centromere protein K	-	64105	CENPK	-0.906218	0.000849672	0.00470317		28.046	30.1927	29.2316	20.2512	16.3441	11.9438	16.6275	12.8068
100522376	APITD1	apoptosis-inducing, TAF9-like domain 1	-	378708	CENPS	-1.6171	1.96587e-05	0.000176003		20.6655	20.0394	26.7956	16.7993	1.16743	3.63508	8.46492	10.9326
100524763	CENPV	centromere protein V	-	201161	CENPV	2.10511	6.43856e-09	1.23731e-07		4.79734	7.2142	5.21993	5.98331	14.0092	45.6982	26.604	22.1776
100511682	CEP120	centrosomal protein 120	-	153241	CEP120	0.854982	0.000270787	0.00175727		127.314	108.213	112.402	151.884	256.836	280.42	213.135	148.996
100520033	CEP128	centrosomal protein 128	-	145508	CEP128	-1.1045	1.65856e-06	1.93782e-05		57.9371	89.5095	85.6068	67.8875	32.6882	41.5438	35.9759	29.6742
100151840	CEP250	centrosomal protein 250	-	11190	CEP250	-1.43279	1.86454e-06	2.1564e-05		30.6292	22.7114	31.3196	34.5191	8.17204	7.27016	11.1858	15.618
100621225	CEP350	centrosomal protein 350	-	9857	CEP350	0.981114	2.38008e-05	0.000207552		214.404	252.497	251.601	282.366	374.746	411.283	577.731	608.165
100513768	CEP41	centrosomal protein 41	TSGA14	95681	CEP41	-1.52256	1.8112e-06	2.10111e-05		22.5106	25.1161	17.7478	21.1717	2.33487	6.75086	7.55796	10.3079
100522409	CEP85L	centrosomal protein 85 like	-	387119	CEP85L	0.823998	0.000815698	0.00453762		44.6522	36.6054	43.8474	50.3979	77.0507	104.898	78.9051	50.2899
100622715	CFAP69	cilia and flagella associated protein 69	-	79846	CFAP69	2.25492	3.41594e-13	1.20721e-11		14.7611	10.4205	9.74387	10.3557	19.8464	48.8139	62.2776	68.4068
100516921	CFI	complement factor I	-	3426	CFI	-2.48356	2.24643e-12	6.89328e-11		39.1168	64.3934	68.903	66.2766	7.00461	9.86665	8.76723	28.4248
403154	CFTR	cystic fibrosis transmembrane conductance regulator	ABCC7	1080	CFTR	-2.16027	2.7642e-06	3.05749e-05		32.8433	26.1849	55.3312	32.2178	1.16743	9.34735	6.04637	33.1102
100157868	CH25H	cholesterol 25-hydroxylase	-	9023	CH25H	1.58525	4.35457e-05	0.000354546		4.79734	6.947	4.17594	5.75318	14.0092	32.7157	14.8136	12.8068
100519806	CHD6	chromodomain helicase DNA binding protein 6	-	84181	CHD6	-1.04993	5.67995e-06	5.86757e-05		368.288	256.238	277.352	323.789	169.278	107.495	140.276	175.859
396865	CHI3L1	chitinase 3 like 1	GP38K	1116	CHI3L1	7.07987	2.18825e-21	2.31285e-19		0.369026	0.267192	0	0	36.1905	9.34735	16.6275	47.4787
100524031	CHIC2	cysteine rich hydrophobic domain 2	-	26511	CHIC2	1.13608	2.41166e-07	3.32878e-06		66.0557	57.1792	62.6391	78.9336	129.585	173.445	118.207	160.553
100524478	CHKA	choline kinase alpha	-	1119	CHKA	0.951228	0.000545384	0.00321568		10.7018	8.28297	10.4399	10.5859	17.5115	19.7333	17.8368	21.5528
100511780	CHL1	cell adhesion molecule L1 like	-	10752	CHL1	-6.48734	1.19661e-13	4.52294e-12		11.4398	47.0259	13.9198	22.7826	0	0	0	3.43596
100523763	CHM	CHM, Rab escort protein 1	-	1121	CHM	-1.21077	3.34867e-05	0.000281481		151.301	161.117	226.545	118.516	46.6974	66.9893	68.324	123.695
100621371	CHP1	calcineurin like EF-hand protein 1	-	11261	CHP1	1.82539	1.40919e-12	4.49325e-11		177.502	155.239	161.818	157.177	537.02	419.592	1005.51	588.486
100415931	CHRNA7	cholinergic receptor nicotinic alpha 7 subunit	-	1139	CHRNA7	-1.67373	0.000730744	0.00410909		314.41	291.774	931.931	113.683	119.078	36.8701	185.926	71.5304
100522851	CIRBP	cold inducible RNA binding protein	CIRP	1153	CIRBP	-1.17373	5.28363e-08	8.39369e-07		217.356	207.341	210.885	220.692	80.553	83.6069	90.9979	127.443
100524158	CISD2	CDGSH iron sulfur domain 2	-	493856	CISD2	-0.839496	0.000739885	0.00415639		118.457	82.5625	141.982	126.11	49.0322	58.6806	64.0915	87.4608
100153706	CIT	citron rho-interacting serine/threonine kinase	-	11113	CIT	1.35467	3.37779e-06	3.65821e-05		26.2009	25.1161	26.0996	43.494	37.3579	101.263	85.8584	66.5327
100156022	CITED2	Cbp/p300 interacting transactivator with Glu/Asp rich carboxy-terminal domain 2	-	10370	CITED2	-1.36073	2.09133e-05	0.000185202		32.4743	65.7293	38.9755	56.8414	11.6743	16.6175	18.1391	30.9236
100515274	CKAP2	cytoskeleton associated protein 2	-	26586	CKAP2	1.79626	1.65066e-05	0.000151587		7.38053	16.8331	9.04787	7.36407	46.6974	17.1368	55.6266	21.8652
100516489	CKAP2L	cytoskeleton associated protein 2 like	-	150468	CKAP2L	-1.6855	1.35568e-07	1.98399e-06		41.7	60.1183	67.5111	34.5191	22.1813	14.5403	19.3484	8.74608
100523493	CKAP4	cytoskeleton associated protein 4	-	10970	CKAP4	1.0655	0.000122877	0.000879949		20.2964	33.3991	22.6197	27.6153	73.5484	37.9087	69.2309	40.6068
100519994	CKMT1A	creatine kinase, mitochondrial 1A	CKMT1|CKMT1B|Mia-CK|U-MtCK	548596	CKMT1A	4.48803	3.90115e-14	1.59042e-12		2.21416	2.67192	2.08797	1.38076	78.2181	81.0104	11.4881	19.3663
100520933	CKS2	CDC28 protein kinase regulatory subunit 2	-	1164	CKS2	1.93255	1.68595e-12	5.31633e-11		32.8433	47.0259	35.8435	43.494	129.585	249.782	167.484	107.764
397147	CLCN2	chloride voltage-gated channel 2	CLC-2	1181	CLCN2	-2.06765	6.19235e-06	6.35091e-05		7.74955	11.4893	9.04787	8.97496	2.33487	3.11578	1.81391	1.87416
100151985	CLCN4	chloride voltage-gated channel 4	-	1183	CLCN4	-1.55205	1.22007e-05	0.000115291		39.1168	25.9177	17.0518	39.1216	11.6743	10.3859	13.9066	5.93484
100625166	CLDN1	claudin 1	claudin1	9076	CLDN1	5.03933	2.32348e-40	1.0609e-37		2.21416	1.06877	4.17594	1.61089	93.3947	49.8525	70.1379	55.6001
100294674	CLDN12	claudin 12	-	9069	CLDN12	1.42198	3.47679e-09	6.93837e-08		46.8663	43.2852	41.0634	36.13	66.5438	103.859	143.299	119.946
431781	CLDN3	claudin 3	-	1365	CLDN3	1.90891	5.10406e-19	4.13212e-17		101.113	70.806	81.0829	73.4106	283.687	344.813	278.738	315.796
733578	CLDN4	claudin 4	-	1364	CLDN4	1.74937	4.15904e-13	1.4563e-11		350.944	258.642	281.528	264.876	1139.42	1117.53	839.236	792.77
100302021	CLDN8	claudin 8	-	9073	CLDN8	-2.06527	2.77043e-15	1.31769e-13		788.609	596.106	752.714	762.412	210.138	132.94	123.346	228.335
100520839	CLEC2B	C-type lectin domain family 2, member B	-	9976	CLEC2B	1.07344	0.00137079	0.0069949		4.05929	7.2142	8.69988	8.28458	19.8464	16.6175	12.3951	13.4315
110255330	CLIC1	chloride intracellular channel 1	-	1192	CLIC1	1.29383	1.46129e-08	2.57418e-07		140.599	128.252	123.886	130.712	428.448	352.603	273.901	244.89
110258086	CLIC3	chloride intracellular channel 3	-	9022	CLIC3	-1.09478	0.00128272	0.00662543		50.9256	45.4227	27.8396	37.7409	14.0092	16.0982	16.9298	50.2899
100622787	CLIC4	chloride intracellular channel 4	-	25932	CLIC4	1.58599	1.27119e-09	2.75345e-08		140.968	192.111	132.586	166.612	693.456	461.136	490.663	311.11
100153677	CLIP1	CAP-Gly domain containing linker protein 1	-	6249	CLIP1	0.885163	4.72796e-05	0.000380068		46.1283	47.2931	50.1113	44.1844	53.702	94.5121	97.6489	89.6473
100518607	CLIP4	CAP-Gly domain containing linker protein family member 4	-	79745	CLIP4	-1.10952	0.00057517	0.00336869		148.349	131.726	143.374	122.658	60.7066	65.4314	30.2318	141.811
100511700	CLMN	calmin	-	79789	CLMN	-1.9034	0.000274223	0.00177452		10.3327	7.48139	16.3558	18.8704	17.5115	1.03859	3.62782	3.74832
100127354	CLN3	CLN3, battenin	-	1201	CLN3	0.809706	0.000584005	0.00341693		22.8796	25.6505	17.7478	19.7909	44.3625	34.7929	34.4643	39.3574
100525860	CLTB	clathrin light chain B	-	1212	CLTB	1.41797	2.59258e-06	2.89189e-05		13.2849	11.7565	11.4838	15.1884	40.8602	47.7753	30.8365	20.6158
397025	CLU	clusterin	-	1191	CLU	3.90548	9.10988e-16	4.62175e-14		28.784	16.8331	55.3312	40.5024	686.451	2511.32	358.55	250.825
100513375	CLUH	clustered mitochondria homolog	-	23277	CLUH	1.18948	2.12737e-06	2.42716e-05		55.3539	47.8274	60.2032	58.6824	109.739	229.01	120.02	109.638
100154139	CLYBL	citrate lyase beta like	-	171425	CLYBL	-1.49274	9.86215e-06	9.49211e-05		15.8681	12.558	20.8797	18.4102	5.83717	5.19297	5.13941	7.49664
100156469	LOC100156469	mast cell protease 2	-	1215	CMA1	-1.54176	4.92525e-06	5.14851e-05		20.6655	16.5659	19.4877	12.1967	7.00461	5.19297	6.04637	5.62248
100521561	CMPK1	cytidine/uridine monophosphate kinase 1	CK|CMPK|UCK|UMP/CMPK	51727	CMPK1	1.36449	1.26261e-07	1.85971e-06		119.195	89.2423	93.6107	72.0298	269.677	355.199	192.879	182.418
100623872	CMPK2	cytidine/uridine monophosphate kinase 2	-	129607	CMPK2	-1.537	0.000724937	0.00408246		26.5699	82.2953	40.0194	25.5441	12.8418	7.78946	10.2788	39.9821
100625187	CMTR2	cap methyltransferase 2	-	55783	CMTR2	-0.855398	0.000436551	0.00266593		54.2469	55.576	87.6948	61.444	36.1905	44.1403	30.5342	30.6113
100516053	CNDP1	carnosine dipeptidase 1	CN1|CPGL2	84735	CNDP1	-2.02827	1.12234e-07	1.666e-06		66.4247	72.142	86.3028	52.0088	1.16743	11.4245	20.5577	34.9843
100523134	CNIH4	cornichon family AMPA receptor auxiliary protein 4	-	29097	CNIH4	0.989573	0.000548365	0.00322659		18.8203	18.4363	11.8318	15.8788	31.5207	48.8139	28.4179	25.9259
100739697	CNNM4	cyclin and CBS domain divalent metal cation transport mediator 4	-	26504	CNNM4	1.45006	3.51e-10	8.21826e-09		121.779	93.7845	71.687	89.2894	224.147	205.122	296.877	299.241
100511993	CNOT1	CCR4-NOT transcription complex subunit 1	-	23019	CNOT1	0.786131	0.000854396	0.00472068		576.05	557.898	620.823	555.297	866.236	1231.25	1099.53	785.273
100153354	CNOT2	CCR4-NOT transcription complex subunit 2	-	4848	CNOT2	-1.71798	1.95091e-07	2.76641e-06		240.974	244.214	267.956	286.278	29.1859	61.7964	93.7187	157.429
100516823	CNST	consortin, connexin sorting protein	-	163882	CNST	0.746132	0.00112687	0.00596345		48.3424	38.2085	39.3235	46.2556	63.0414	96.07	75.5796	55.6001
100511594	CNTN3	contactin 3	-	5067	CNTN3	1.55368	1.54337e-08	2.69382e-07		59.7823	105.808	124.234	69.7286	212.473	339.62	294.76	197.099
100737634	CNTNAP2	contactin associated protein like 2	-	26047	CNTNAP2	-1.14849	3.26851e-06	3.55334e-05		129.897	198.257	205.317	211.947	67.7112	62.835	91.3002	112.762
100622103	CNTNAP5	contactin associated protein like 5	-	129684	CNTNAP5	-3.64444	8.61319e-07	1.06177e-05		8.11858	29.3912	17.3998	5.0628	5.83717	0	1.20927	0.93708
100153004	CNTRL	centriolin	CEP110	11064	CNTRL	0.828672	3.73077e-05	0.000309502		42.069	40.6133	44.5434	41.8832	65.3763	76.856	86.7654	69.0315
102166678	LOC102166678	centriolin-like	-	11064	CNTRL	0.981994	3.01006e-05	0.000256226		51.2946	33.3991	40.0194	40.5024	64.2089	93.9928	100.672	64.3461
100624179	COCH	cochlin	-	1690	COCH	-4.35008	3.96193e-12	1.18849e-10		95.5778	29.124	51.1553	70.6491	1.16743	0	3.62782	29.0495
100526131	COG6	component of oligomeric golgi complex 6	-	57511	COG6	-0.718474	0.00114636	0.00604142		130.635	204.402	225.849	159.248	99.2319	110.61	116.393	109.951
100627695	COG7	component of oligomeric golgi complex 7	-	91949	COG7	1.03247	1.75614e-05	0.000159731		31.7363	28.0552	42.8034	29.9165	58.3717	72.7016	85.5561	52.1641
100156689	COL12A1	collagen type XII alpha 1 chain	-	1303	COL12A1	1.44952	0.000394012	0.00243907		37.6407	91.3798	78.2989	53.1594	694.623	72.1823	174.74	182.106
100157199	COL13A1	collagen type XIII alpha 1 chain	-	1305	COL13A1	-1.02837	0.00115742	0.00609126		42.069	81.7609	71.339	75.7119	51.3671	18.1754	43.8362	23.7394
414914	COL17A1	collagen type XVII alpha 1 chain	-	1308	COL17A1	2.10816	5.22338e-11	1.37385e-09		43.9141	52.6369	63.3351	34.5191	212.473	95.5507	205.879	346.407
100523209	COL7A1	collagen type VII alpha 1 chain	-	1294	COL7A1	1.05275	0.000307516	0.00195887		30.9982	40.6133	35.1475	28.7659	186.789	75.2981	47.7663	64.9709
100624924	COLGALT2	collagen beta(1-O)galactosyltransferase 2	-	23127	COLGALT2	-2.43786	1.08785e-07	1.62536e-06		101.113	60.9199	26.4476	28.7659	5.83717	9.34735	4.8371	15.3056
100525632	COPE	coatomer protein complex subunit epsilon	-	11316	COPE	0.761993	0.00100726	0.00544404		45.3902	41.682	33.7555	39.5819	77.0507	88.2805	58.0451	51.8517
100516758	CORO6	coronin 6	-	84940	CORO6	1.56539	3.91206e-07	5.14547e-06		6.27345	5.07666	6.9599	9.20509	21.0138	19.7333	23.8832	17.8045
100621773	COTL1	coactosin like F-actin binding protein 1	-	23406	COTL1	1.01274	0.00119527	0.00624684		24.7248	16.5659	13.2238	17.2595	29.1859	47.256	45.3478	19.991
406870	CP	ceruloplasmin	-	1356	CP	-3.05833	8.2253e-07	1.01704e-05		64.2106	72.9435	316.676	121.737	15.1766	1.03859	11.4881	37.7956
100519777	CPNE8	copine 8	-	144402	CPNE8	-1.30028	0.00108037	0.00575472		14.023	17.6347	22.2717	10.1256	5.83717	2.59649	6.65101	9.68316
399527	CPT1A	carnitine palmitoyltransferase 1A	CPT1|L-CPTI	1374	CPT1A	1.21182	3.16143e-05	0.000267118		92.6256	116.229	98.4826	79.3939	166.943	392.589	278.435	136.501
100515288	CPVL	carboxypeptidase, vitellogenic like	-	54504	CPVL	-1.9277	0.000124913	0.000891733		9.59468	6.947	6.26391	11.5064	0	2.07719	3.62782	1.87416
100522247	CRAMP1	cramped chromatin regulator homolog 1	CRAMP1L	57585	CRAMP1	-1.38569	1.03988e-05	9.97496e-05		61.2584	45.4227	27.1436	39.1216	21.0138	9.34735	15.4182	20.3034
100517699	CRB3	crumbs 3, cell polarity complex component	-	92359	CRB3	1.22875	5.43408e-06	5.64422e-05		84.138	60.1183	52.8953	55.0004	171.613	190.063	134.532	84.3372
100515635	CREB5	cAMP responsive element binding protein 5	-	9586	CREB5	-1.29103	6.16926e-05	0.000479714		50.1876	83.364	97.0907	99.6451	37.3579	10.3859	42.0223	35.9214
100523409	CREBRF	CREB3 regulatory factor	-	153222	CREBRF	-0.882494	0.000318865	0.00202438		116.612	112.488	133.63	80.5445	44.3625	48.2946	69.8356	73.7169
100152373	CREG1	cellular repressor of E1A stimulated genes 1	-	8804	CREG1	2.60778	1.19882e-17	7.81973e-16		126.945	112.221	127.018	124.499	671.275	1428.07	823.213	402.32
100520025	CRELD2	cysteine rich with EGF like domains 2	-	79174	CRELD2	0.972971	0.00120132	0.00626739		8.85663	12.0237	9.04787	8.28458	24.5161	13.5017	17.8368	20.9281
100525394	CRIM1	cysteine rich transmembrane BMP regulator 1	-	51232	CRIM1	-1.73758	8.08777e-08	1.23425e-06		3871.45	2915.07	3739.9	3976.6	1197.79	569.669	976.489	1884.78
100520380	CRY1	cryptochrome circadian clock 1	-	1407	CRY1	1.07471	3.97306e-06	4.22276e-05		68.2699	75.8827	57.7672	65.5863	87.5576	166.694	137.253	159.304
110261120	CRYBG2	crystallin beta-gamma domain containing 2	-	55057	CRYBG2	3.24084	1.38869e-11	3.88527e-10		1.10708	1.33596	0.69599	1.15064	9.33947	11.4245	9.97651	11.5573
100624348	CRYBG3	crystallin beta-gamma domain containing 3	-	131544	CRYBG3	1.24066	2.09283e-08	3.5763e-07		264.961	237.534	243.945	279.605	538.187	740.518	643.938	501.338
100155317	CRYGS	crystallin gamma S	-	1427	CRYGS	3.62474	6.99829e-13	2.37049e-11		2.21416	0.801577	1.73998	1.84102	23.3487	5.19297	22.9762	26.5506
100525333	CRYM	crystallin mu	-	1428	CRYM	-4.45197	8.72261e-21	8.51014e-19		43.1761	68.4013	74.471	59.8331	0	3.63508	1.51159	24.9888
102166124	CSGALNACT1	chondroitin sulfate N-acetylgalactosaminyltransferase 1	-	55790	CSGALNACT1	-1.63768	0.00031955	0.0020276		28.415	6.14543	15.3118	17.2595	3.5023	4.67367	4.53478	7.18428
100157878	CSGALNACT2	chondroitin sulfate N-acetylgalactosaminyltransferase 2	-	55454	CSGALNACT2	-0.918154	0.000565225	0.00331554		26.9389	43.2852	34.1035	43.9543	26.851	16.0982	17.2322	20.9281
100154110	CSK	CSK, non-receptor tyrosine kinase	-	1445	CSK	1.14727	4.16563e-06	4.41101e-05		26.5699	26.7192	21.5757	23.9332	42.0276	74.2595	41.7199	61.2225
100511866	CSNK1G3	casein kinase 1 gamma 3	-	1456	CSNK1G3	0.802942	4.55066e-05	0.000367888		109.97	114.893	102.311	111.151	191.459	213.431	203.763	157.117
100519275	CSRNP1	cysteine and serine rich nuclear protein 1	-	64651	CSRNP1	1.27608	7.36201e-06	7.39115e-05		15.8681	17.3675	20.1837	20.0211	85.2227	48.8139	39.906	31.8607
100153630	CSRP2	cysteine and glycine rich protein 2	-	1466	CSRP2	2.18682	8.68516e-11	2.19825e-09		58.6752	45.4227	57.0712	38.2011	255.668	369.74	199.228	77.4653
100154421	CTBP2	C-terminal binding protein 2	-	1488	CTBP2	1.26001	1.59217e-07	2.28899e-06		162.372	157.376	167.038	176.508	393.425	571.746	399.363	277.376
100517189	CTDSPL	CTD small phosphatase like	-	10217	CTDSPL	-0.883174	0.00127476	0.00659925		90.4114	115.427	101.963	138.997	92.2273	34.7929	59.8591	62.7843
100152141	CTGF	connective tissue growth factor	CCN2	1490	CTGF	-2.88553	2.63576e-12	8.00191e-11		1774.65	1060.22	1220.42	1648.4	221.813	164.617	80.4167	462.293
733654	CTH	cystathionine gamma-lyase	-	1491	CTH	4.14974	7.48539e-15	3.35081e-13		5.16637	3.74069	5.91592	7.13394	96.897	204.084	100.067	11.245
100515235	CTNS	cystinosin, lysosomal cystine transporter	-	1497	CTNS	3.5442	3.71285e-31	9.85633e-29		8.11858	9.35174	7.3079	7.5942	158.771	96.5893	95.5326	60.2855
100525292	CTPS1	CTP synthase 1	-	1503	CTPS1	1.32626	0.0019577	0.00946915		4.42832	2.67192	4.52394	5.29293	18.6789	6.23157	10.8835	9.99552
100522387	CTSC	cathepsin C	-	1075	CTSC	2.21466	4.00691e-10	9.25887e-09		143.551	99.6628	75.167	173.286	1104.39	708.321	424.153	332.976
396969	CTSH	cathepsin H	-	1512	CTSH	1.09956	3.31383e-05	0.000278757		36.1646	32.0631	29.9276	35.8999	162.273	69.5858	71.6495	53.1012
396926	CTSV	cathepsin V	CTSL|CTSL1|CTSL2	1515	CTSV	1.22975	1.36147e-09	2.9323e-08		73.4362	79.6233	83.1708	84.917	151.766	180.715	192.275	224.899
100511955	CUEDC1	CUE domain containing 1	-	404093	CUEDC1	-1.04517	7.41416e-06	7.42392e-05		47.6044	45.4227	45.2394	43.9543	11.6743	24.9263	23.2785	23.427
100525708	CUL5	cullin 5	-	8065	CUL5	1.40074	2.90435e-07	3.91419e-06		66.4247	111.686	92.9147	82.8458	110.906	256.533	303.225	220.838
100141398	CUL7	cullin 7	-	9820	CUL7	-1.51974	1.60183e-06	1.87922e-05		21.0345	21.1082	21.5757	23.7031	17.5115	6.23157	6.04637	8.12136
100521324	CWH43	cell wall biogenesis 43 C-terminal homolog	-	80157	CWH43	1.50475	3.11923e-05	0.000263944		4.79734	15.7644	27.8396	14.0378	29.1859	48.8139	47.7663	41.8562
100622802	CXHXorf36	chromosome X CXorf36 homolog	-	79742	CXorf36	1.53931	2.26998e-07	3.16383e-06		9.59468	9.35174	11.1358	6.21344	36.1905	21.8105	26.9063	22.4899
100515119	LOC100515119	protein CXorf40A	CXHXorf40B	91966	CXorf40A	-1.3214	0.000675848	0.00384586		28.046	15.7644	20.1837	14.7281	5.83717	17.1368	7.55796	5.62248
100521810	CXXC4	CXXC finger protein 4	-	80319	CXXC4	-1.55821	4.72354e-05	0.000379981		32.8433	33.9334	43.4994	26.9249	14.0092	9.86665	5.44173	26.5506
100524854	CXXC5	CXXC finger protein 5	-	51523	CXXC5	-1.87248	1.74932e-12	5.47082e-11		60.1513	67.0653	62.2911	57.5318	8.17204	11.4245	19.953	22.8023
100048996	CYB561	cytochrome b-561	-	1534	CYB561	-1.16865	1.8526e-05	0.000166778		115.505	91.9142	94.3067	101.946	8.17204	48.2946	44.4408	55.6001
100624950	LOC100624950	cytochrome b561 domain-containing protein 1	-	284613	CYB561D1	-1.15438	1.172e-05	0.000111301		44.6522	37.6741	40.7154	36.13	14.0092	20.2526	12.3951	23.427
100511951	CYB5R1	cytochrome b5 reductase 1	-	51706	CYB5R1	0.749798	0.0017925	0.00877794		19.9274	20.5738	27.4916	22.0922	47.8648	36.3508	30.8365	39.3574
100523020	LOC100523020	cytochrome c pseudogene	-	54205	CYCS	3.33842	1.15849e-15	5.72474e-14		10.3327	8.28297	7.65589	3.22178	73.5484	119.958	76.1842	27.4877
100627463	CYFIP1	cytoplasmic FMR1 interacting protein 1	-	23191	CYFIP1	1.05138	3.91629e-06	4.17799e-05		118.088	125.58	145.81	131.863	249.831	352.603	287.505	192.726
100523290	CYFIP2	cytoplasmic FMR1 interacting protein 2	-	26999	CYFIP2	-2.84568	4.44815e-14	1.78788e-12		139.123	165.659	203.925	101.256	24.5161	69.5858	13.302	17.8045
100152459	LOC100152459	cysteine and histidine-rich protein 1	CYHR1	50626	CYHR1	-0.851131	0.000834954	0.00462895		61.6274	40.6133	47.3273	43.9543	33.8556	19.214	22.6739	32.7978
100625479	LOC100625479	cytochrome P450 1B1	-	1545	CYP1B1	-1.20888	0.00131583	0.00677194		84.876	179.553	105.095	130.252	147.097	30.6385	35.6736	71.8428
100124408	CYP20A1	cytochrome P450, family 20, subfamily A, polypeptide 1	-	57404	CYP20A1	-1.01263	1.21491e-06	1.46599e-05		96.6849	88.1735	81.0829	69.4984	38.5253	40.5052	40.813	44.9798
100124374	CYP26A1	cytochrome P450, family 26, subfamily A, polypeptide 1	-	1592	CYP26A1	-4.09245	4.51249e-10	1.03851e-08		217.356	158.712	66.8151	142.449	0	14.5403	0.906955	16.8674
100521659	LOC100521659	cytochrome P450 26B1	-	56603	CYP26B1	4.72918	3.95213e-06	4.20836e-05		23.2487	0.801577	2.43597	2.30127	183.287	132.94	16.9298	4.37304
100525112	LOC100525112	cytochrome P450 2J2-like	-	1573	CYP2J2	-1.32784	0.000176108	0.00121614		47.6044	58.248	49.0673	31.2973	35.023	27.0035	11.4881	10.9326
100621407	LOC100621407	cytochrome P450 2J2-like	-	1573	CYP2J2	-1.0321	0.00174688	0.00857664		190.787	400.521	377.923	231.738	119.078	320.406	154.485	105.578
100620265	LOC100620265	cytochrome P450 4F22	-	126410	CYP4F22	6.74707	6.25867e-81	7.14427e-77		1.10708	0.267192	1.04399	1.38076	94.5622	91.3963	133.02	105.265
448985	CYP7A1	cytochrome P450, family 7, subfamily A, polypeptide 1	CYP7|CYPVII	1581	CYP7A1	-1.35076	0.000259184	0.00169352		59.0442	50.7666	69.251	70.6491	3.5023	40.5052	14.209	33.7349
100738003	LOC100738003	25-hydroxycholesterol 7-alpha-hydroxylase-like	-	9420	CYP7B1	-1.55694	3.3358e-06	3.61616e-05		68.6389	77.4858	60.5512	70.4189	24.5161	9.34735	22.3716	52.1641
100521956	CYSTM1	cysteine rich transmembrane module containing 1	-	84418	CYSTM1	1.96207	2.47517e-13	8.88493e-12		88.1973	118.901	125.974	77.783	361.905	495.41	477.965	251.762
100628179	DAB2IP	DAB2 interacting protein	AIP1	153090	DAB2IP	1.55831	3.94183e-11	1.04886e-09		39.1168	46.7587	46.2834	33.8287	107.404	100.744	165.368	119.634
100155578	DAPK2	death associated protein kinase 2	-	23604	DAPK2	2.9148	4.01295e-06	4.25723e-05		3.32124	3.4735	2.43597	0.690382	19.8464	17.6561	34.4643	2.49888
100624415	DAPK3	death associated protein kinase 3	ZIPK	1613	DAPK3	0.959611	0.00038082	0.0023669		17.7133	20.0394	16.7038	19.7909	70.0461	36.3508	29.9295	32.4854
397212	DBI	diazepam binding inhibitor, acyl-CoA binding protein	-	1622	DBI	-1.55144	1.90177e-09	3.96869e-08		202.964	167.262	129.106	208.725	40.8602	58.1613	58.3475	86.5237
100621245	DBN1	drebrin 1	-	1627	DBN1	-1.3723	7.70521e-08	1.18378e-06		48.3424	43.2852	42.1074	35.2095	21.0138	19.7333	13.302	13.7438
100157661	DCAF10	DDB1 and CUL4 associated factor 10	-	79269	DCAF10	0.797828	0.00021695	0.00145419		49.4495	63.859	68.5551	52.2389	115.576	97.6279	111.253	84.6495
100153025	DCDC2	doublecortin domain containing 2	-	51473	DCDC2	1.57278	7.09895e-09	1.35057e-07		272.341	361.511	498.677	352.555	723.809	1217.75	1237.69	1234.76
100156734	DCLRE1A	DNA cross-link repair 1A	-	9937	DCLRE1A	-1.20523	0.000221484	0.00147926		49.4495	39.0101	27.8396	26.9249	12.8418	20.7719	8.1626	19.054
100512855	DCLRE1C	DNA cross-link repair 1C	-	64421	DCLRE1C	-1.46019	1.66002e-05	0.000152324		16.6062	18.4363	21.2277	14.498	2.33487	4.67367	7.55796	8.43372
100518289	DDHD1	DDHD domain containing 1	-	80821	DDHD1	2.62557	8.11545e-10	1.81287e-08		34.3194	36.071	28.5356	28.7659	301.198	284.575	112.16	38.4203
100144462	DDR1	discoidin domain receptor tyrosine kinase 1	DDR	780	DDR1	0.637025	0.00207939	0.00994397		51.2946	35.5366	42.4554	44.1844	70.0461	73.7402	61.3706	65.2832
100155535	DDT	D-dopachrome tautomerase	-	1652	DDT	-1.12914	2.75416e-05	0.000238353		55.723	64.3934	74.471	53.1594	26.851	34.7929	15.1159	33.1102
100524746	DDX19B	DEAD-box helicase 19B	-	11269	DDX19B	-0.998932	7.53761e-06	7.53431e-05		78.6026	67.0653	89.0868	68.5779	26.851	37.9087	36.2782	46.854
100157901	DDX24	DEAD-box helicase 24	-	57062	DDX24	0.820575	0.000397809	0.00245725		173.073	136.535	145.81	144.98	215.975	239.915	256.971	398.259
100621702	DDX47	DEAD-box helicase 47	-	51202	DDX47	0.823578	0.000980598	0.00531759		33.2124	21.9098	25.7516	31.0672	47.8648	64.3929	50.4872	35.9214
100623826	DDX52	DExD-box helicase 52	-	11056	DDX52	0.90767	0.00118065	0.00618195		43.1761	23.2457	28.5356	33.5986	39.6928	79.4525	74.975	44.0428
100523515	DDX54	DEAD-box helicase 54	-	79039	DDX54	0.967613	6.89516e-05	0.000529665		31.7363	24.3145	24.3597	26.9249	59.5391	68.5472	41.4176	43.1057
396723	DDX58	DExD/H-box helicase 58	RHIV-1|RIG-1|RIG-I|RLR-1	23586	DDX58	-1.85899	2.46525e-07	3.39045e-06		105.542	213.487	97.0907	97.1137	21.0138	32.1964	26.604	87.7731
100524368	DECR2	2,4-dienoyl-CoA reductase 2	-	26063	DECR2	-1.79599	0.000412872	0.00253929		12.1779	9.61893	13.9198	8.28458	18.6789	1.03859	2.41855	4.06068
100154998	DEF6	DEF6, guanine nucleotide exchange factor	-	50619	DEF6	-1.652	0.00203569	0.00977181		10.7018	7.48139	9.04787	9.89547	1.16743	14.5403	3.02318	1.87416
404699	DEFB1	defensin beta 1	PBD-2	1672	DEFB1	-5.21237	1.40207e-20	1.33372e-18		152.408	140.276	95.3507	86.9881	0	0	4.23246	43.418
102166001	DENND1A	DENN domain containing 1A	-	57706	DENND1A	-0.803648	0.000204497	0.00138618		101.482	101.533	136.762	134.855	68.8786	68.5472	61.3706	73.4046
100155273	DENND3	DENN domain containing 3	-	22898	DENND3	2.0753	2.37056e-11	6.44285e-10		9.96371	16.2987	11.8318	14.2679	57.2043	76.856	55.022	27.8
100157295	DENND4A	DENN domain containing 4A	-	10260	DENND4A	1.09017	8.1107e-06	7.98824e-05		40.2239	28.3224	35.1475	35.2095	88.725	59.1999	94.928	54.3506
100157148	DENND4B	DENN domain containing 4B	-	9909	DENND4B	-1.15121	0.00023554	0.00155776		27.677	22.4442	16.0078	27.3851	14.0092	9.86665	7.25564	12.4944
110261209	DEPDC1	DEP domain containing 1	-	55635	DEPDC1	1.79132	0.000666772	0.00381009		2.58318	4.27508	2.43597	1.84102	18.6789	8.82805	11.1858	4.06068
100524052	DEPDC1B	DEP domain containing 1B	-	55789	DEPDC1B	1.82823	7.5091e-05	0.000569923		0.738053	3.74069	4.87193	3.45191	10.5069	9.86665	17.5345	9.05844
100523126	DFFA	DNA fragmentation factor subunit alpha	-	1676	DFFA	-1.34154	1.10398e-05	0.000105191		73.0672	52.3697	66.4671	39.5819	15.1766	31.6771	13.6043	29.0495
100157742	DGKH	diacylglycerol kinase eta	-	160851	DGKH	2.04334	7.54055e-15	3.36232e-13		173.073	201.997	163.906	146.591	898.924	869.823	589.823	462.917
100628197	DHCR24	24-dehydrocholesterol reductase	-	1718	DHCR24	-2.19448	1.51714e-11	4.21366e-10		180.454	284.56	349.387	185.713	53.702	98.1472	33.5573	54.663
100514967	DHRS3	dehydrogenase/reductase 3	-	9249	DHRS3	2.07627	0.00124839	0.00649221		34.3194	17.9019	18.7917	23.7031	169.278	230.049	32.3481	6.87192
397082	DHRS4	dehydrogenase/reductase (SDR family) member 4	PSCD	10901	DHRS4	5.47521	1.81975e-32	5.46644e-30		5.16637	8.81735	4.87193	6.44356	370.077	359.354	268.459	46.5416
100520373	DHX57	DExH-box helicase 57	-	90957	DHX57	0.932514	3.82507e-06	4.08831e-05		33.2124	32.3303	30.2756	35.6697	60.7066	60.7578	67.417	61.8473
100524520	DHX58	DExH-box helicase 58	LGP2	79132	DHX58	-1.64124	0.00139432	0.00708016		13.654	30.7271	14.2678	11.0461	1.16743	5.71227	3.62782	14.6809
100737986	DIAPH3	diaphanous related formin 3	-	81624	DIAPH3	2.02889	0.000204824	0.00138676		3.32124	6.41262	6.9599	2.30127	60.7066	11.9438	26.9063	7.49664
780430	DIRAS2	DIRAS family GTPase 2	-	54769	DIRAS2	-2.53423	0.000405213	0.00249488		16.6062	58.248	114.838	56.8414	15.1766	185.389	6.04637	2.18652
733668	DIRAS3	DIRAS family GTPase 3	-	9077	DIRAS3	-2.23284	4.25263e-14	1.72141e-12		52.4017	60.3855	64.7271	66.0465	15.1766	18.6947	6.04637	12.182
664653	DKK3	dickkopf WNT signaling pathway inhibitor 3	-	27122	DKK3	-1.16859	0.000103502	0.000753972		65.6867	59.8511	64.0311	51.5485	30.3533	9.86665	39.906	23.7394
100511173	DLGAP5	DLG associated protein 5	-	9787	DLGAP5	1.80264	8.15733e-05	0.000612605		7.0115	8.81735	3.13196	3.68204	58.3717	13.5017	22.3716	13.7438
100152163	DLL4	delta like canonical Notch ligand 4	-	54567	DLL4	-1.50244	2.37003e-11	6.44285e-10		138.754	102.335	93.9587	107.239	46.6974	42.5824	35.0689	34.3596
397690	DLST	dihydrolipoamide S-succinyltransferase	DLST-tv1	1743	DLST	0.906524	0.000224491	0.00149421		66.7938	68.1341	63.6831	58.6824	147.097	139.691	116.09	70.281
100286863	DLX5	distal-less homeobox 5	-	1749	DLX5	-1.11521	2.47226e-05	0.000215427		63.4725	47.0259	40.3674	40.9626	10.5069	23.8877	24.1855	24.3641
110255474	DLX6	distal-less homeobox 6	-	1750	DLX6	-1.13884	0.000644072	0.00370382		21.7725	26.7192	25.0557	21.4018	3.5023	8.82805	11.1858	18.7416
100521327	DMTF1	cyclin D binding myb like transcription factor 1	-	9988	DMTF1	-1.01728	9.435e-07	1.15932e-05		84.876	74.5467	75.515	81.9253	28.0184	40.5052	42.3246	41.8562
100157264	DMTN	dematin actin binding protein	EPB49	2039	DMTN	-0.898864	0.00113024	0.00597445		28.784	20.3066	20.1837	25.7743	9.33947	12.4631	12.3951	14.9933
100521593	DNAJB9	DnaJ heat shock protein family (Hsp40) member B9	-	4189	DNAJB9	1.28539	3.93417e-06	4.19315e-05		79.3406	62.7902	50.1113	68.1177	156.436	69.0665	182.903	191.789
100153566	DNAJC12	DnaJ heat shock protein family (Hsp40) member C12	-	56521	DNAJC12	-2.42369	4.39986e-06	4.63752e-05		22.5106	17.1003	11.8318	6.67369	7.00461	1.55789	3.3255	1.5618
100154166	DNAJC3	DnaJ heat shock protein family (Hsp40) member C3	P58IPK	5611	DNAJC3	1.09232	4.42908e-07	5.77806e-06		43.1761	43.2852	41.7594	52.9293	96.897	71.663	111.253	106.202
397051	DNASE1	deoxyribonuclease 1	-	1773	DNASE1	-1.66202	7.10103e-06	7.1733e-05		11.4398	12.8252	16.3558	18.6403	8.17204	3.63508	3.62782	4.99776
397398	DNASE2	deoxyribonuclease 2, lysosomal	-	1777	DNASE2	-1.53054	0.00106456	0.00568378		14.023	12.558	9.39587	6.67369	4.66974	3.63508	1.51159	5.31012
100622420	DNM3	dynamin 3	-	26052	DNM3	-2.39753	1.6897e-10	4.14794e-09		207.393	238.87	177.13	189.395	18.6789	23.8877	50.7895	131.816
100037301	DNMT3A	DNA methyltransferase 3 alpha	-	1788	DNMT3A	-1.03342	1.2122e-05	0.000114642		70.853	62.523	68.5551	73.8708	29.1859	32.1964	27.8133	48.7282
100524831	DOCK1	dedicator of cytokinesis 1	-	1793	DOCK1	-0.638873	0.00138626	0.00705442		207.024	213.22	235.593	237.261	131.92	131.382	171.415	136.814
100233179	DOK1	docking protein 1	-	1796	DOK1	2.04248	2.06933e-05	0.000183538		5.53539	3.4735	2.43597	3.22178	25.6836	21.8105	7.55796	9.05844
100513179	DOPEY2	dopey family member 2	-	9980	DOPEY2	2.16186	7.08728e-07	8.90984e-06		9.22566	8.01577	16.0078	8.28458	79.3855	48.8139	45.3478	9.99552
100738665	DOT1L	DOT1 like histone lysine methyltransferase	-	84444	DOT1L	1.25947	1.19726e-09	2.60319e-08		42.807	37.6741	35.4955	43.9543	95.7296	78.9332	110.044	97.7687
100517773	DPAGT1	dolichyl-phosphate N-acetylglucosaminephosphotransferase 1	-	1798	DPAGT1	1.00879	0.000208826	0.00140883		33.2124	31.2615	33.7555	40.9626	110.906	75.8174	66.8124	40.2944
100621098	DPP9	dipeptidyl peptidase 9	-	91039	DPP9	0.868852	0.000700948	0.00396105		24.3557	23.2457	24.3597	21.8621	49.0322	53.4876	42.0223	26.863
100525550	DPY19L1	dpy-19 like 1	-	23333	DPY19L1	0.859858	0.000428876	0.0026264		349.099	301.66	272.48	291.801	407.435	814.777	532.383	537.571
100155024	DPY19L4	dpy-19 like 4 (C. elegans)	-	286148	DPY19L4	-0.728367	0.00092135	0.0050423		125.469	128.787	133.978	139.227	59.5391	82.5683	70.1379	104.016
100144487	DRD1	dopamine receptor D1	-	1812	DRD1	5.04672	1.1684e-11	3.32601e-10		0	1.06877	0	0.920509	29.1859	22.8491	22.9762	2.49888
100623651	DSC2	desmocollin 2	-	1824	DSC2	-2.43057	7.42563e-07	9.30445e-06		204.81	167.797	203.229	176.968	7.00461	18.1754	49.5802	189.29
100625833	DSG2	desmoglein 2	-	1829	DSG2	-1.25357	0.00045015	0.00273466		126.945	135.199	117.274	113.683	16.3441	62.835	39.3014	124.319
100152205	DST	dystonin	-	667	DST	1.18936	1.55869e-05	0.000143624		168.276	162.72	173.65	174.206	547.527	508.392	268.761	243.953
100525066	DTL	denticleless E3 ubiquitin protein ligase homolog	-	51514	DTL	1.59759	0.000197314	0.00134388		2.58318	3.4735	5.21993	8.05445	23.3487	12.9824	9.67419	14.3686
100522469	DUSP1	dual specificity phosphatase 1	MKP1	1843	DUSP1	1.62904	1.57782e-09	3.3169e-08		63.8415	51.5681	46.2834	77.3228	232.319	148.519	240.645	121.508
100156909	DUSP18	dual specificity phosphatase 18	-	150290	DUSP18	1.03145	2.95788e-06	3.25282e-05		28.046	33.3991	28.1876	26.2345	50.1997	71.663	50.4872	63.4091
110261760	DUSP22	dual specificity phosphatase 22	-	56940	DUSP22	-0.856383	0.00094287	0.00514723		20.6655	24.0473	25.7516	26.2345	11.6743	15.5789	13.302	12.4944
100514374	DUSP4	dual specificity phosphatase 4	-	1846	DUSP4	5.45689	2.861e-78	1.08861e-74		8.11858	4.54227	3.82795	4.60254	240.491	205.122	247.599	194.288
100157144	DUSP5	dual specificity phosphatase 5	-	1847	DUSP5	2.03829	1.16377e-11	3.3211e-10		22.8796	16.2987	9.39587	22.3223	43.1951	79.4525	74.6727	95.2698
100622968	DUSP6	dual specificity phosphatase 6	-	1848	DUSP6	-2.61431	2.09034e-16	1.18125e-14		223.261	156.575	156.25	236.801	24.5161	24.407	31.4411	76.5282
100621123	DUT	deoxyuridine triphosphatase	-	1854	DUT	1.17112	0.000599381	0.00349792		6.64247	13.6268	11.8318	6.67369	31.5207	23.3684	20.2553	15.3056
100523985	DYNC1I1	dynein cytoplasmic 1 intermediate chain 1	-	1780	DYNC1I1	-2.68635	1.27581e-07	1.87333e-06		14.023	18.4363	14.9638	15.6487	0	3.63508	0.906955	8.12136
100154566	DYNC1I2	dynein cytoplasmic 1 intermediate chain 2	-	1781	DYNC1I2	-1.01453	0.000204816	0.00138676		130.635	193.715	350.431	149.583	101.567	66.9893	86.7654	98.3934
100739107	DYRK3	dual specificity tyrosine phosphorylation regulated kinase 3	-	8444	DYRK3	0.953765	0.00100985	0.00545288		17.3442	17.3675	16.3558	21.1717	18.6789	54.0069	38.6968	30.2989
100154778	DZIP3	DAZ interacting zinc finger protein 3	-	9666	DZIP3	-1.47884	2.85108e-08	4.74417e-07		49.0805	54.7744	50.1113	43.9543	16.3441	13.5017	16.0229	27.1753
100522785	E2F8	E2F transcription factor 8	-	79733	E2F8	2.02591	2.96278e-05	0.000252955		0.738053	2.67192	3.47995	3.22178	18.6789	9.34735	9.97651	7.49664
733679	ECH1	enoyl-CoA hydratase 1	-	1891	ECH1	-1.67235	3.04615e-06	3.34023e-05		23.9867	23.5129	33.7555	16.1089	9.33947	5.71227	4.8371	10.9326
100156927	ECHS1	enoyl-CoA hydratase, short chain 1	-	1892	ECHS1	0.881528	0.000720192	0.00405975		54.6159	47.8274	60.5512	69.4984	117.911	156.308	98.2535	69.3439
100738177	ECI1	enoyl-CoA delta isomerase 1	DCI	1632	ECI1	-1.16496	0.000357211	0.00224165		14.392	16.2987	12.5278	15.1884	8.17204	7.27016	4.53478	7.18428
102166778	ECM2	extracellular matrix protein 2	-	1842	ECM2	-0.916002	0.00150975	0.00757862		42.069	70.0044	61.5951	75.0215	30.3533	19.7333	34.4643	49.9776
397457	EDNRA	endothelin receptor type A	-	1909	EDNRA	3.20085	6.7345e-19	5.26536e-17		21.7725	13.3596	7.65589	13.3474	68.8786	144.884	102.486	209.906
100522106	EDRF1	erythroid differentiation regulatory factor 1	C14H10orf137	26098	EDRF1	-1.08785	2.57055e-07	3.52678e-06		84.138	117.03	107.531	103.327	42.0276	52.449	52.6034	45.2922
100523723	EEF2K	eukaryotic elongation factor 2 kinase	-	29904	EEF2K	-0.93118	0.000164315	0.0011423		66.0557	95.1205	109.27	90.2099	36.1905	68.5472	42.9292	45.6046
100153398	EFHD1	EF-hand domain family member D1	-	80303	EFHD1	5.177	7.04603e-16	3.65593e-14		5.16637	1.33596	1.39198	1.61089	108.571	256.533	35.0689	28.7371
100155652	EFL1	elongation factor like GTPase 1	EFTUD1	79631	EFL1	0.699064	0.00133855	0.00686719		28.415	24.8489	26.7956	31.9877	52.5345	47.256	40.2084	44.6675
100513721	EFNA5	ephrin A5	-	1946	EFNA5	-3.21112	1.59094e-20	1.50087e-18		245.771	212.685	234.549	149.813	23.3487	11.9438	21.7669	51.8517
397083	EGF	epidermal growth factor	-	1950	EGF	-1.75767	1.93537e-05	0.000173409		172.335	210.548	302.06	117.595	88.725	116.323	29.0226	32.4854
100153585	EGFL6	EGF like domain multiple 6	-	25975	EGFL6	-3.00021	1.44504e-05	0.000134107		11.0708	13.3596	28.8836	6.90382	0	0.519297	1.81391	7.809
100516416	EHD1	EH domain containing 1	-	10938	EHD1	1.20442	1.00614e-07	1.51519e-06		16.2372	21.3754	22.9677	23.2429	50.1997	53.4876	47.7663	43.7304
397588	EIF2AK2	eukaryotic translation initiation factor 2 alpha kinase 2	PKR|PRKR	5610	EIF2AK2	-1.88054	6.63331e-08	1.033e-06		357.955	695.769	483.713	396.969	93.3947	102.821	136.95	404.818
100515216	EIF2B2	eukaryotic translation initiation factor 2B subunit beta	-	8892	EIF2B2	1.96251	8.06204e-13	2.69877e-11		22.5106	17.9019	17.7478	20.9416	67.7112	142.807	79.8121	57.7866
100521499	EIF3I	eukaryotic translation initiation factor 3 subunit I	-	8668	EIF3I	1.02957	0.000240851	0.00158645		25.4628	20.3066	21.2277	26.4646	72.3809	58.6806	31.1388	39.3574
100515608	EIF3L	eukaryotic translation initiation factor 3 subunit L	-	51386	EIF3L	0.633873	0.00134289	0.0068833		135.433	147.757	157.99	136.465	231.152	257.052	213.437	196.162
100038030	EIF4E	eukaryotic translation initiation factor 4E	-	1977	EIF4E	0.845827	0.000478306	0.00287764		85.2451	121.84	102.659	98.2643	129.585	173.445	277.226	186.167
100627508	EIF4EBP1	eukaryotic translation initiation factor 4E binding protein 1	-	1978	EIF4EBP1	0.99882	0.00163844	0.00809646		8.4876	5.61104	7.3079	8.28458	18.6789	17.1368	12.9997	12.4944
100152730	EIF4ENIF1	eukaryotic translation initiation factor 4E nuclear import factor 1	-	56478	EIF4ENIF1	0.952268	3.22994e-05	0.000272303		43.9141	36.6054	46.9793	41.1928	64.2089	103.859	92.8118	63.0967
106505742	EIF5A2	eukaryotic translation initiation factor 5A2	-	56648	EIF5A2	1.01111	6.84046e-06	6.95315e-05		18.8203	25.9177	20.5317	22.0922	49.0322	46.7367	39.906	43.1057
100524949	ELF3	E74 like ETS transcription factor 3	-	1999	ELF3	1.11221	7.7059e-06	7.65349e-05		32.8433	28.8568	33.4075	19.3307	53.702	80.4911	59.2544	52.1641
100523880	ELF4	E74 like ETS transcription factor 4	-	2000	ELF4	1.18699	1.40927e-06	1.67223e-05		20.6655	17.9019	15.6598	22.0922	40.8602	56.6034	41.1153	36.2338
100523777	ELL2	elongation factor for RNA polymerase II 2	-	22936	ELL2	1.02066	0.000233405	0.00154543		24.3557	23.2457	16.7038	22.7826	63.0414	25.9649	49.2779	40.6068
100312969	ELOVL1	ELOVL fatty acid elongase 1	-	64834	ELOVL1	0.857285	0.000207063	0.0013986		28.046	24.8489	27.8396	37.971	58.3717	60.7578	55.022	43.418
100153368	ELOVL2	ELOVL fatty acid elongase 2	-	54898	ELOVL2	0.790113	0.00127786	0.00660634		112.184	140.543	115.186	153.035	252.166	199.929	152.368	314.546
100511670	ELOVL4	ELOVL fatty acid elongase 4	-	6785	ELOVL4	-1.57478	0.00103235	0.0055505		6.27345	12.8252	11.1358	11.0461	1.16743	2.59649	3.02318	6.87192
100171403	ELOVL5	ELOVL fatty acid elongase 5	-	60481	ELOVL5	0.925032	2.10137e-05	0.000185947		88.5663	82.2953	61.9431	77.5529	144.762	172.407	155.996	116.823
100312970	ELOVL6	ELOVL fatty acid elongase 6	-	79071	ELOVL6	-1.06975	0.00014454	0.00101285		49.0805	51.0338	45.5874	55.6908	12.8418	37.9087	17.5345	29.3618
100154579	ELP6	elongator acetyltransferase complex subunit 6	C3orf75	54859	ELP6	1.68448	3.77722e-05	0.000312896		2.58318	2.67192	3.13196	3.68204	10.5069	12.4631	8.76723	8.43372
100622067	EMB	embigin	-	133418	EMB	6.29254	5.22239e-17	3.18789e-15		15.4991	32.8647	27.8396	17.7198	3163.75	5383.55	523.011	244.578
100739714	EMC2	ER membrane protein complex subunit 2	-	9694	EMC2	0.843985	2.94242e-05	0.000251594		89.6734	93.2502	72.731	84.6868	140.092	164.098	167.787	138.063
100627558	EMG1	EMG1, N1-specific pseudouridine methyltransferase	-	10436	EMG1	0.78671	0.000921441	0.0050423		28.784	25.1161	27.8396	28.0755	47.8648	58.6806	50.4872	33.4225
100515021	EML4	echinoderm microtubule associated protein like 4	-	27436	EML4	-0.726004	0.00153881	0.00769405		101.851	103.136	106.487	111.151	60.7066	49.8525	60.766	89.6473
100101477	EMP1	epithelial membrane protein 1	-	2012	EMP1	1.27266	1.0871e-05	0.000103756		226.213	172.339	170.866	160.169	702.795	501.641	381.828	236.456
100525245	ENAH	ENAH, actin regulator	-	55740	ENAH	1.3358	3.57895e-08	5.88671e-07		197.429	161.919	217.845	155.106	475.146	537.992	517.267	297.991
100517459	ENC1	ectodermal-neural cortex 1	-	8507	ENC1	-1.86689	6.29741e-07	7.97835e-06		48.7115	44.3539	92.5667	30.8371	35.023	9.86665	12.3951	11.8697
100626946	ENOSF1	enolase superfamily member 1	-	55556	ENOSF1	-2.76533	5.392e-15	2.46199e-13		49.4495	52.6369	56.7232	42.8037	3.5023	8.82805	4.8371	18.4292
100738210	ENPP4	ectonucleotide pyrophosphatase/phosphodiesterase 4 (putative)	-	22875	ENPP4	2.28042	1.01855e-13	3.9016e-12		29.5221	42.2164	56.3752	38.4312	131.92	418.034	213.437	183.355
100153376	ENPP5	ectonucleotide pyrophosphatase/phosphodiesterase 5 (putative)	-	59084	ENPP5	3.27479	2.54615e-28	5.19004e-26		33.2124	30.4599	43.4994	34.7492	170.445	459.578	416.897	273.003
100623360	ENTPD3	ectonucleoside triphosphate diphosphohydrolase 3	-	956	ENTPD3	1.51842	1.30013e-08	2.32616e-07		106.649	85.5016	84.9108	76.6324	200.799	181.754	441.687	288.621
100156952	EPB41L1	erythrocyte membrane protein band 4.1 like 1	-	2036	EPB41L1	-1.12911	2.24294e-08	3.79868e-07		91.5185	90.311	97.4387	85.1471	44.3625	39.9859	46.2547	36.5461
100739170	EPB41L4A	erythrocyte membrane protein band 4.1 like 4A	-	64097	EPB41L4A	1.36393	6.28819e-07	7.97552e-06		30.9982	26.7192	24.7077	29.4563	56.0368	82.5683	120.323	51.227
100510946	EPB41L4B	erythrocyte membrane protein band 4.1 like 4B	-	54566	EPB41L4B	0.77356	0.00182408	0.00889662		60.5203	54.5073	67.5111	53.6196	105.069	126.709	103.695	56.5371
100521143	EPDR1	ependymin related 1	-	54749	EPDR1	-2.19706	0.00161903	0.00802487		10.3327	17.9019	12.5278	8.97496	18.6789	0.519297	0.302318	5.31012
100519989	EPHA1	EPH receptor A1	-	2041	EPHA1	1.34504	1.18387e-06	1.43612e-05		37.2717	28.8568	29.9276	21.1717	42.0276	63.3543	82.5329	103.079
100625707	EPM2AIP1	EPM2A interacting protein 1	-	9852	EPM2AIP1	-1.43488	4.25645e-09	8.40612e-08		45.0212	46.2243	47.3273	55.9209	12.8418	15.5789	23.2785	17.4922
110260406	EPPK1	epiplakin 1	-	83481	EPPK1	-1.12186	0.00194073	0.00939499		76.3884	48.629	34.7995	38.4312	12.8418	38.428	12.9997	27.8
100525036	ERAP2	endoplasmic reticulum aminopeptidase 2	-	64167	ERAP2	-1.32863	4.79381e-05	0.00038482		51.2946	36.8726	43.8474	61.444	15.1766	14.5403	18.4414	47.4787
100525045	ERBB3	erb-b2 receptor tyrosine kinase 3	-	2065	ERBB3	2.78397	1.03537e-12	3.34809e-11		55.3539	29.6584	19.8357	68.5779	197.296	571.746	244.878	301.427
100525789	ERBB4	erb-b2 receptor tyrosine kinase 4	-	2066	ERBB4	-2.00379	1.43864e-05	0.000133621		79.7097	74.8139	53.5913	50.628	0	5.71227	28.4179	23.7394
100513988	ERC1	ELKS/RAB6-interacting/CAST family member 1	RAB6IP2	23085	ERC1	0.840646	0.000123045	0.000880603		80.0787	109.015	117.274	96.8836	166.943	202.007	212.832	139.937
100514238	ERICH3	glutamate rich 3	C6H1orf173	127254	ERICH3	-2.26795	6.84108e-05	0.000526929		10.3327	57.4464	40.7154	13.3474	7.00461	2.07719	3.93014	10.6202
100739122	ERICH5	glutamate rich 5	C4H8orf47	203111	ERICH5	-1.03391	0.00182303	0.00889662		29.5221	22.9785	39.3235	29.4563	3.5023	23.8877	12.6974	15.9304
100510978	ERN1	endoplasmic reticulum to nucleus signaling 1	-	2081	ERN1	0.876967	0.000283181	0.00182319		80.8167	53.7057	61.2472	73.1805	95.7296	97.1086	155.089	141.811
100192435	ERO1A	endoplasmic reticulum oxidoreductase 1 alpha	ERO1-L|ERO1L	30001	ERO1A	0.880781	0.000194378	0.00132784		23.2487	30.7271	27.4916	22.0922	43.1951	48.8139	38.9991	58.7237
100192437	ERP44	endoplasmic reticulum protein 44	TXNDC4	23071	ERP44	0.95856	5.98628e-05	0.000469322		149.825	118.099	133.978	118.285	183.287	191.621	302.621	327.666
100738544	ERRFI1	ERBB receptor feedback inhibitor 1	-	54206	ERRFI1	1.04004	1.76083e-05	0.000160031		120.672	65.7293	66.1191	113.223	173.948	177.6	211.925	187.416
397435	ESR1	estrogen receptor 1	ER-alpha	2099	ESR1	-1.58416	7.38689e-09	1.39144e-07		460.545	392.238	459.354	413.999	87.5576	122.035	162.95	228.335
100737296	ESYT2	extended synaptotagmin 2	-	57488	ESYT2	1.7298	4.0002e-11	1.06191e-09		92.2566	78.8218	98.8306	90.2099	294.193	453.346	303.225	175.234
100520896	ETF1	eukaryotic translation termination factor 1	-	2107	ETF1	0.645056	0.00135599	0.00692865		129.528	97.5252	131.194	118.746	200.799	169.81	206.181	169.611
100515785	ETFDH	electron transfer flavoprotein dehydrogenase	ETF-QO	2110	ETFDH	0.942306	0.000250195	0.00164067		14.7611	26.1849	28.8836	23.2429	38.5253	37.9087	54.4173	47.4787
100302363	ETS1	ETS proto-oncogene 1, transcription factor	-	2113	ETS1	1.07404	0.000102069	0.000744957		132.111	115.427	87.3468	93.4317	335.054	237.838	215.251	119.634
100513560	ETV1	ETS variant 1	-	2115	ETV1	-4.00642	9.12781e-12	2.64452e-10		215.88	86.036	40.7154	143.369	3.5023	7.78946	4.23246	43.1057
100620576	EVC	EvC ciliary complex subunit 1	-	2121	EVC	-2.75432	7.0996e-16	3.66705e-14		71.9601	89.5095	89.7828	103.787	39.6928	5.19297	10.5811	16.5551
102164235	EVC2	EvC ciliary complex subunit 2	-	132884	EVC2	-2.61474	1.55768e-12	4.93914e-11		16.2372	16.8331	14.9638	18.6403	2.33487	3.11578	2.72087	2.49888
100513162	EVL	Enah/Vasp-like	-	51466	EVL	-1.67796	2.95711e-06	3.25282e-05		82.2929	108.213	98.8306	86.2977	32.6882	9.34735	26.3017	68.0945
100519916	EVPL	envoplakin	-	2125	EVPL	-0.918607	0.00105869	0.00566039		16.6062	25.9177	24.0117	25.5441	12.8418	13.5017	10.2788	12.8068
100620316	EXOC1	exocyst complex component 1	-	55763	EXOC1	-0.753508	0.00130795	0.00674051		107.018	145.085	138.154	123.118	43.1951	83.6069	79.8121	86.2113
106504059	EXOC4	exocyst complex component 4	-	60412	EXOC4	-0.87815	6.85528e-06	6.96201e-05		155.729	166.194	169.474	155.796	91.0599	77.3753	87.37	96.2069
100624872	EYA2	EYA transcriptional coactivator and phosphatase 2	-	2139	EYA2	-1.05572	3.91166e-05	0.000322162		107.387	96.9909	97.0907	98.7246	19.8464	37.9087	61.3706	58.0989
100625497	EZH2	enhancer of zeste 2 polycomb repressive complex 2 subunit	-	2146	EZH2	1.29088	0.000215934	0.00144908		6.27345	4.00789	6.61191	8.05445	10.5069	12.9824	20.2553	15.618
100152815	EZR	ezrin	-	7430	EZR	0.971477	3.01846e-05	0.000256749		263.116	256.238	238.029	270.86	424.946	719.227	519.081	415.439
100127138	F11R	F11 receptor	-	50848	F11R	0.927434	1.27353e-05	0.000119945		51.2946	36.3382	41.0634	39.1216	67.7112	74.2595	80.4167	93.0833
100521609	F2R	coagulation factor II thrombin receptor	Par-1	2149	F2R	-0.761197	0.000223131	0.00148863		66.0557	65.7293	77.2549	63.9754	45.5299	37.3894	44.1385	35.2967
100523966	FA2H	fatty acid 2-hydroxylase	-	79152	FA2H	3.86465	3.76935e-10	8.78106e-09		1.10708	1.60315	0	2.5314	9.33947	64.3929	25.3947	13.1191
396949	FAAH	fatty acid amide hydrolase	-	2166	FAAH	1.70451	3.77529e-05	0.000312896		7.38053	7.2142	19.4877	5.75318	15.1766	34.2736	38.0921	17.1798
100568454	FAIM	Fas apoptotic inhibitory molecule	FAIM1	55179	FAIM	-1.27043	0.00182696	0.00890467		9.59468	13.3596	11.1358	12.8871	11.6743	2.07719	4.8371	5.31012
100518874	FAM105A	family with sequence similarity 105 member A	-	54491	FAM105A	2.1233	1.64298e-13	6.06945e-12		37.2717	58.7823	38.2795	59.8331	199.631	133.979	332.853	223.65
100624418	FAM110C	family with sequence similarity 110 member C	-	642273	FAM110C	-1.40801	0.00103703	0.00556806		15.8681	15.4972	16.3558	11.9666	3.5023	1.03859	6.34869	10.3079
100515227	FAM118B	family with sequence similarity 118 member B	-	79607	FAM118B	0.948998	0.000211285	0.00142206		26.2009	25.1161	31.3196	31.2973	28.0184	72.7016	58.9521	50.2899
100514399	FAM120A	constitutive coactivator of PPAR-gamma-like protein 1	-	23196	FAM120A	0.935111	0.000117161	0.000843249		230.641	270.399	286.052	244.165	326.882	604.981	605.544	422.623
100627798	FAM124B	family with sequence similarity 124 member B	-	79843	FAM124B	-1.48154	0.00116782	0.00613186		50.5566	50.7666	57.7672	37.0505	7.00461	68.5472	6.95332	25.9259
100620255	FAM126A	family with sequence similarity 126 member A	-	84668	FAM126A	-0.904245	9.60967e-05	0.000708162		93.7327	120.237	112.054	91.1304	70.0461	38.9473	52.3011	63.7214
100517722	FAM13A	family with sequence similarity 13 member A	-	10144	FAM13A	1.84468	7.92088e-11	2.00926e-09		123.624	82.8297	106.139	178.579	302.365	579.536	396.642	423.248
100157674	FAM149A	family with sequence similarity 149 member A	-	25854	FAM149A	2.2773	2.47604e-09	5.05616e-08		2.58318	2.93912	5.21993	4.83267	14.0092	27.0035	13.302	21.5528
100627876	FAM160A1	family with sequence similarity 160 member A1	-	729830	FAM160A1	-1.03059	6.62036e-05	0.000511655		40.5929	54.2401	59.8552	37.7409	28.0184	25.9649	24.7901	17.1798
102162353	FAM167A	family with sequence similarity 167 member A	-	83648	FAM167A	1.02989	0.000106964	0.00077721		122.886	70.5388	106.139	64.2055	123.748	247.705	176.554	188.978
100518001	FAM169A	family with sequence similarity 169 member A	-	26049	FAM169A	-2.24558	1.39222e-08	2.47542e-07		41.7	43.8196	65.4231	34.289	5.83717	5.19297	11.1858	28.4248
100525564	FAM174A	family with sequence similarity 174 member A	-	345757	FAM174A	-1.88402	3.29341e-08	5.44055e-07		21.0345	29.124	22.6197	17.2595	4.66974	6.23157	4.23246	8.43372
100518506	FAM177B	family with sequence similarity 177 member B	-	400823	FAM177B	-3.44775	5.05382e-06	5.27325e-05		9.22566	13.6268	29.5796	5.98331	1.16743	4.67367	0	1.24944
100512804	FAM185A	family with sequence similarity 185 member A	-	222234	FAM185A	0.987314	0.00139169	0.00707308		16.9752	21.6426	16.0078	23.9332	22.1813	47.7753	60.4637	29.3618
100510996	FAM199X	family with sequence similarity 199, X-linked	-	139231	FAM199X	-0.906346	1.81493e-05	0.000164163		182.668	235.129	222.369	199.29	82.8878	114.245	114.881	131.504
100736627	FAM19A4	family with sequence similarity 19 member A4, C-C motif chemokine like	-	151647	FAM19A4	-1.36638	5.21982e-06	5.43156e-05		30.2602	30.1927	33.0595	18.8704	10.5069	7.78946	11.4881	12.8068
102160065	FAM200B	family with sequence similarity 200 member B	-	285550	FAM200B	-1.97268	1.87735e-06	2.16245e-05		20.2964	20.841	29.5796	21.1717	2.33487	2.07719	7.25564	12.4944
100523629	FAM20B	FAM20B, glycosaminoglycan xylosylkinase	-	9917	FAM20B	-0.817188	9.73658e-05	0.000715206		111.446	107.946	129.106	120.587	64.2089	57.642	64.3938	78.7147
100511668	FAM3C	family with sequence similarity 3 member C	-	10447	FAM3C	-2.01987	5.77898e-18	3.998e-16		453.902	578.204	556.792	425.505	116.743	97.6279	124.858	155.555
100523468	FAM43A	family with sequence similarity 43 member A	-	131583	FAM43A	3.3922	3.65582e-13	1.28404e-11		5.90442	13.3596	4.87193	5.98331	102.734	103.859	55.6266	19.054
100156873	FAM46A	family with sequence similarity 46 member A	-	55603	FAM46A	-1.58381	1.97799e-06	2.26467e-05		108.863	120.504	66.8151	186.863	32.6882	29.0806	35.9759	67.1574
100153610	FAM53B	family with sequence similarity 53 member B	-	9679	FAM53B	0.926579	2.50137e-05	0.000217796		57.5681	33.1319	44.5434	43.2639	86.3901	90.3577	87.0677	74.9664
100524042	FAM57A	family with sequence similarity 57 member A	-	79850	FAM57A	3.22291	6.74868e-14	2.62028e-12		36.1646	13.0924	19.4877	23.0127	263.84	287.691	184.414	46.2293
110260716	FAM60A	family with sequence similarity 60 member A	-	58516	FAM60A	-0.938358	0.000169362	0.00117453		71.5911	82.5625	73.775	53.1594	29.1859	50.3718	26.9063	40.2944
100157200	FAM69A	family with sequence similarity 69 member A	-	388650	FAM69A	3.73603	9.6436e-16	4.82815e-14		2.95221	3.4735	7.3079	5.0628	59.5391	66.47	96.1373	12.8068
100155972	FAM83B	family with sequence similarity 83 member B	-	222584	FAM83B	2.81918	1.73074e-12	5.44252e-11		6.27345	6.14543	3.47995	6.67369	68.8786	51.9297	30.8365	18.7416
100518964	FAM84A	family with sequence similarity 84 member A	-	151354	FAM84A	-2.49185	0.000278481	0.001798		54.9849	18.1691	96.7427	20.0211	1.16743	9.34735	4.23246	79.3394
102158362	FANCC	Fanconi anemia complementation group C	-	2176	FANCC	-2.35832	8.68454e-09	1.61193e-07		16.6062	17.9019	22.2717	11.7365	1.16743	5.71227	3.62782	2.18652
100154043	FAT1	FAT atypical cadherin 1	-	2195	FAT1	-1.40143	3.9024e-10	9.03568e-09		738.791	766.842	894.348	773.918	370.077	266.919	290.528	277.376
100520801	FBF1	Fas binding factor 1	-	85302	FBF1	-1.3374	0.00052984	0.00313212		12.5469	10.9549	15.3118	11.2762	8.17204	2.59649	6.34869	3.74832
414836	FBN1	fibrillin 1	-	2200	FBN1	0.886935	8.98802e-05	0.000669702		255.735	263.185	230.025	371.886	546.359	466.329	542.662	494.466
100048956	FBN2	fibrillin 2	-	2201	FBN2	1.14861	0.000231348	0.00153537		47.2354	49.1634	28.5356	49.7075	152.934	42.0631	107.928	87.4608
100513198	FBXL12	F-box and leucine rich repeat protein 12	-	54850	FBXL12	-1.56369	1.12629e-09	2.45355e-08		122.148	104.472	120.058	90.6701	61.874	26.4842	41.7199	31.5484
100628053	FBXL2	F-box and leucine rich repeat protein 2	-	25827	FBXL2	1.42257	3.4231e-06	3.70026e-05		7.38053	13.3596	8.35188	9.89547	19.8464	27.0035	21.4646	35.609
100156082	FBXL4	F-box and leucine rich repeat protein 4	-	26235	FBXL4	-0.840332	0.000510199	0.00303965		39.1168	40.3461	40.0194	43.7242	24.5161	18.6947	18.4414	29.6742
100520046	FBXO28	F-box protein 28	-	23219	FBXO28	0.779402	0.000658083	0.00376731		67.1628	79.3562	85.9548	63.9754	122.581	173.445	115.183	106.515
100511360	FBXO34	F-box protein 34	-	55030	FBXO34	1.32077	3.88899e-05	0.000320757		60.5203	56.6448	41.7594	51.0882	73.5484	86.7226	172.926	236.769
100523091	CDRT1	CMT1A duplicated region transcript 1	-	10517	FBXW10	-1.52352	2.88841e-09	5.84596e-08		252.783	161.919	169.126	171.905	53.702	66.47	51.9988	94.9574
100312971	FDFT1	farnesyl-diphosphate farnesyltransferase 1	-	2222	FDFT1	-0.835977	0.00115986	0.00610129		674.949	634.849	543.916	617.892	240.491	539.031	334.062	347.032
100157961	FERMT1	fermitin family member 1	-	55612	FERMT1	2.33779	3.10205e-16	1.69425e-14		39.8548	37.6741	37.9315	31.9877	178.617	319.887	193.786	108.389
100517989	FERMT2	fermitin family member 2	-	10979	FERMT2	0.911955	0.00085401	0.00472068		150.932	168.866	133.63	179.039	365.407	377.529	257.878	139.313
100155631	FES	FES proto-oncogene, tyrosine kinase	-	2242	FES	-1.20476	9.18384e-05	0.000682099		39.4858	28.3224	26.4476	26.6948	12.8418	21.8105	9.67419	11.8697
100525013	FGF18	fibroblast growth factor 18	-	8817	FGF18	-2.28736	2.32356e-05	0.000203401		9.96371	7.48139	6.9599	4.60254	0	1.03859	1.51159	2.18652
397281	FGF7	fibroblast growth factor 7	kgf	2252	FGF7	2.35391	2.22056e-10	5.39314e-09		678.639	405.331	275.264	982.183	2560.18	2332.16	3932.26	2263.36
396717	FGF9	fibroblast growth factor 9	-	2254	FGF9	2.17082	1.7633e-05	0.000160127		4.05929	5.07666	4.52394	0.920509	16.3441	28.5613	16.6275	7.49664
100511886	FGFBP1	fibroblast growth factor binding protein 1	-	9982	FGFBP1	-3.46953	3.66142e-07	4.85425e-06		28.784	11.4893	11.8318	23.0127	0	2.59649	0	8.43372
100514115	FGFR3	fibroblast growth factor receptor 3	-	2261	FGFR3	-1.23369	5.63302e-06	5.82436e-05		54.6159	63.5918	56.3752	59.3728	37.3579	19.214	15.1159	31.5484
448808	FGL2	fibrinogen like 2	-	10875	FGL2	5.9311	2.20814e-19	1.85338e-17		16.9752	15.7644	15.3118	21.1717	1242.15	1966.58	878.235	50.2899
100627497	FHDC1	FH2 domain containing 1	-	85462	FHDC1	1.39787	0.000155121	0.00108167		5.16637	5.34385	10.0919	4.14229	10.5069	19.214	13.9066	16.2427
100513532	FHL2	four and a half LIM domains 2	-	2274	FHL2	1.28565	0.000505445	0.00302076		35.4265	26.7192	16.7038	65.126	84.0553	96.07	35.3713	83.0877
100622006	FHOD3	formin homology 2 domain containing 3	-	80206	FHOD3	-1.15189	0.00104385	0.00559679		19.9274	25.3833	41.0634	41.8832	14.0092	13.5017	9.06955	23.427
100524935	FKBP11	FK506 binding protein 11	-	51303	FKBP11	1.32982	3.61323e-05	0.000300839		12.9159	12.8252	21.5757	14.498	73.5484	25.4456	45.3478	31.236
100337672	FKBP4	FK506 binding protein 4	-	2288	FKBP4	1.21274	1.29346e-08	2.31787e-07		94.8397	84.1656	82.8229	72.7202	157.604	162.021	225.832	224.899
100514491	FLNB	filamin B	-	2317	FLNB	0.749066	0.000707362	0.00399334		902.638	876.124	930.887	861.136	1298.19	1585.41	1682.4	1433.11
100151746	FLOT1	flotillin 1	-	10211	FLOT1	-0.918158	0.00140973	0.00714252		79.7097	43.5524	48.3713	63.7452	58.3717	31.6771	24.1855	27.8
100151812	FLRT2	fibronectin leucine rich transmembrane protein 2	-	23768	FLRT2	-1.06227	0.00022804	0.00151518		20.6655	20.3066	16.7038	21.1717	11.6743	9.86665	9.97651	7.49664
102157898	FMNL3	formin like 3	-	91010	FMNL3	1.51083	5.87463e-07	7.47591e-06		39.1168	38.7429	28.8836	31.7576	128.418	127.228	81.3237	38.4203
100526237	FMOD	fibromodulin	-	2331	FMOD	1.6895	0.00105484	0.00565039		17.3442	15.23	12.8758	8.28458	110.906	5.71227	29.3249	58.0989
100621608	FOPNL	FGFR1OP N-terminal like	-	123811	FOPNL	1.08385	4.77339e-05	0.00038345		14.023	20.0394	16.7038	20.7115	33.8556	50.3718	40.813	27.4877
100144486	FOS	Fos proto-oncogene, AP-1 transcription factor subunit	c-fos	2353	FOS	-1.55165	3.45964e-05	0.000289742		40.9619	23.5129	28.5356	66.967	22.1813	7.27016	13.6043	10.9326
100525205	FOSL1	FOS like 1, AP-1 transcription factor subunit	-	8061	FOSL1	4.41083	5.27284e-13	1.82392e-11		0.369026	0.267192	0	0.690382	10.5069	9.86665	8.1626	6.55956
100623777	FOSL2	FOS like 2, AP-1 transcription factor subunit	Fra2	2355	FOSL2	2.03149	4.91341e-14	1.95423e-12		309.982	195.585	282.92	269.249	1283.01	1365.75	921.164	756.848
100519769	FOXN2	forkhead box N2	-	3344	FOXN2	1.0799	1.21859e-06	1.46733e-05		26.5699	37.4069	39.3235	38.8915	78.2181	74.7788	88.5793	60.5978
733621	FOXO3	forkhead box O3	FOXO3A	2309	FOXO3	-0.970819	1.29967e-05	0.000122004		80.0787	99.1284	105.791	78.2433	39.6928	36.3508	51.3941	54.9753
100152843	FOXQ1	forkhead box Q1	-	94234	FOXQ1	5.4061	2.10071e-32	6.14863e-30		2.21416	1.06877	5.21993	2.76153	151.766	139.172	86.7654	44.3551
100736908	FPGS	folylpolyglutamate synthase	-	2356	FPGS	-1.05045	0.000364897	0.00228236		15.4991	16.2987	19.4877	16.7993	8.17204	8.30876	7.55796	8.74608
100513664	FPGT	fucose-1-phosphate guanylyltransferase	-	8790	FPGT	-0.869597	0.000903007	0.00495331		53.1398	43.5524	51.8513	31.7576	21.0138	31.1578	19.0461	26.5506
100514970	FRAS1	Fraser extracellular matrix complex subunit 1	-	80144	FRAS1	-1.46361	1.36934e-06	1.62823e-05		121.779	184.096	194.877	224.144	60.7066	49.8525	61.0683	154.931
100515105	FRG1	FSHD region gene 1	-	2483	FRG1	1.27355	5.91436e-07	7.51809e-06		79.7097	72.142	55.6792	77.0926	134.255	283.017	183.81	140.874
100157810	FRK	fyn related Src family tyrosine kinase	-	2444	FRK	-1.22218	0.00132755	0.00681997		55.3539	47.5603	61.2472	46.4857	15.1766	56.0841	8.46492	28.4248
100737056	FRMD4A	FERM domain containing 4A	-	55691	FRMD4A	-1.14454	8.08319e-06	7.96801e-05		41.3309	47.8274	42.1074	49.7075	35.023	19.7333	21.1623	15.3056
100521765	FSD1L	fibronectin type III and SPRY domain containing 1 like	-	83856	FSD1L	1.52017	7.55648e-05	0.000572389		8.11858	14.6956	18.0957	10.816	37.3579	131.901	28.1156	29.3618
100525565	FSTL4	follistatin like 4	-	23105	FSTL4	-5.5983	9.43682e-29	2.03248e-26		181.561	210.013	154.51	223.223	3.5023	4.15438	0.604637	34.3596
100127165	FTO	FTO, alpha-ketoglutarate dependent dioxygenase	-	79068	FTO	-0.773714	0.00180067	0.00880734		30.9982	24.8489	29.2316	26.4646	18.6789	14.5403	14.8136	17.8045
100154940	FUCA2	fucosidase, alpha-L- 2, plasma	-	2519	FUCA2	-0.785887	0.000127972	0.000911292		107.756	105.007	88.0428	96.4233	68.8786	54.0069	57.7428	52.4765
100625870	FUT10	fucosyltransferase 10	-	84750	FUT10	-1.2066	4.59665e-08	7.39024e-07		181.561	168.331	138.154	133.474	73.5484	76.3367	68.0216	53.1012
100513419	FUT4	fucosyltransferase 4	-	2526	FUT4	1.44784	5.12688e-08	8.17365e-07		22.8796	29.9256	22.9677	32.4479	91.0599	99.7051	59.2544	50.9147
397413	FXYD3	FXYD domain containing ion transport regulator 3	MAT-8	5349	FXYD3	2.26786	1.87751e-11	5.15187e-10		10.3327	9.61893	9.39587	18.8704	63.0414	87.2419	47.1617	36.8585
100511475	FXYD4	FXYD domain containing ion transport regulator 4	-	53828	FXYD4	-4.87901	5.07359e-17	3.11371e-15		32.1053	58.7823	80.3869	32.4479	0	0.519297	1.81391	14.3686
100151740	FYCO1	FYVE and coiled-coil domain containing 1	-	79443	FYCO1	0.963874	8.56093e-06	8.38105e-05		135.802	122.909	129.454	118.055	225.315	263.803	311.69	184.917
110262227	FZD1	frizzled class receptor 1	-	8321	FZD1	-0.901246	0.00046331	0.00279824		50.9256	81.2265	93.2627	67.4273	39.6928	54.0069	31.7434	33.7349
100153078	FZD3	frizzled class receptor 3	-	7976	FZD3	-0.867651	0.00131928	0.00678361		102.958	119.702	117.622	95.2727	19.8464	79.9718	63.1846	55.2877
100157360	FZD6	frizzled class receptor 6	-	8323	FZD6	-2.1398	5.18543e-19	4.16843e-17		201.488	179.019	272.132	185.252	33.8556	47.256	44.7431	60.2855
100513691	FZD7	frizzled class receptor 7	-	8324	FZD7	1.34173	0.000154143	0.00107551		9.96371	11.2221	9.04787	8.28458	36.1905	23.3684	27.2087	9.99552
100511026	GAB1	GRB2 associated binding protein 1	-	2549	GAB1	3.05628	2.89803e-30	7.35134e-28		65.6867	74.8139	65.0751	52.0088	514.839	758.693	553.847	365.773
100525792	GABRP	gamma-aminobutyric acid type A receptor pi subunit	-	2568	GABRP	2.97968	2.91516e-05	0.000249824		1.84513	2.40473	9.39587	1.38076	7.00461	11.4245	26.3017	196.787
733669	GADD45A	growth arrest and DNA damage inducible alpha	-	1647	GADD45A	3.02824	4.8917e-24	6.2043e-22		17.7133	11.4893	22.2717	10.1256	152.934	103.34	143.601	87.4608
100621090	GADD45B	growth arrest and DNA damage inducible beta	-	4616	GADD45B	2.2951	1.09881e-09	2.40285e-08		5.90442	4.80946	4.52394	7.36407	47.8648	30.6385	27.2087	14.3686
100738545	GALNT1	polypeptide N-acetylgalactosaminyltransferase 1	GalNAc-T1	2589	GALNT1	2.599	7.9414e-20	6.97316e-18		152.039	155.506	164.602	141.528	494.992	1267.6	1070.21	787.772
100511419	GALNT10	polypeptide N-acetylgalactosaminyltransferase 10	-	55568	GALNT10	-1.52865	1.07272e-06	1.31245e-05		63.4725	64.1262	92.9147	69.0382	63.0414	29.5999	14.5113	22.4899
100515629	GALNT3	polypeptide N-acetylgalactosaminyltransferase 3	-	2591	GALNT3	0.714621	0.00161676	0.00801708		77.8645	66.5309	69.251	80.0843	102.734	102.821	118.207	166.8
100623908	GALT	galactose-1-phosphate uridylyltransferase	-	2592	GALT	-0.764442	0.000756199	0.00423969		118.088	91.647	96.3947	78.9336	71.2135	56.6034	42.9292	59.036
396823	GAPDH	glyceraldehyde-3-phosphate dehydrogenase	GAPD	2597	GAPDH	1.07081	1.9028e-05	0.000170624		318.839	215.357	271.088	284.207	747.158	671.971	427.781	446.362
100156351	GARNL3	GTPase activating Rap/RanGAP domain like 3	-	84253	GARNL3	-4.67703	3.62585e-37	1.42721e-34		59.0442	80.1577	103.007	66.5068	3.5023	2.07719	1.81391	5.31012
396912	GATA2	GATA binding protein 2	-	2624	GATA2	-2.39505	1.15742e-16	6.77539e-15		94.1017	86.036	76.5589	71.5696	10.5069	12.4631	15.4182	30.6113
102160340	LOC102160340	uncharacterized LOC102160340	-	101927167	GATA2-AS1	-1.37981	6.43826e-08	1.00602e-06		173.073	135.467	177.13	145.901	71.2135	44.6596	47.464	87.1484
100154193	GBF1	golgi brefeldin A resistant guanine nucleotide exchange factor 1	-	8729	GBF1	0.654045	0.00153735	0.00769232		97.0539	98.3268	89.0868	113.453	168.111	162.54	175.647	122.133
102161784	LOC102161784	guanylate-binding protein 6-like	-	163351	GBP6	-1.78781	5.14168e-06	5.36003e-05		23.6177	22.4442	18.4437	20.4813	3.5023	5.19297	5.13941	17.8045
100153977	GCLM	glutamate-cysteine ligase modifier subunit	-	2730	GCLM	1.11848	2.50612e-06	2.80501e-05		57.5681	76.417	75.515	81.9253	131.92	149.038	235.204	143.998
110261260	GCSH	glycine cleavage system protein H	-	2653	GCSH	-1.42679	2.38831e-06	2.69127e-05		28.784	40.3461	28.8836	29.4563	8.17204	10.9052	9.97651	18.4292
100153342	GDAP2	ganglioside induced differentiation associated protein 2	-	54834	GDAP2	-1.26705	5.28696e-08	8.39369e-07		82.6619	78.2874	86.9988	82.1554	24.5161	24.407	43.2315	40.6068
414427	GDI2	GDP dissociation inhibitor 2	-	2665	GDI2	0.759742	0.000257433	0.00168304		157.574	168.598	184.089	173.976	250.998	257.571	355.829	291.119
100620986	GDPD3	glycerophosphodiester phosphodiesterase domain containing 3	-	79153	GDPD3	1.38419	2.91294e-05	0.000249821		11.0708	8.01577	12.8758	17.7198	15.1766	31.1578	32.9527	45.6046
404772	GEM	GTP binding protein overexpressed in skeletal muscle	-	2669	GEM	-1.67935	2.88825e-05	0.000248174		18.4513	14.4284	26.0996	14.0378	16.3441	4.15438	6.34869	4.06068
100623376	GFOD2	glucose-fructose oxidoreductase domain containing 2	-	81577	GFOD2	1.20864	0.00049228	0.0029498		22.1416	18.4363	12.5278	13.1173	60.7066	44.1403	34.162	16.5551
397209	GFPT1	glutamine--fructose-6-phosphate transaminase 1	GFAT1	2673	GFPT1	1.15641	1.63558e-06	1.91292e-05		223.261	237	233.157	212.407	316.375	613.29	607.66	448.861
100524456	GGACT	gamma-glutamylamine cyclotransferase	-	87769	GGACT	-1.11679	0.000284397	0.00182998		49.8185	54.2401	69.251	34.5191	18.6789	45.6982	22.6739	19.991
100523395	GHDC	GH3 domain containing	-	84514	GHDC	1.66362	7.11354e-06	7.17958e-05		5.16637	3.74069	3.47995	3.45191	9.33947	10.9052	13.6043	14.6809
102157824	GINM1	glycoprotein integral membrane 1	-	116254	GINM1	0.881081	2.99157e-05	0.000254841		109.232	90.8454	94.3067	103.787	130.753	218.624	188.344	191.164
100514566	GIPC1	GIPC PDZ domain containing family member 1	-	10755	GIPC1	0.929905	0.00110576	0.00586536		13.654	18.9707	13.5718	20.2512	40.8602	41.0245	25.3947	23.7394
100518636	GJA1	gap junction protein alpha 1	CX43	2697	GJA1	1.98376	4.08509e-20	3.67175e-18		95.5778	120.771	111.706	95.9631	447.127	355.199	409.037	466.978
110261137	GJB3	gap junction protein beta 3	-	2707	GJB3	5.86874	1.33278e-27	2.45381e-25		3.69026	0.801577	0.347995	2.30127	112.074	164.617	79.8121	34.3596
100514847	GJB5	gap junction protein beta 5	-	2709	GJB5	7.08376	6.3333e-17	3.82511e-15		0	0	0	0.230127	18.6789	37.3894	9.97651	8.74608
100233182	GK	glycerol kinase	-	2710	GK	1.2906	2.24123e-06	2.54058e-05		176.026	166.194	112.402	82.1554	336.221	426.343	317.132	247.077
100624593	GLB1	galactosidase beta 1	-	2720	GLB1	2.84932	1.48483e-37	6.05333e-35		85.6141	103.403	81.0829	87.6785	684.116	709.36	598.591	590.985
100523225	GLIS3	GLIS family zinc finger 3	-	169792	GLIS3	-1.03011	0.00130145	0.00671612		81.9238	89.7767	73.775	114.603	52.5345	36.8701	22.0692	80.9012
100511215	GLRX2	glutaredoxin 2	-	51022	GLRX2	1.81254	2.07542e-07	2.9212e-06		4.42832	5.07666	6.26391	5.98331	14.0092	27.0035	22.0692	13.1191
396733	GGTA1P	glycoprotein, alpha-galactosyltransferase 1 pseudogene	GGTA1|alpha1,3GT	360203	GLT6D1	2.20799	1.53114e-24	2.10578e-22		115.136	128.252	113.098	98.0342	528.848	588.364	462.245	521.329
100514961	GLT8D2	glycosyltransferase 8 domain containing 2	-	83468	GLT8D2	-0.937037	0.00141565	0.00716612		18.4513	31.5287	27.1436	31.5274	8.17204	14.5403	12.9997	18.7416
100517803	LOC100517803	glycine N-phenylacetyltransferase	-	10249	GLYAT	-4.88352	5.88051e-16	3.07917e-14		18.0823	49.4306	43.1514	27.6153	0	16.6175	0.302318	1.5618
100518644	LOC100518644	glycine N-acyltransferase-like	-	10249	GLYAT	-3.88847	1.00558e-08	1.84843e-07		7.0115	24.3145	12.8758	16.1089	0	9.34735	0.302318	1.24944
100511872	GMCL1	germ cell-less, spermatogenesis associated 1	-	64395	GMCL1	1.03608	0.000152727	0.00106694		63.1035	64.3934	93.9587	49.7075	71.2135	159.944	154.182	142.748
100520846	GMDS	GDP-mannose 4,6-dehydratase	-	2762	GMDS	-1.03281	0.000396618	0.00245121		30.6292	23.5129	42.4554	34.7492	9.33947	12.4631	17.8368	21.2405
100517882	GMIP	GEM interacting protein	-	51291	GMIP	0.927916	2.77296e-05	0.000239254		28.784	22.7114	23.3157	26.6948	40.8602	43.621	54.4173	51.5394
100513376	GMPPB	GDP-mannose pyrophosphorylase B	-	29925	GMPPB	1.37282	2.94217e-06	3.24492e-05		28.046	20.841	24.7077	33.3685	71.2135	162.021	54.7196	58.4113
100154573	GMPR	guanosine monophosphate reductase	-	2766	GMPR	-1.71189	0.00104517	0.00560124		16.9752	8.28297	15.3118	9.66534	4.66974	13.5017	3.02318	1.87416
654405	GNAQ	G protein subunit alpha q	-	2776	GNAQ	-1.17207	4.0279e-06	4.26913e-05		126.576	153.368	194.529	101.946	51.3671	54.5262	63.1846	81.2136
100524280	GNB4	G protein subunit beta 4	-	59345	GNB4	-1.10748	1.51535e-05	0.000140403		350.206	405.865	495.893	301.237	157.604	170.849	151.462	268.317
641344	GNE	glucosamine (UDP-N-acetyl)-2-epimerase/N-acetylmannosamine kinase	DMRV|GLCNE|IBM2|UAE1	10020	GNE	2.06937	4.81946e-14	1.92357e-12		60.1513	50.7666	60.2032	25.0839	204.301	194.217	279.645	177.733
102165618	GNG2	G protein subunit gamma 2	-	54331	GNG2	-2.34276	6.5625e-15	2.96091e-13		59.7823	73.4779	36.1915	74.101	10.5069	8.30876	13.6043	14.9933
100152942	GNPNAT1	glucosamine-phosphate N-acetyltransferase 1	-	64841	GNPNAT1	0.818737	0.00103279	0.0055505		34.3194	31.2615	31.6676	27.8454	45.5299	92.4349	47.464	53.7259
100523554	GNPTAB	N-acetylglucosamine-1-phosphate transferase alpha and beta subunits	-	79158	GNPTAB	1.44414	1.97858e-07	2.80217e-06		88.9353	64.1262	78.6469	121.277	159.938	307.943	306.853	178.67
100623722	GNS	glucosamine (N-acetyl)-6-sulfatase	-	2799	GNS	-1.024	1.30077e-05	0.000122007		529.184	463.044	638.919	522.389	210.138	246.666	253.041	356.09
100517183	GOLM1	golgi membrane protein 1	-	51280	GOLM1	1.25356	6.59891e-07	8.33154e-06		194.477	177.95	153.814	137.156	361.905	675.606	367.922	329.852
100154676	GOLT1B	golgi transport 1B	-	51026	GOLT1B	1.30096	2.76316e-08	4.61133e-07		75.6504	62.7902	71.687	71.7997	154.101	278.343	161.74	153.056
102163953	GPA33	glycoprotein A33	-	10223	GPA33	-3.0261	6.23103e-07	7.91181e-06		13.2849	30.4599	20.5317	8.05445	2.33487	0	1.81391	5.31012
100152836	GPAT4	glycerol-3-phosphate acyltransferase 4	AGPAT6|TSARG7	137964	GPAT4	0.975835	0.000232767	0.001543		19.5584	21.1082	19.4877	14.498	53.702	39.4666	29.9295	30.6113
100738686	GPM6A	glycoprotein M6A	-	2823	GPM6A	-4.68976	3.55637e-16	1.93314e-14		22.1416	18.7035	18.0957	15.8788	1.16743	0	0.302318	4.6854
100515319	GPR153	G protein-coupled receptor 153	-	387509	GPR153	-1.54258	2.19587e-05	0.000193858		25.8318	43.2852	36.8875	18.4102	23.3487	7.78946	10.8835	9.05844
100739759	GPR160	G protein-coupled receptor 160	-	26996	GPR160	2.1704	2.85503e-17	1.79067e-15		32.8433	24.8489	30.6236	31.7576	103.902	211.354	144.811	112.137
100155594	GPR161	G protein-coupled receptor 161	-	23432	GPR161	-1.33161	1.69831e-05	0.000155149		18.4513	14.6956	18.4437	18.1801	8.17204	5.71227	7.86028	6.2472
100516928	GPR180	G protein-coupled receptor 180	-	160897	GPR180	2.08136	1.57394e-13	5.8333e-12		14.7611	13.3596	11.8318	10.5859	37.3579	81.0104	56.8359	45.2922
100158236	GPR39	G protein-coupled receptor 39	-	2863	GPR39	2.71344	2.81085e-21	2.9169e-19		26.2009	17.1003	16.3558	27.3851	107.404	185.389	175.647	102.142
100513220	GPR83	G protein-coupled receptor 83	-	10888	GPR83	-5.90007	1.20703e-41	5.99055e-39		49.0805	34.735	39.6715	38.8915	0	0	0.604637	1.24944
100623340	GPRC5B	G protein-coupled receptor class C group 5 member B	-	51704	GPRC5B	2.33229	4.12872e-16	2.21264e-14		26.5699	28.8568	38.2795	35.6697	192.627	261.726	132.113	110.888
100521318	GPT2	glutamic--pyruvic transaminase 2	-	84706	GPT2	-1.14016	0.000463892	0.0027998		43.5451	54.7744	102.659	50.628	19.8464	49.8525	23.8832	22.1776
399537	GPX4	glutathione peroxidase 4	PHGPx	2879	GPX4	-1.34743	1.94382e-07	2.76323e-06		64.2106	63.5918	74.123	63.285	15.1766	30.6385	20.2553	37.1708
100513240	GRAMD1C	GRAM domain containing 1C	-	54762	GRAMD1C	-1.45942	9.71921e-05	0.00071439		63.4725	57.4464	57.7672	45.1049	3.5023	17.1368	21.7669	60.9102
100511013	GREB1	growth regulation by estrogen in breast cancer 1	-	9687	GREB1	5.37484	5.17359e-10	1.18113e-08		0	0	0.347995	0.920509	38.5253	3.63508	9.97651	16.8674
100524319	GREB1L	growth regulation by estrogen in breast cancer 1 like	-	80000	GREB1L	2.54487	4.11332e-12	1.22915e-10		53.8778	73.2107	74.123	45.3351	247.496	123.073	580.754	469.165
100738560	GRHL1	grainyhead like transcription factor 1	-	29841	GRHL1	2.11544	1.70184e-06	1.98432e-05		8.85663	1.33596	4.17594	11.2762	22.1813	21.2912	34.4643	34.3596
100525287	GRHL2	grainyhead like transcription factor 2	-	79977	GRHL2	-1.21777	8.54913e-09	1.59132e-07		84.876	93.7845	92.5667	75.4817	38.5253	35.8315	31.7434	43.1057
100623647	GRIA1	glutamate ionotropic receptor AMPA type subunit 1	-	2890	GRIA1	-1.08575	0.00142111	0.00718741		83.769	134.932	154.162	113.453	137.757	32.7157	72.5564	43.1057
100736832	GRIN2A	glutamate ionotropic receptor NMDA type subunit 2A	-	2903	GRIN2A	-1.8729	3.46363e-06	3.72994e-05		70.115	311.279	248.469	156.717	21.0138	72.1823	45.3478	75.2787
100514286	GRIP1	glutamate receptor interacting protein 1	-	23426	GRIP1	-1.17485	0.000142284	0.00100073		22.5106	16.5659	29.2316	24.1634	4.66974	9.34735	11.7904	12.182
100512622	GSAP	gamma-secretase activating protein	PION	54103	GSAP	1.51901	1.12279e-08	2.03762e-07		15.4991	16.8331	16.3558	23.0127	26.851	54.0069	59.5567	56.8495
100516529	GSPT2	G1 to S phase transition 2	-	23708	GSPT2	-1.04663	0.000134688	0.000951992		24.3557	26.1849	27.8396	26.0044	4.66974	12.4631	13.302	15.3056
100152660	GSS	glutathione synthetase	-	2937	GSS	1.63011	1.49536e-07	2.17169e-06		20.2964	16.2987	16.0078	11.5064	60.7066	54.5262	53.8127	22.1776
100521480	GSTK1	glutathione S-transferase kappa 1	-	373156	GSTK1	1.84984	4.7626e-07	6.17084e-06		46.4973	49.4306	33.4075	10.5859	138.925	186.947	79.5098	134.627
100739163	LOC100739163	glutathione S-transferase P-like	GSTP1	2950	GSTP1	2.34688	1.83003e-21	1.95231e-19		290.424	243.412	292.664	356.927	1363.56	1824.81	1507.06	1325.97
100739508	LOC100739508	glutathione S-transferase P-like	-	2950	GSTP1	3.42096	5.23921e-19	4.18221e-17		4.79734	5.61104	6.9599	10.3557	57.2043	184.87	87.9747	47.4787
100519953	GTF2A1L	general transcription factor IIA subunit 1 like	-	11036	GTF2A1L	-1.1305	0.000253292	0.00165692		42.069	41.9492	35.4955	37.7409	22.1813	8.30876	14.8136	27.8
444999	GUCY1B3	guanylate cyclase 1 soluble subunit beta	SGCB1	2983	GUCY1B3	1.70856	5.25476e-09	1.02535e-07		31.7363	35.0022	43.1514	26.6948	117.911	105.417	174.438	59.9731
100621868	GULP1	GULP, engulfment adaptor PTB domain containing 1	-	51454	GULP1	1.43731	0.000518962	0.00308218		5.16637	10.4205	6.61191	9.43522	28.0184	26.4842	23.2785	5.93484
100620160	GYG1	glycogenin 1	-	2992	GYG1	-1.05567	3.85975e-05	0.000319268		30.9982	51.3009	44.1954	37.7409	25.6836	19.214	19.953	16.5551
102163050	GYG2	glycogenin 2	-	8908	GYG2	1.61279	2.82186e-05	0.000242923		38.0097	13.894	22.9677	39.3518	117.911	155.789	54.7196	51.8517
574064	GYS1	glycogen synthase 1	-	2997	GYS1	0.851794	0.00187441	0.00910988		57.9371	32.3303	45.2394	43.9543	113.241	93.9928	70.1379	49.0405
100625850	LOC100625850	histone H2A.J	-	55766	H2AFJ	1.04946	0.000517177	0.00307318		9.22566	11.4893	12.5278	12.657	30.3533	32.1964	17.5345	18.4292
110261091	H6PD	hexose-6-phosphate dehydrogenase/glucose 1-dehydrogenase	-	9563	H6PD	-0.883133	0.00207357	0.00992027		75.6504	52.9041	49.0673	57.9921	22.1813	35.8315	23.8832	54.9753
102158186	HACD2	3-hydroxyacyl-CoA dehydratase 2	PTPLB	201562	HACD2	-1.69058	3.44182e-10	8.10069e-09		229.165	263.185	386.275	233.349	52.5345	67.5086	103.695	108.701
397604	HADH	hydroxyacyl-CoA dehydrogenase	HAD|HADHSC	3033	HADH	-0.688027	0.00120242	0.00627028		80.0787	71.6076	90.1308	69.9587	50.1997	38.9473	46.557	57.1619
397017	HADHB	hydroxyacyl-CoA dehydrogenase/3-ketoacyl-CoA thiolase/enoyl-CoA hydratase (trifunctional protein), beta subunit	LCTHIO	3032	HADHB	0.632502	0.00163057	0.00807153		80.8167	80.1577	79.6909	68.3478	120.246	134.498	109.137	115.573
100518652	HARS	histidyl-tRNA synthetase	-	3035	HARS	0.766902	0.00171045	0.00841224		35.0575	22.9785	36.1915	23.7031	51.3671	38.9473	57.1382	51.5394
100737768	LOC100737768	hemoglobin subunit alpha-like	-	3040	HBA2	-1.82206	0.000340889	0.00214849		59.0442	214.556	171.214	123.578	16.3441	56.0841	172.322	21.8652
407066	HBB	hemoglobin, beta	-	3043	HBB	-1.55529	0.00137815	0.00702302		56.092	270.132	246.033	154.185	39.6928	76.3367	263.017	36.8585
397564	HBEGF	heparin binding EGF like growth factor	DTR	1839	HBEGF	1.49125	0.000200647	0.00136495		4.42832	4.54227	7.3079	6.44356	24.5161	9.86665	22.0692	9.68316
100625160	HCN2	hyperpolarization activated cyclic nucleotide gated potassium and sodium channel 2	-	57657	HCN3	3.74404	9.80535e-09	1.80821e-07		0.369026	0.801577	1.04399	2.99165	21.0138	22.3298	16.3252	4.06068
100624050	HDAC4	histone deacetylase 4	-	9759	HDAC4	-1.42792	2.45838e-07	3.38509e-06		85.9831	48.629	72.383	68.808	45.5299	27.5228	20.2553	21.8652
100523163	HDAC9	histone deacetylase 9	-	9734	HDAC9	3.29371	7.90117e-15	3.50941e-13		3.69026	3.4735	3.82795	3.22178	21.0138	53.4876	47.1617	15.618
100156724	HDC	histidine decarboxylase	-	3067	HDC	-4.38763	7.12576e-22	7.8212e-20		67.9008	103.403	162.166	69.0382	2.33487	0	5.13941	8.43372
100514692	HDDC2	HD domain containing 2	-	51020	HDDC2	-1.00945	0.000672091	0.00382679		25.8318	29.3912	47.6753	24.8537	11.6743	12.4631	16.0229	18.1169
100155860	HEBP2	heme binding protein 2	-	23593	HEBP2	0.807449	0.000224213	0.00149323		29.5221	36.071	36.5395	33.8287	49.0322	73.2209	51.6965	62.7843
100151787	HECTD4	HECT domain E3 ubiquitin protein ligase 4	-	283450	HECTD4	-2.47205	7.22198e-19	5.57019e-17		673.473	514.345	639.267	579.46	68.8786	93.4735	120.625	168.05
100524104	HELZ	helicase with zinc finger	-	9931	HELZ	1.38696	6.53569e-08	1.01919e-06		342.087	350.556	333.727	394.668	736.651	648.083	1150.32	1178.22
100626473	HEPACAM2	HEPACAM family member 2	-	253012	HEPACAM2	-2.27877	8.27603e-05	0.000620295		11.0708	11.2221	21.5757	8.51471	0	0.519297	3.62782	6.55956
102167519	HERC4	HECT and RLD domain containing E3 ubiquitin protein ligase 4	-	26091	HERC4	0.924122	7.93263e-05	0.000596515		62.3654	54.5073	48.3713	51.3184	99.2319	129.824	110.044	69.0315
100518256	HEYL	hes related family bHLH transcription factor with YRPW motif-like	-	26508	HEYL	1.32172	3.94334e-05	0.00032407		17.7133	14.6956	17.0518	9.66534	56.0368	23.8877	45.9524	26.5506
100517774	HHIPL2	HHIP like 2	-	79802	HHIPL2	-1.66229	0.000955865	0.00520324		7.0115	8.28297	9.39587	8.28458	7.00461	0.519297	3.3255	2.18652
100514687	HIBCH	3-hydroxyisobutyryl-CoA hydrolase	-	26275	HIBCH	1.42635	2.95401e-07	3.9624e-06		9.22566	9.35174	11.1358	12.657	17.5115	29.0806	30.8365	33.7349
396696	HIF1A	hypoxia inducible factor 1 alpha subunit	-	3091	HIF1A	1.47818	2.25113e-06	2.54674e-05		384.525	471.862	421.422	478.895	651.428	829.837	1615.29	1749.22
100158022	HINT3	histidine triad nucleotide binding protein 3	-	135114	HINT3	-1.16279	4.4795e-05	0.000363164		26.2009	26.1849	18.0957	28.996	7.00461	11.9438	11.1858	12.4944
100154116	HIP1R	huntingtin interacting protein 1 related	-	9026	HIP1R	2.07551	4.45219e-16	2.3638e-14		38.3787	27.788	32.7115	29.9165	126.083	172.407	150.252	85.2743
100156877	HIPK1	homeodomain interacting protein kinase 1	-	204851	HIPK1	0.699722	0.00117861	0.0061743		328.802	335.861	372.007	354.166	442.458	648.602	586.8	577.866
100627515	HIPK2	homeodomain interacting protein kinase 2	-	28996	HIPK2	0.958714	5.24763e-05	0.000417724		144.289	129.054	185.829	124.269	286.021	340.14	311.993	194.6
100157763	LOC100157763	histone H2A type 1-H	-	8331	HIST1H2AJ	1.82266	0.000142394	0.00100088		1.84513	5.87823	2.08797	5.75318	19.8464	13.5017	18.4414	6.55956
100154508	LOC100154508	histone H2A type 1-F-like	-	8332	HIST1H2AL	1.60217	2.98928e-06	3.28418e-05		5.90442	6.41262	5.21993	5.0628	25.6836	18.1754	16.9298	11.245
100525821	LOC100525821	uncharacterized LOC100525821	-	126961	HIST2H3C	1.1573	0.000985396	0.005336		59.7823	67.0653	46.6314	55.2305	343.226	173.445	84.0445	69.0315
100621538	LOC100621538	histone H2A type 3	-	92815	HIST3H2A	-3.0332	2.21814e-20	2.04194e-18		82.2929	79.3562	62.6391	51.7786	9.33947	18.1754	6.34869	6.87192
100515302	LOC100515302	histone H2B type 3-B	-	128312	HIST3H2BB	-2.12348	3.27344e-08	5.4154e-07		14.7611	16.2987	24.7077	15.1884	5.83717	3.11578	5.44173	2.49888
100519608	HIVEP1	human immunodeficiency virus type I enhancer binding protein 1	-	3096	HIVEP1	1.30138	1.33617e-08	2.38319e-07		36.9026	35.8038	53.2433	54.5402	87.5576	122.554	115.788	116.823
494561	HK2	hexokinase 2	-	3099	HK2	3.47847	3.37764e-15	1.59321e-13		6.64247	3.74069	1.73998	2.76153	24.5161	29.5999	81.626	40.9192
100522855	HK3	hexokinase 3	-	3101	HK3	2.51955	1.2037e-12	3.85962e-11		8.11858	6.947	8.69988	7.82433	67.7112	53.4876	39.3014	18.1169
100037288	SLA-3	MHC class I antigen 3	SLA-1|SLA-7	3105	HLA-A	1.47948	2.19414e-09	4.52095e-08		235.07	245.283	148.942	269.939	485.653	673.009	711.658	649.396
100520979	HLTF	helicase like transcription factor	-	6596	HLTF	-0.756258	0.000514539	0.00306069		109.232	118.099	121.798	117.595	67.7112	52.9683	86.4631	67.7821
102166693	HMCN1	hemicentin 1	-	83872	HMCN1	1.16164	0.00170192	0.00837752		25.4628	30.9943	24.7077	28.996	54.8694	16.6175	67.417	129.942
100524223	HMGCS1	3-hydroxy-3-methylglutaryl-CoA synthase 1	-	3157	HMGCS1	-1.21435	1.66656e-05	0.000152801		539.516	539.194	445.086	585.674	235.822	375.971	134.834	219.589
100623249	HMGN5	high mobility group nucleosome binding domain 5	-	79366	HMGN5	0.956447	0.00172142	0.00846254		14.392	19.2379	23.3157	12.1967	22.1813	39.9859	45.0454	24.3641
100515063	HMMR	hyaluronan mediated motility receptor	RHAMM	3161	HMMR	1.56177	0.00191738	0.00929776		7.74955	4.27508	2.78396	4.83267	50.1997	6.23157	16.9298	12.182
396622	HMOX2	heme oxygenase 2	HO2	3163	HMOX2	0.728892	0.00103444	0.00555675		49.0805	55.3088	44.8914	35.8999	78.2181	94.5121	66.5101	68.7192
100738087	NSG2	neuronal vesicle trafficking associated 2	-	51617	HMP19	-4.5245	3.15141e-36	1.19911e-33		80.0787	67.3325	68.903	50.8581	2.33487	6.23157	1.51159	3.1236
474165	JPT2	Jupiter microtubule associated homolog 2	HN1L	90861	HN1L	-1.16875	2.24583e-06	2.54326e-05		56.092	49.1634	49.4153	49.2472	22.1813	24.407	15.1159	28.7371
397002	HNF1B	HNF1 homeobox B	TCF2|vHNF-1	6928	HNF1B	1.10584	4.11081e-05	0.000335897		69.0079	40.8804	52.8953	76.6324	129.585	173.965	126.369	86.8361
100525467	HOOK1	hook microtubule tethering protein 1	-	51361	HOOK1	1.35012	5.51868e-07	7.07022e-06		77.1265	68.6685	78.2989	86.758	163.441	539.031	199.53	163.989
100519809	HOXA3	homeobox A3	-	3200	HOXA3	-3.37047	5.4665e-12	1.6124e-10		8.85663	18.4363	15.6598	14.9583	0	1.55789	1.20927	1.87416
100499568	HOXA5	homeobox A5	-	3202	HOXA5	-1.26949	0.000136637	0.000964571		17.3442	26.1849	27.1436	33.1383	5.83717	6.23157	13.9066	14.3686
102166259	LOC102166259	uncharacterized LOC102166259	-	404266	HOXB-AS3	-3.39638	3.63637e-09	7.24419e-08		19.5584	11.4893	16.0078	11.5064	0	1.55789	0.604637	5.62248
100522160	HOXB3	homeobox B3	-	3213	HOXB3	-1.5224	6.47533e-06	6.60553e-05		152.408	128.52	142.678	115.524	9.33947	35.3122	56.2312	74.3417
100627849	HOXB6	homeobox B6	-	3216	HOXB6	-1.64898	3.58227e-07	4.76037e-06		180.085	197.722	135.37	134.624	16.3441	40.5052	60.4637	81.5259
100627661	HOXB8	homeobox B8	-	3218	HOXB8	-2.32271	2.77441e-13	9.89685e-12		90.4114	80.1577	69.947	58.2222	5.83717	10.9052	16.9298	26.5506
100144506	HPCAL1	hippocalcin like 1	HPCL1	3241	HPCAL1	-1.18467	1.81933e-05	0.000164432		64.5796	37.1397	51.1553	37.5107	17.5115	15.5789	26.604	21.2405
100156186	HPGD	hydroxyprostaglandin dehydrogenase 15-(NAD)	-	3248	HPGD	-3.83664	3.12142e-22	3.52782e-20		608.155	610.802	764.545	769.546	24.5161	52.9683	41.7199	224.587
100049673	HPS3	HPS3, biogenesis of lysosomal organelles complex 2 subunit 1	-	84343	HPS3	-1.19401	5.17944e-05	0.000412942		57.9371	64.1262	89.0868	71.5696	16.3441	64.9122	30.8365	29.6742
100155403	HS3ST5	heparan sulfate-glucosamine 3-sulfotransferase 5	-	222537	HS3ST5	2.57523	0.00102794	0.00553049		0.369026	9.08454	6.61191	2.07115	43.1951	24.9263	40.813	1.24944
100156717	HS6ST1	heparan sulfate 6-O-sulfotransferase 1	-	9394	HS6ST1	2.0627	5.00024e-18	3.48035e-16		45.3902	38.4757	33.7555	30.6069	109.739	158.905	167.182	177.733
397480	HSD11B1	hydroxysteroid 11-beta dehydrogenase 1	-	3290	HSD11B1	2.59183	1.16214e-07	1.72061e-06		4.05929	2.40473	1.73998	3.22178	39.6928	20.7719	15.1159	8.12136
100520923	LOC100520923	estradiol 17-beta-dehydrogenase 11	HSD17B11	51170	HSD17B11	1.75801	5.66481e-11	1.47972e-09		23.2487	28.8568	22.6197	23.2429	124.915	70.6244	97.0442	54.0383
100312972	HSD17B12	hydroxysteroid 17-beta dehydrogenase 12	-	51144	HSD17B12	1.37667	2.78224e-07	3.75849e-06		102.958	77.4858	106.835	86.758	269.677	339.101	217.669	131.191
397028	HSP90AA1	heat shock protein 90 alpha family class A member 1	HSP90|Hspca	3320	HSP90AA1	1.42085	1.38923e-07	2.02788e-06		724.03	608.664	780.901	704.88	2038.34	2132.75	2139.21	1001.43
396742	HSP90AB1	heat shock protein 90 alpha family class B member 1	HSPCB	3326	HSP90AB1	0.862779	0.000337967	0.00213143		445.784	527.438	528.953	534.586	887.25	1138.82	1017	661.578
397191	HSP90B1	heat shock protein 90 beta family member 1	GRP94|Gp96|TRA1|ppk98	7184	HSP90B1	0.747192	0.000894225	0.00491179		750.968	654.621	729.398	724.901	1232.81	980.952	1349.25	1236.95
100157399	HSPA12A	heat shock protein family A (Hsp70) member 12A	-	259217	HSPA12A	2.21115	8.15637e-07	1.01091e-05		6.64247	7.48139	2.78396	3.68204	36.1905	33.7543	17.5345	9.99552
100152073	HSPA13	heat shock protein family A (Hsp70) member 13	-	6782	HSPA13	0.810734	0.00179683	0.00879536		119.934	100.732	97.7866	106.319	156.436	106.456	269.063	213.342
396648	HSP70.2	heat shock protein 70.2	HSPA1A|HSPA1B	3304	HSPA1B	1.21536	0.000203536	0.00138213		138.385	98.8612	92.9147	67.1972	218.31	241.993	433.827	111.2
100517839	HSPA4L	heat shock protein family A (Hsp70) member 4 like	-	22824	HSPA4L	1.03977	4.10351e-05	0.000335542		159.419	132.527	138.85	117.595	263.84	559.283	239.436	252.074
100511890	HSPA8	heat shock protein family A (Hsp70) member 8	-	3312	HSPA8	0.898596	0.000292319	0.00187252		1573.16	1328.75	1782.43	1395.49	2716.62	3373.87	3250.83	1992.54
493184	HSPB1	heat shock protein family B (small) member 1	HSP27	3315	HSPB1	1.67365	1.94388e-08	3.34682e-07		49.8185	40.3461	30.2756	29.2262	149.432	148.519	107.021	54.663
100155338	HSPB8	heat shock protein family B (small) member 8	-	26353	HSPB8	1.85583	9.68926e-08	1.463e-06		59.7823	24.8489	20.5317	23.7031	155.269	87.7612	107.625	55.6001
492279	HSPD1	heat shock protein family D (Hsp60) member 1	HSP60	3329	HSPD1	0.69759	0.000969456	0.00526969		181.93	162.987	198.705	173.516	288.356	358.315	279.645	237.394
397575	HSPE1	heat shock protein family E (Hsp10) member 1	-	3336	HSPE1	1.26453	1.12559e-06	1.37223e-05		45.3902	56.6448	54.6352	52.9293	116.743	156.828	145.415	66.5327
100048931	HSPH1	heat shock protein family H (Hsp110) member 1	-	10808	HSPH1	2.18854	6.52666e-13	2.2306e-11		164.955	111.152	163.906	148.432	630.414	738.96	894.863	268.63
397309	HTR1D	5-hydroxytryptamine receptor 1D	5-HT-1D	3352	HTR1D	2.55931	2.30652e-07	3.20249e-06		2.58318	1.60315	1.73998	1.15064	14.0092	14.021	8.1626	6.87192
100627454	HUNK	hormonally up-regulated Neu-associated kinase	-	30811	HUNK	3.72132	1.97318e-16	1.12059e-14		3.69026	3.74069	4.52394	8.05445	75.8832	101.263	59.8591	15.618
100516870	HYOU1	hypoxia up-regulated 1	HYOU1_tv1	10525	HYOU1	0.889028	0.000960319	0.0052225		208.5	136.268	135.718	172.826	464.639	193.698	319.853	286.434
100511342	ICA1	islet cell autoantigen 1	-	3382	ICA1	1.30272	6.42562e-07	8.13176e-06		172.704	98.0596	71.339	103.327	212.473	232.126	310.783	249.576
100157039	ICE2	interactor of little elongation complex ELL subunit 2	NARG2	79664	ICE2	-1.50157	3.08645e-06	3.38117e-05		58.6752	65.7293	62.9871	46.7158	3.5023	12.4631	26.604	29.0495
100522839	ID1	inhibitor of DNA binding 1, HLH protein	-	3397	ID1	-1.08242	0.000175681	0.00121392		21.0345	30.9943	35.4955	43.7242	21.0138	15.5789	14.209	13.7438
654298	ID2	inhibitor of DNA binding 2, HLH protein	-	3398	ID2	-1.09668	8.31998e-05	0.00062318		172.335	152.3	169.126	208.725	54.8694	87.2419	72.5564	183.668
100144508	ID4	inhibitor of DNA binding 4, HLH protein	-	3400	ID4	-4.6203	3.42848e-26	5.51212e-24		43.1761	65.7293	94.3067	78.0131	10.5069	1.55789	0.906955	4.37304
100625049	LOC100625049	isopentenyl-diphosphate Delta-isomerase 1	IDI1	3422	IDI1	-1.78178	1.33422e-08	2.38319e-07		157.205	159.781	159.034	223.914	38.5253	99.1858	30.2318	61.5349
100154770	IER3	immediate early response 3	-	8870	IER3	1.19543	0.000373775	0.00232895		89.6734	34.2006	32.7115	85.1471	184.455	112.168	143.601	109.638
100511095	IER5	immediate early response 5	-	51278	IER5	1.71088	1.26505e-06	1.51527e-05		5.16637	4.54227	3.82795	5.29293	24.5161	15.5789	12.3951	13.7438
100152306	LOC100152306	interferon alpha-inducible protein 27-like protein 2	IFI27L2	83982	IFI27L2	1.76769	1.99447e-08	3.41845e-07		14.7611	13.894	9.74387	7.36407	46.6974	45.1789	41.4176	23.1146
100174943	IFI30	IFI30, lysosomal thiol reductase	GILT	10437	IFI30	1.71641	1.69358e-07	2.42563e-06		31.3672	22.7114	22.6197	30.1467	116.743	160.982	62.2776	48.4158
100525523	IFI44	interferon induced protein 44	MATP44	10561	IFI44	-1.32408	0.000180116	0.00124006		49.0805	102.869	60.8992	52.2389	19.8464	15.5789	26.9063	57.7866
100511267	IFI44L	interferon-induced protein 44-like	-	10964	IFI44L	-1.55842	8.05199e-07	1.00015e-05		123.993	228.717	193.485	158.328	46.6974	46.2175	61.0683	153.993
110261124	IFI6	interferon alpha inducible protein 6	6-16	2537	IFI6	-1.59204	0.000233184	0.00154486		542.469	1068.24	409.938	284.667	190.292	73.2209	139.671	376.081
100153038	IFIT1	interferon-induced protein with tetratricopeptide repeats 1	-	3434	IFIT1	-1.95743	7.68012e-06	7.64329e-05		30.2602	76.9514	45.9354	31.5274	10.5069	5.71227	10.2788	33.1102
100155467	IFIT2	interferon induced protein with tetratricopeptide repeats 2	G10P2|GARG-39|IFI-54|IFI-54K|IFI54|IFIT-2|ISG-54K|ISG54|cig42	3433	IFIT2	-2.45312	4.78839e-06	5.01463e-05		33.5814	63.859	39.6715	20.7115	8.17204	6.23157	0.906955	16.2427
100154248	IFIT3	interferon induced protein with tetratricopeptide repeats 3	-	3437	IFIT3	-1.91336	7.33919e-05	0.00055814		32.4743	58.5151	29.2316	24.8537	4.66974	2.59649	12.0927	25.6135
102161418	LOC102161418	interferon-induced transmembrane protein 1-like	-	8519	IFITM1	-1.76585	7.04531e-05	0.000539747		102.958	91.9142	77.2549	25.5441	28.0184	12.4631	16.0229	59.3484
100518544	IFITM3	interferon induced transmembrane protein 3	IFITM2	10410	IFITM3	-1.61548	5.09444e-08	8.1333e-07		189.679	278.949	203.577	206.884	65.3763	58.1613	64.6961	205.845
100519082	LOC100519082	interferon-induced transmembrane protein 1	-	10410	IFITM3	-2.15178	1.19265e-06	1.44252e-05		242.45	471.595	387.319	167.533	72.3809	31.1578	69.8356	244.265
100626247	LOC100626247	interferon-induced transmembrane protein 1-like	-	10410	IFITM3	-1.75618	1.3169e-05	0.000123318		280.829	471.595	388.015	213.788	98.0645	43.621	101.579	321.418
396658	IFNAR1	interferon alpha and beta receptor subunit 1	IFN-R-1	3454	IFNAR1	2.5653	8.1659e-21	8.03567e-19		149.087	184.096	180.61	131.403	626.912	1095.72	1269.44	821.507
100533555	IFNAR2	interferon alpha and beta receptor subunit 2	-	3455	IFNAR2	2.97181	2.42655e-29	5.53982e-27		23.9867	35.8038	22.6197	29.4563	162.273	266.919	275.11	175.234
100125969	IFNE	interferon epsilon	IFN-epsilon|IFNE1	338376	IFNE	-1.49484	6.27894e-06	6.42817e-05		65.3176	64.1262	46.6314	37.5107	4.66974	14.021	28.4179	21.8652
100126864	IFNGR2	interferon gamma receptor 2	IFN-gR2	3460	IFNGR2	2.62903	3.38588e-14	1.40036e-12		19.9274	20.3066	15.6598	13.5775	93.3947	292.884	120.625	57.1619
100622120	IFNLR1	interferon lambda receptor 1	-	163702	IFNLR1	2.90044	2.30446e-12	7.0524e-11		5.53539	2.13754	3.47995	3.91216	30.3533	48.8139	25.6971	15.9304
493185	IFRD1	interferon related developmental regulator 1	-	3475	IFRD1	1.21626	3.13883e-06	3.42868e-05		32.4743	28.3224	26.7956	41.653	95.7296	54.0069	96.4396	57.4742
100512559	IFT122	intraflagellar transport 122	-	55764	IFT122	0.899018	0.00187696	0.00911337		45.0212	45.9571	45.2394	41.653	43.1951	57.1227	127.276	105.89
100513727	IFT140	intraflagellar transport 140	-	9742	IFT140	-1.38528	0.00177556	0.00870618		8.11858	12.0237	10.4399	9.20509	8.17204	2.07719	2.41855	4.99776
100519335	IFT57	intraflagellar transport 57	-	55081	IFT57	-1.15094	0.000246212	0.00161709		29.1531	34.2006	28.8836	26.6948	17.5115	5.19297	11.1858	18.1169
100524956	IGSF10	immunoglobulin superfamily member 10	-	285313	IGSF10	-2.08815	8.01696e-09	1.50269e-07		849.867	514.613	560.968	443.915	98.0645	57.1227	177.763	217.715
100517006	IGSF5	immunoglobulin superfamily member 5	-	150084	IGSF5	2.07434	3.30205e-06	3.58639e-05		0	7.48139	9.04787	15.1884	38.5253	39.9859	35.3713	28.1124
100519508	IKBKE	inhibitor of nuclear factor kappa B kinase subunit epsilon	-	9641	IKBKE	2.00507	4.22446e-12	1.25907e-10		6.64247	9.88612	5.21993	10.3557	28.0184	30.6385	37.4875	34.0472
100737978	IKZF2	IKAROS family zinc finger 2	-	22807	IKZF2	-2.2473	4.53452e-07	5.89539e-06		266.806	196.386	186.873	305.149	14.0092	24.9263	73.4634	118.072
100516292	IKZF3	IKAROS family zinc finger 3	-	22806	IKZF3	-2.90548	7.67449e-11	1.95545e-09		16.6062	14.6956	11.4838	23.473	1.16743	1.55789	3.62782	1.5618
100625585	IKZF4	IKAROS family zinc finger 4	-	64375	IKZF4	-1.26323	0.000130276	0.000925968		14.392	17.1003	16.0078	16.339	14.0092	6.23157	5.44173	6.2472
396657	IL10RB	interleukin 10 receptor subunit beta	-	3588	IL10RB	3.04967	1.14523e-31	3.1885e-29		15.4991	16.8331	10.7879	12.1967	108.571	152.673	113.974	87.1484
100524166	IL11RA	interleukin 11 receptor subunit alpha	-	3590	IL11RA	-1.81915	3.78158e-11	1.01093e-09		85.6141	64.9278	88.3908	70.6491	15.1766	19.214	20.86	38.4203
100513377	IL17RD	interleukin 17 receptor D	-	54756	IL17RD	-3.94141	6.92794e-25	9.64419e-23		420.321	342.006	418.638	471.991	12.8418	21.8105	29.9295	111.2
397179	IL18R1	interleukin 18 receptor 1	IL-18RA	8809	IL18R1	-1.30632	4.84705e-07	6.26603e-06		664.985	518.086	540.089	510.192	239.324	298.596	215.855	131.504
397094	IL1A	interleukin 1 alpha	IL-1alpha	3552	IL1A	-1.17262	8.14179e-06	7.99815e-05		108.863	98.8612	67.1631	91.5906	32.6882	24.407	48.6733	51.8517
100626904	IL1R1	interleukin 1 receptor type 1	-	3554	IL1R1	2.90119	4.07654e-21	4.15479e-19		290.055	306.47	424.554	200.671	2436.44	2865.48	2332.69	1446.85
100628318	IL1RAP	interleukin 1 receptor accessory protein	-	3556	IL1RAP	2.55956	7.23527e-13	2.4363e-11		267.175	238.068	230.025	300.086	1027.34	633.543	2405.25	2022.22
100157100	IL1RAPL2	interleukin 1 receptor accessory protein like 2	-	26280	IL1RAPL2	-2.51215	2.74852e-06	3.0431e-05		40.9619	23.7801	17.0518	37.5107	1.16743	1.55789	7.25564	22.1776
100622457	IL20RA	interleukin 20 receptor subunit alpha	-	53832	IL20RA	-3.03654	5.85502e-07	7.45926e-06		11.0708	16.8331	5.91592	6.67369	0	2.07719	0.604637	1.5618
100739374	IL24	interleukin 24	-	11009	IL24	-2.76387	1.50855e-12	4.7967e-11		145.765	158.979	261.344	97.574	116.743	18.1754	20.86	20.6158
100511742	IL27RA	interleukin 27 receptor subunit alpha	-	9466	IL27RA	1.16789	2.2811e-05	0.000200144		30.9982	18.9707	13.5718	21.4018	54.8694	48.8139	46.557	35.9214
100620323	ILDR1	immunoglobulin like domain containing receptor 1	-	286676	ILDR1	-0.956279	0.00019864	0.0013521		121.041	126.649	141.286	112.532	33.8556	54.0069	72.5564	88.0855
106508014	IMPG2	interphotoreceptor matrix proteoglycan 2	-	50939	IMPG2	-1.22619	0.0017831	0.00873564		14.023	24.3145	21.2277	25.5441	3.5023	8.82805	8.1626	21.8652
397490	INHBB	inhibin beta B subunit	-	3625	INHBB	7.2739	2.72012e-12	8.23612e-11		0	0	1.39198	0	33.8556	19.7333	9.97651	4.37304
100620435	INO80C	INO80 complex subunit C	-	125476	INO80C	1.64553	1.04579e-08	1.9131e-07		12.5469	15.23	13.9198	9.89547	57.2043	47.256	33.255	28.7371
100157743	INO80D	INO80 complex subunit D	-	54891	INO80D	-0.912606	9.28929e-06	9.00147e-05		198.905	246.886	261.692	213.558	133.088	107.495	110.649	139
100514878	INPP1	inositol polyphosphate-1-phosphatase	-	3628	INPP1	3.18351	1.0467e-18	8.01883e-17		4.42832	2.93912	3.82795	5.29293	25.6836	60.7578	42.3246	28.7371
403162	INSIG1	insulin induced gene 1	CL-6	3638	INSIG1	-1.87873	2.69088e-07	3.64803e-06		78.2336	76.417	49.7633	61.444	33.8556	31.6771	10.5811	10.9326
396755	INSR	insulin receptor	-	3643	INSR	1.06962	5.85517e-05	0.000459675		82.6619	121.305	97.7866	93.6618	207.803	323.522	207.995	122.445
100512005	INTS4	integrator complex subunit 4	-	92105	INTS4	-0.92029	0.000297053	0.00189964		47.6044	45.4227	44.1954	43.2639	17.5115	15.0596	29.0226	29.9866
100155489	INVS	inversin	-	27130	INVS	-1.10144	1.68047e-05	0.000153707		59.0442	73.2107	82.4749	67.4273	31.5207	19.214	33.255	44.6675
100739651	IPPK	inositol-pentakisphosphate 2-kinase	-	64768	IPPK	1.02812	0.00160036	0.00794609		9.59468	15.4972	11.8318	16.339	16.3441	39.9859	33.255	19.054
100622196	IQSEC1	IQ motif and Sec7 domain 1	-	9922	IQSEC1	1.09201	3.02151e-05	0.000256817		30.9982	36.071	28.5356	32.9082	81.7204	80.4911	68.9286	34.672
100156851	IRAK1BP1	interleukin 1 receptor associated kinase 1 binding protein 1	-	134728	IRAK1BP1	-1.09024	0.000478724	0.00287764		16.9752	20.0394	27.1436	26.9249	3.5023	10.3859	12.9997	11.8697
100127166	IRAK4	interleukin 1 receptor associated kinase 4	-	51135	IRAK4	0.975147	0.000634518	0.00366364		18.4513	17.1003	18.0957	18.6403	12.8418	34.2736	48.6733	34.9843
100621620	IRF2	interferon regulatory factor 2	-	3660	IRF2	1.26613	3.97883e-07	5.22049e-06		75.2814	62.7902	50.8073	60.2933	122.581	246.147	136.95	141.187
110256877	IRF2BP2	interferon regulatory factor 2 binding protein 2	-	359948	IRF2BP2	-1.10444	8.21209e-06	8.06028e-05		226.582	272.269	219.933	239.562	84.0553	174.484	87.6723	124.944
780415	IRF9	interferon regulatory factor 9	-	10379	IRF9	-1.49645	7.29153e-09	1.37575e-07		87.0902	100.197	82.4749	70.4189	22.1813	27.0035	28.4179	48.4158
100512686	IRS1	insulin receptor substrate 1	-	3667	IRS1	-1.79096	2.13796e-06	2.43561e-05		33.2124	26.1849	32.7115	33.5986	11.6743	5.19297	6.65101	26.2382
100516824	ISCA1	iron-sulfur cluster assembly 1	-	81689	ISCA1	0.934964	0.00014148	0.000995682		52.4017	56.912	54.6352	47.1761	66.5438	150.596	88.5793	111.512
102162880	LOC102162880	pre-mRNA-splicing factor ISY1 homolog	ISY1	57461	ISY1	1.01304	0.000262264	0.00171071		12.9159	16.5659	23.3157	21.8621	40.8602	48.2946	37.1852	26.5506
100517053	ITGA3	integrin subunit alpha 3	-	3675	ITGA3	1.40336	4.95436e-09	9.70051e-08		106.28	93.7845	63.6831	98.7246	217.143	238.877	188.344	318.919
100158200	ITGA6	integrin subunit alpha 6	-	3655	ITGA6	-1.59701	1.65439e-08	2.87879e-07		892.305	814.135	865.812	980.802	248.663	224.336	304.132	570.369
397459	ITGAM	integrin subunit alpha M	CD11B	3684	ITGAM	-1.54865	0.0011038	0.00585769		19.1894	9.08454	7.3079	17.4897	0	3.11578	6.95332	5.31012
397285	ITGAV	integrin subunit alpha V	-	3685	ITGAV	1.45922	3.79282e-09	7.5427e-08		112.184	170.736	204.969	114.833	366.574	440.883	447.129	375.769
100521988	ITGB4	integrin subunit beta 4	-	3691	ITGB4	-0.83395	0.000597738	0.00349012		498.923	349.488	612.472	528.142	277.849	286.652	211.321	339.848
100037276	ITGB6	integrin subunit beta 6	-	3694	ITGB6	1.41495	0.000182017	0.00125164		14.7611	8.28297	12.1798	18.1801	39.6928	71.663	18.4414	32.7978
100037284	ITGB8	integrin subunit beta 8	-	3696	ITGB8	1.44111	1.70183e-10	4.16875e-09		300.018	346.281	271.088	298.475	699.293	994.454	773.935	832.752
100152339	ITPK1	inositol-tetrakisphosphate 1-kinase	-	3705	ITPK1	-0.906121	0.000302686	0.00193241		135.064	117.832	156.25	118.285	124.915	56.0841	61.673	72.4675
100517279	ITPR2	inositol 1,4,5-trisphosphate receptor type 2	-	3709	ITPR2	-0.987897	3.8781e-05	0.000320374		201.119	216.159	205.317	208.956	65.3763	105.417	101.881	151.495
100155015	ITPR3	inositol 1,4,5-trisphosphate receptor type 3	-	3710	ITPR3	1.00215	7.78973e-05	0.00058763		412.202	315.287	263.78	427.576	681.782	906.693	734.936	519.455
100156217	ITPRIP	inositol 1,4,5-trisphosphate receptor interacting protein	-	85450	ITPRIP	1.64853	6.09206e-05	0.000474976		7.0115	9.08454	4.87193	8.97496	52.5345	21.8105	26.9063	10.6202
110259969	ITPRIPL1	inositol 1,4,5-trisphosphate receptor interacting protein-like 1	-	150771	ITPRIPL1	3.66752	4.5247e-33	1.43471e-30		8.11858	5.34385	9.74387	9.43522	112.074	127.228	109.439	56.8495
100513723	JADE2	jade family PHD finger 2	PHF15	23338	JADE2	-1.66485	8.23234e-07	1.01704e-05		25.8318	17.9019	33.4075	17.2595	5.83717	8.30876	7.55796	6.87192
100517019	JAZF1	JAZF zinc finger 1	-	221895	JAZF1	-1.37285	7.60393e-07	9.51741e-06		224.737	298.988	299.972	262.575	71.2135	71.663	130.299	163.052
100512588	JMJD4	jumonji domain containing 4	-	65094	JMJD4	-0.708931	0.00157961	0.00786358		45.7593	57.9808	59.5072	49.4774	25.6836	33.7543	28.7203	39.6697
100155368	JPH1	junctophilin 1	-	56704	JPH1	4.17492	1.95338e-15	9.44823e-14		1.10708	1.33596	5.21993	2.07115	46.6974	55.0455	29.9295	12.8068
100155350	JPH2	junctophilin 2	-	57158	JPH2	1.27533	4.77202e-07	6.17603e-06		71.5911	45.9571	44.8914	41.1928	128.418	141.249	123.648	85.2743
100523358	JUNB	JunB proto-oncogene, AP-1 transcription factor subunit	-	3726	JUNB	1.14282	4.0995e-05	0.000335453		38.3787	17.3675	21.5757	37.2806	65.3763	63.3543	76.1842	50.9147
110259314	JUND	JunD proto-oncogene, AP-1 transcription factor subunit	-	3727	JUND	1.22829	3.09331e-05	0.000262334		74.1743	46.2243	30.2756	47.6363	123.748	122.554	127.881	64.9709
110255324	KANK2	KN motif and ankyrin repeat domains 2	-	25959	KANK2	1.00841	0.000122248	0.000875997		84.876	74.0123	63.6831	79.624	236.989	136.575	169.298	94.9574
100737355	KANSL1L	KAT8 regulatory NSL complex subunit 1 like	-	151050	KANSL1L	1.83	5.82526e-11	1.5147e-09		22.5106	39.0101	36.8875	30.6069	64.2089	110.61	165.671	117.135
100156612	KATNAL1	katanin catalytic subunit A1 like 1	-	84056	KATNAL1	-0.895775	0.00142928	0.00722233		58.6752	56.6448	59.5072	91.5906	47.8648	18.1754	32.3481	41.5439
100625139	KBTBD11	kelch repeat and BTB domain containing 11	-	9920	KBTBD11	-1.76986	1.39876e-05	0.000130448		12.1779	14.4284	21.5757	17.9499	0	5.71227	3.3255	7.809
100624023	KBTBD2	kelch repeat and BTB domain containing 2	-	25948	KBTBD2	1.77933	6.39582e-18	4.28782e-16		50.5566	59.8511	57.7672	47.4062	166.943	207.719	182.903	181.169
100524698	KBTBD3	kelch repeat and BTB domain containing 3	-	143879	KBTBD3	-1.55966	4.93872e-07	6.37011e-06		43.1761	57.9808	50.8073	42.5735	16.3441	12.9824	13.302	35.9214
100154105	LOC100154105	kelch repeat and BTB domain-containing protein 6	KBTBD6	89890	KBTBD6	-1.48959	3.44635e-06	3.71636e-05		32.1053	17.1003	30.6236	26.6948	4.66974	12.9824	9.97651	8.43372
100511263	KCNC3	potassium voltage-gated channel subfamily C member 3	-	3748	KCNC3	4.43879	3.32373e-19	2.7493e-17		8.4876	2.40473	3.82795	0.690382	93.3947	82.5683	53.8127	34.9843
397168	KCNE3	potassium voltage-gated channel subfamily E regulatory subunit 3	-	10008	KCNE3	-1.91812	1.38515e-05	0.00012939		58.3061	68.9356	90.8267	38.2011	30.3533	20.2526	2.41855	14.9933
397448	KCNJ5	potassium voltage-gated channel subfamily J member 5	-	3762	KCNJ5	-3.32686	6.5502e-17	3.93529e-15		51.6637	92.1814	79.3429	68.808	2.33487	6.75086	6.65101	33.1102
100156432	KCNK1	potassium two pore domain channel subfamily K member 1	-	3775	KCNK1	2.7057	8.92158e-26	1.39507e-23		69.3769	46.2243	36.8875	52.2389	349.063	419.592	295.063	260.508
100514651	KCNK6	potassium two pore domain channel subfamily K member 6	-	9424	KCNK6	-1.96372	2.40294e-06	2.70242e-05		53.5088	52.3697	59.8552	35.4396	2.33487	17.1368	7.86028	34.9843
100154587	KCNMB4	potassium calcium-activated channel subfamily M regulatory beta subunit 4	-	27345	KCNMB4	-5.05534	3.07353e-27	5.56895e-25		145.396	188.638	221.673	133.934	1.16743	3.63508	5.44173	69.9686
397045	KCNN3	potassium calcium-activated channel subfamily N member 3	KCa2.3	3782	KCNN3	4.09492	1.48871e-32	4.59287e-30		14.023	14.9628	18.0957	9.66534	275.514	98.1472	333.457	210.843
397081	KCNN4	potassium calcium-activated channel subfamily N member 4	KCa3.1	3783	KCNN4	8.1271	1.26676e-15	6.2328e-14		1.47611	0	0	0	32.6882	18.1754	43.2315	3.74832
102163402	LOC102163402	uncharacterized LOC102163402	-	10984	KCNQ1OT1	-1.18024	0.000877187	0.00483724		24.7248	23.5129	21.5757	28.7659	5.83717	5.71227	13.302	20.6158
100157152	KCNQ3	potassium voltage-gated channel subfamily Q member 3	-	3786	KCNQ3	3.52108	9.05795e-08	1.37313e-06		0.738053	0.801577	1.39198	0.230127	11.6743	12.9824	9.97651	2.49888
100514526	KCTD1	potassium channel tetramerization domain containing 1	-	284252	KCTD1	-3.08225	1.00192e-37	4.2359e-35		129.159	108.747	129.106	108.16	10.5069	11.4245	15.7206	15.9304
110259528	KCTD16	potassium channel tetramerization domain containing 16	-	57528	KCTD16	-4.62774	9.99474e-13	3.25043e-11		5.53539	31.2615	26.0996	13.8076	0	1.55789	0.906955	0.31236
100622993	KCTD7	potassium channel tetramerization domain containing 7	-	154881	KCTD7	-2.01057	7.07697e-05	0.000541808		12.9159	9.88612	8.35188	14.498	1.16743	1.03859	3.02318	6.55956
100514523	KDELR3	KDEL endoplasmic reticulum protein retention receptor 3	-	11015	KDELR3	1.18661	1.20854e-05	0.00011439		30.6292	29.3912	21.2277	29.2262	110.906	60.2385	66.8124	42.7933
100512074	KDM2B	lysine demethylase 2B	-	84678	KDM2B	1.21974	2.69863e-06	2.99367e-05		25.0938	27.2536	25.0557	27.155	49.0322	101.263	66.2077	46.5416
100736589	KIAA0930	KIAA0930 ortholog	-	23313	KIAA0930	-1.4236	1.9837e-09	4.11708e-08		239.867	154.704	152.422	172.826	75.8832	71.1437	48.9756	70.9057
100521104	KIAA1109	KIAA1109 ortholog	-	84162	KIAA1109	-0.961544	5.3968e-05	0.000428106		422.166	434.188	520.601	379.71	190.292	245.628	168.391	300.49
100524242	KIAA1191	KIAA1191 ortholog	-	57179	KIAA1191	-1.29525	4.57023e-06	4.80822e-05		163.479	183.828	168.43	150.043	40.8602	55.5648	77.3935	134.002
100526102	KIAA1211L	KIAA1211 like	-	343990	KIAA1211L	0.963851	0.000516354	0.00306989		19.5584	17.9019	16.3558	17.9499	24.5161	41.0245	48.6733	24.9888
100523199	KIAA1324L	KIAA1324 like	-	222223	KIAA1324L	0.974228	4.33363e-05	0.000353093		25.8318	23.2457	25.0557	20.4813	32.6882	45.1789	58.9521	44.6675
100525134	KIAA1456	KIAA1456 ortholog	-	57604	KIAA1456	-2.4675	8.76228e-11	2.21286e-09		178.24	127.985	135.37	221.613	14.0092	15.5789	41.7199	57.4742
100511327	KIAA1551	KIAA1551 ortholog	C12orf35|C5H12orf35	55196	KIAA1551	1.39257	7.20082e-06	7.23568e-05		1190.85	710.999	592.636	1071.7	1424.27	2033.05	3252.34	2649.44
100526080	KIF11	kinesin family member 11	Eg5	3832	KIF11	1.56137	4.6856e-05	0.000377194		10.3327	18.4363	10.0919	14.7281	67.7112	24.9263	55.6266	19.3663
100154597	KIF16B	kinesin family member 16B	-	55614	KIF16B	-1.0349	0.00015722	0.00109497		103.327	81.7609	106.139	96.6534	56.0368	39.9859	26.604	68.4068
100525927	KIF1B	kinesin family member 1B	-	23095	KIF1B	0.88961	2.60086e-05	0.000226114		111.446	156.308	147.55	162.24	262.673	237.838	308.062	261.758
100515193	KIF20A	kinesin family member 20A	-	10112	KIF20A	1.72266	0.000123918	0.000885736		4.05929	9.08454	6.26391	6.90382	57.2043	21.2912	23.8832	8.74608
100522116	KIF23	kinesin family member 23	-	9493	KIF23	2.05306	1.52568e-05	0.000141017		6.27345	9.88612	5.91592	3.91216	56.0368	18.6947	36.2782	9.3708
110258336	KIF26A	kinesin family member 26A	-	26153	KIF26A	-1.32298	4.80831e-05	0.000385441		49.0805	39.2773	17.0518	38.8915	18.6789	9.86665	13.9066	18.1169
100516102	KIF26B	kinesin family member 26B	-	55083	KIF26B	-0.994303	0.00156558	0.0078074		37.6407	41.9492	40.0194	44.4146	12.8418	14.021	23.5808	46.2293
100624493	KIF3B	kinesin family member 3B	-	9371	KIF3B	0.949275	1.62063e-06	1.89738e-05		84.138	80.6921	74.819	79.1638	140.092	167.733	167.182	139.313
100622102	KIF5C	kinesin family member 5C	-	3800	KIF5C	-2.3542	5.80246e-11	1.51222e-09		61.9964	50.7666	84.5628	49.2472	9.33947	9.34735	36.8828	10.6202
100174957	KLF15	Kruppel like factor 15	-	28999	KLF15	-1.29509	0.00133621	0.00685828		8.11858	8.81735	12.5278	10.3557	1.16743	4.15438	4.23246	4.99776
595111	KLF4	Kruppel like factor 4	EZF|GKLF	9314	KLF4	-1.78617	1.47779e-06	1.74266e-05		71.9601	100.732	114.142	69.4984	117.911	15.5789	33.8597	17.1798
100038005	KLF5	Kruppel like factor 5	CKLF|IKLF	688	KLF5	1.30231	2.80925e-06	3.10432e-05		236.915	167.797	158.686	280.755	333.886	506.834	736.75	530.387
100739403	KLHDC10	kelch domain containing 10	-	23008	KLHDC10	-0.926722	7.96718e-05	0.000598719		259.056	173.141	178.87	171.675	78.2181	82.5683	124.858	118.384
100622416	KLHDC7A	kelch domain containing 7A	-	127707	KLHDC7A	-2.80511	1.3531e-06	1.61228e-05		8.85663	13.894	20.8797	9.20509	2.33487	0.519297	1.20927	4.99776
100510980	KLHDC8B	kelch domain containing 8B	-	200942	KLHDC8B	1.66217	3.63449e-07	4.82416e-06		5.90442	5.34385	5.21993	6.21344	16.3441	24.9263	17.5345	13.7438
100518133	KLHL14	kelch like family member 14	-	57565	KLHL14	-4.82256	1.79267e-11	4.94284e-10		7.0115	23.7801	29.2316	18.1801	0	0	0.604637	4.99776
100736900	KLHL18	kelch like family member 18	-	23276	KLHL18	1.02423	4.96089e-05	0.000396836		21.4035	27.5208	27.1436	24.3935	29.1859	51.9297	67.1147	48.7282
100620936	KLHL7	kelch like family member 7	-	55975	KLHL7	1.57187	7.75564e-08	1.18993e-06		24.3557	27.788	25.4036	36.8204	37.3579	130.344	91.9048	77.4653
100626221	KNL1	kinetochore scaffold 1	-	57082	KNL1	1.67281	1.73827e-05	0.000158359		5.53539	14.1612	7.65589	12.657	80.553	24.9263	35.9759	22.1776
100739587	KNTC1	kinetochore associated 1	-	9735	KNTC1	1.30609	5.53583e-06	5.73426e-05		15.1301	9.61893	8.00389	10.1256	22.1813	23.8877	32.0458	25.3012
397218	KPNA2	karyopherin subunit alpha 2	-	3838	KPNA2	1.46496	5.58909e-08	8.83649e-07		20.6655	28.0552	20.5317	21.8621	82.8878	48.8139	80.719	42.7933
397220	KPNA5	karyopherin subunit alpha 5	-	3841	KPNA5	-1.56936	5.1475e-06	5.3612e-05		27.3079	22.7114	23.6637	16.5692	5.83717	6.23157	6.04637	12.182
100154052	KREMEN1	kringle containing transmembrane protein 1	-	83999	KREMEN1	-0.866458	0.00169333	0.0083424		114.029	113.557	123.538	105.398	25.6836	59.1999	63.7892	93.708
100126286	KRT18	keratin 18	-	3875	KRT18	-1.65741	3.41605e-06	3.69613e-05		277.508	180.088	140.242	197.909	12.8418	55.5648	68.6263	99.3305
100515339	KRT19	keratin 19	-	3880	KRT19	-2.46086	7.89751e-11	2.0078e-09		151.301	169.133	165.994	128.181	32.6882	23.8877	10.2788	67.1574
100626722	KRT7	keratin 7	-	3855	KRT7	-1.73857	2.93484e-09	5.92941e-08		238.76	155.506	122.146	193.997	33.8556	86.7226	50.4872	52.7888
100152077	KRT8	keratin 8	-	3856	KRT8	-1.38214	7.55688e-08	1.16413e-06		1132.91	986.207	1051.64	920.739	262.673	420.631	359.457	531.949
102164863	LOC102164863	keratin, high-sulfur matrix protein, B2A	-	83895	KRTAP1-5	7.88978	2.64995e-11	7.16805e-10		0	0	0	0	10.5069	22.8491	10.2788	0.93708
100519054	KSR2	kinase suppressor of ras 2	-	283455	KSR2	1.16161	1.00968e-05	9.70158e-05		37.2717	31.2615	52.8953	34.289	53.702	120.477	87.0677	84.0248
100152180	L2HGDH	L-2-hydroxyglutarate dehydrogenase	-	79944	L2HGDH	1.86175	1.80835e-12	5.63997e-11		27.677	17.3675	17.3998	18.8704	53.702	96.5893	82.8353	58.4113
100153212	LACTB2	lactamase beta 2	-	51110	LACTB2	-1.61632	1.44438e-06	1.70856e-05		32.4743	44.0868	37.9315	26.4646	12.8418	7.27016	9.37187	20.9281
100511642	LAMA3	laminin subunit alpha 3	-	3909	LAMA3	-1.42367	5.30301e-05	0.000421545		63.4725	51.0338	69.947	75.7119	15.1766	7.27016	30.5342	39.6697
100736655	LAMB3	laminin subunit beta 3	-	3914	LAMB3	7.67063	2.12271e-70	6.05769e-67		1.10708	1.60315	0.347995	0.920509	250.998	203.565	276.924	102.454
100514785	LAMC1	laminin subunit gamma 1	LAMB2	3915	LAMC1	0.890776	0.000730008	0.00410697		247.617	299.256	242.553	258.203	868.571	529.164	432.013	336.412
100153701	LANCL1	LanC like 1	-	10314	LANCL1	-1.06506	9.84057e-06	9.47934e-05		63.4725	76.1498	92.9147	87.6785	49.0322	27.0035	33.255	45.9169
100624193	LAPTM5	lysosomal protein transmembrane 5	-	7805	LAPTM5	1.68284	4.38843e-15	2.03634e-13		55.3539	73.4779	68.5551	87.4484	233.487	203.565	263.319	216.778
100516442	LARGE1	LARGE xylosyl- and glucuronyltransferase 1	-	9215	LARGE1	-2.42811	1.23766e-20	1.18762e-18		131.742	74.8139	122.842	102.176	21.0138	25.4456	17.8368	16.8674
100621145	LARP1B	La ribonucleoprotein domain family member 1B	-	55132	LARP1B	1.52133	6.46209e-05	0.0005001		25.4628	35.5366	44.8914	30.1467	70.0461	279.901	123.648	41.5439
100156298	LAS1L	LAS1 like, ribosome biogenesis factor	-	81887	LAS1L	-1.49232	2.2228e-12	6.83917e-11		115.505	99.93	102.659	109.771	35.023	30.6385	45.9524	38.4203
110256017	LASP1	LIM and SH3 protein 1	LASP-1	3927	LASP1	0.812071	0.00113051	0.00597445		246.141	177.95	169.474	193.077	512.504	373.375	288.109	266.131
100337668	LCORL	ligand dependent nuclear receptor corepressor like	-	254251	LCORL	0.98735	3.88154e-05	0.000320374		211.452	195.05	180.262	165.922	274.347	513.066	416.292	308.924
100625316	LDAH	lipid droplet associated hydrolase	C3H2orf43	60526	LDAH	-1.1002	0.000652713	0.00374596		12.1779	16.2987	21.2277	20.2512	7.00461	6.23157	9.37187	9.05844
407245	LDHA	lactate dehydrogenase A	LDH-A|LDH-M	3939	LDHA	1.56778	1.77229e-08	3.06988e-07		93.7327	46.4915	47.6753	58.9126	155.269	229.01	178.973	121.508
100523064	LDHD	lactate dehydrogenase D	-	197257	LDHD	-3.22456	6.52197e-21	6.47376e-19		84.507	193.447	162.862	92.0509	7.00461	16.0982	10.5811	19.6787
396801	LDLR	low density lipoprotein receptor	-	3949	LDLR	-1.35187	0.000346419	0.00217872		253.89	254.1	169.474	264.416	135.422	182.793	52.6034	41.2315
100525445	LDOC1	LDOC1, regulator of NFKB signaling	-	23641	LDOC1	-1.32851	2.44088e-08	4.10349e-07		70.115	75.3483	73.775	66.2766	25.6836	17.1368	32.9527	33.7349
100518760	LEO1	LEO1 homolog, Paf1/RNA polymerase II complex component	-	123169	LEO1	1.3999	1.77497e-08	3.06988e-07		48.7115	76.417	69.251	72.26	108.571	181.235	222.809	178.358
100514302	LETM1	leucine zipper and EF-hand containing transmembrane protein 1	-	3954	LETM1	0.809161	0.000206869	0.00139811		67.9008	50.7666	49.0673	54.31	98.0645	121.516	89.1839	81.2136
110255948	LGALS3BP	galectin 3 binding protein	-	3959	LGALS3BP	-1.91497	7.9519e-09	1.49294e-07		69.0079	95.9221	64.0311	87.9086	19.8464	21.8105	12.6974	54.9753
396972	LGALS9	galectin 9	UATP.I	3965	LGALS9	1.0149	5.73713e-06	5.92128e-05		159.05	127.718	107.879	107.7	247.496	261.726	307.76	197.099
100623207	LGI2	leucine rich repeat LGI family member 2	-	55203	LGI2	4.05742	3.88042e-25	5.53688e-23		7.74955	4.54227	12.1798	5.98331	127.25	169.291	116.695	44.9798
100154477	LGMN	legumain	-	5641	LGMN	0.877869	0.000526291	0.00311275		114.767	86.036	92.2187	115.524	190.292	265.88	185.926	113.699
100518646	LGR4	leucine rich repeat containing G protein-coupled receptor 4	-	55366	LGR4	-1.89185	2.43575e-10	5.89071e-09		561.289	683.211	842.496	598.561	158.771	139.691	177.461	396.385
100151994	LGR5	leucine rich repeat containing G protein-coupled receptor 5	-	8549	LGR5	-4.50348	1.09027e-15	5.43467e-14		35.7955	13.3596	18.7917	50.3979	0	2.07719	1.51159	0.62472
100523234	LHFPL2	LHFPL tetraspan subfamily member 2	-	10184	LHFPL2	0.96219	9.54854e-05	0.000704113		96.3159	86.3032	106.139	123.578	265.008	139.691	246.39	156.18
100738576	LHFPL3	LHFPL tetraspan subfamily member 3	-	375612	LHFPL3	2.42511	9.01942e-10	2.00305e-08		92.6256	24.3145	39.6715	37.2806	116.743	269.515	358.247	156.18
100626381	LIG3	DNA ligase 3	-	3980	LIG3	0.779346	0.000667307	0.00381056		107.756	83.8984	89.0868	85.3772	156.436	135.537	226.134	132.441
100515040	LIMCH1	LIM and calponin homology domains 1	-	22998	LIMCH1	3.97676	6.22679e-23	7.40404e-21		22.1416	18.9707	30.9716	14.7281	270.845	622.118	409.641	113.074
100524727	LOC100524727	melanoma-associated antigen 10-like	-	286411	LINC00632	-1.05754	0.0012723	0.00658952		394.489	342.541	388.015	497.995	134.255	109.052	393.619	252.074
102165318	LOC102165318	uncharacterized LOC102165318	-	100499467	LINC00673	-1.5757	0.000232715	0.001543		13.654	11.4893	17.3998	27.6153	5.83717	8.82805	2.41855	6.2472
102157546	LOC102157546	uncharacterized LOC102157546	-	100996492	LINC01314	-4.20749	2.18599e-11	5.96963e-10		8.85663	8.55016	8.35188	9.20509	1.16743	0	0.906955	0
100518302	LITAF	lipopolysaccharide induced TNF factor	-	9516	LITAF	1.9094	5.26205e-16	2.76803e-14		131.004	146.421	100.571	177.658	530.015	490.736	610.381	459.481
100153685	LMBRD1	LMBR1 domain containing 1	-	55788	LMBRD1	0.860113	0.000329758	0.00208616		47.2354	52.3697	63.6831	62.1344	87.5576	152.154	103.998	83.4001
100620983	LMNB2	lamin B2	-	84823	LMNB2	0.759699	0.00197637	0.00954727		28.046	28.8568	25.7516	26.6948	66.5438	48.8139	45.3478	32.7978
100523918	LMO7	LIM domain 7	-	4008	LMO7	1.7002	6.90577e-13	2.34611e-11		188.572	137.871	125.974	182.491	433.118	515.143	654.822	457.92
100125826	LNPEP	leucyl and cystinyl aminopeptidase	IRAP	4012	LNPEP	-0.713922	0.00193739	0.00938481		60.5203	56.912	57.4192	67.6574	31.5207	29.5999	36.2782	50.2899
100510925	LNX2	ligand of numb-protein X 2	-	222484	LNX2	0.835107	0.00116281	0.00610956		88.9353	67.8669	96.0467	55.4607	93.3947	164.098	171.717	116.198
100524382	LOC100524382	L-amino-acid oxidase-like	-	101929705	LOC101929705	-5.13175	5.15321e-08	8.20416e-07		7.74955	8.28297	12.1798	4.37242	0	0	0	4.6854
100621467	ICOSLG	inducible T-cell costimulator ligand	-	102723996	LOC102723996	1.80887	4.43731e-08	7.17448e-07		9.96371	7.48139	2.43597	9.20509	30.3533	30.1192	26.9063	22.8023
102164598	LOC102164598	endogenous retrovirus group 3 member 1 Env polyprotein-like	-	105373926	LOC105373926	1.76122	5.76882e-05	0.000453833		3.32124	2.67192	2.08797	1.84102	9.33947	7.27016	9.37187	7.809
100737060	LOC100737060	chondroitin sulfate proteoglycan 4-like	-	105375463	LOC105375463	-1.29534	1.9465e-07	2.76359e-06		76.7575	85.7688	80.3869	82.6157	23.3487	54.0069	27.2087	35.9214
102159645	LOC102159645	uncharacterized LOC102159645	-	105379013	LOC105379013	-2.31782	0.00111792	0.0059216		8.11858	7.74858	18.0957	6.21344	0	0	2.72087	7.809
100511499	UPK3BL2	uroplakin 3B like 2	-	107983993	LOC107983993	-2.17433	5.66112e-07	7.23648e-06		80.8167	106.343	61.5951	51.0882	3.5023	7.27016	32.3481	23.7394
102162728	LOC102162728	uncharacterized LOC102162728	-	107986436	LOC107986436	-1.59459	0.00190362	0.00923494		11.0708	15.23	12.5278	9.20509	4.66974	0	3.3255	8.12136
102157603	LOC102157603	uncharacterized LOC102157603	-	400499	LOC400499	9.86944	2.12497e-24	2.88768e-22		0	0	0	0	38.5253	87.7612	42.9292	6.55956
100510887	LOC100510887	leucine-rich repeat extensin-like protein 2	-	642515	LOC642515	-1.25525	0.000524925	0.00310951		95.9468	149.628	196.965	82.3856	51.3671	121.516	53.208	32.4854
100517799	LONRF3	LON peptidase N-terminal domain and ring finger 3	-	79836	LONRF3	-1.31461	8.71494e-06	8.49539e-05		148.349	88.1735	164.254	103.557	38.5253	46.2175	86.7654	45.9169
110256870	LOXL2	lysyl oxidase like 2	-	4017	LOXL2	0.942682	0.00085371	0.00472068		62.3654	70.2716	53.5913	63.7452	254.501	85.684	141.787	92.1462
100113360	LPAR3	lysophosphatidic acid receptor 3	EDG7	23566	LPAR3	3.56609	3.84295e-30	9.21022e-28		88.9353	42.7508	42.4554	40.2723	463.471	530.202	802.051	495.715
100517894	LPCAT2	lysophosphatidylcholine acyltransferase 2	-	54947	LPCAT2	1.59695	9.8291e-06	9.47628e-05		23.6177	13.0924	16.7038	17.4897	72.3809	102.821	37.4875	28.7371
100170845	LPIN1	lipin 1	lipin1	23175	LPIN1	-1.58631	0.000205565	0.00139012		20.6655	12.8252	14.2678	33.3685	3.5023	11.4245	6.65101	4.37304
397537	LPL	lipoprotein lipase	-	4023	LPL	2.11334	2.63889e-06	2.93467e-05		18.4513	12.0237	3.82795	14.9583	85.2227	64.9122	48.0686	16.2427
100155928	LRIG3	leucine rich repeats and immunoglobulin like domains 3	-	121227	LRIG3	-2.28165	0.000133138	0.000942782		21.7725	8.28297	3.47995	26.6948	5.83717	1.55789	3.3255	2.49888
100233190	LRP10	LDL receptor related protein 10	-	26020	LRP10	0.889105	6.49164e-05	0.000502046		225.475	182.76	183.741	175.127	381.751	442.961	319.248	278.625
100519689	LRP2	LDL receptor related protein 2	-	4036	LRP2	-1.68834	0.00204694	0.00982172		584.907	486.023	974.735	597.871	32.6882	90.3577	317.737	523.828
100524299	LRP5	LDL receptor related protein 5	-	4041	LRP5	1.05767	0.000146936	0.001029		48.7115	35.5366	43.4994	37.971	141.26	95.0314	79.5098	47.7911
100154780	LRRC1	leucine rich repeat containing 1	-	55227	LRRC1	-1.68361	1.11575e-10	2.78205e-09		52.4017	60.9199	89.4348	55.9209	14.0092	23.8877	21.1623	17.4922
102158372	LOC102158372	leucine-rich repeat-containing protein 37A3-like	-	9884	LRRC37A	3.6595	5.96114e-10	1.35281e-08		21.7725	6.947	8.00389	7.5942	233.487	191.621	56.2312	24.0517
100626147	LOC100626147	leucine-rich repeat-containing protein 37A-like	-	387646	LRRC37A6P	3.42422	3.41025e-08	5.62544e-07		29.5221	7.2142	10.4399	13.3474	316.375	235.242	58.6498	29.0495
102159591	LOC102159591	leucine-rich repeat-containing protein 37A	LRRC37A	387646	LRRC37A6P	3.4368	4.4905e-10	1.03554e-08		13.2849	5.07666	5.56792	7.13394	191.459	123.593	43.8362	17.8045
100515841	LRRC40	leucine rich repeat containing 40	-	55631	LRRC40	1.52776	0.000101863	0.000743935		24.7248	30.7271	26.0996	26.0044	59.5391	197.333	94.6257	22.4899
100513451	LRRC57	leucine rich repeat containing 57	-	255252	LRRC57	-1.08	0.000172661	0.00119667		38.3787	49.1634	38.9755	41.653	11.6743	18.1754	19.3484	35.609
100514317	LRRC59	leucine rich repeat containing 59	-	55379	LRRC59	1.09985	0.000129252	0.000919262		58.6752	48.0946	42.1074	61.9042	212.473	68.5472	127.276	100.268
100737439	LRRC8D	leucine rich repeat containing 8 family member D	-	55144	LRRC8D	-0.70308	0.00182795	0.00890572		176.395	133.596	158.686	175.357	141.26	98.6665	78.6028	93.0833
100517377	LRRFIP1	LRR binding FLII interacting protein 1	-	9208	LRRFIP1	0.762141	0.000360636	0.00225818		160.157	127.718	134.674	126.57	231.152	286.652	234.599	179.295
100626059	LRRFIP2	LRR binding FLII interacting protein 2	-	9209	LRRFIP2	1.25337	1.76957e-07	2.52495e-06		30.2602	38.4757	38.6275	34.0588	44.3625	84.6454	99.1604	92.4585
100628126	LRRIQ1	leucine rich repeats and IQ motif containing 1	-	84125	LRRIQ1	-1.23446	0.00142107	0.00718741		10.7018	16.0315	18.4437	16.7993	7.00461	2.07719	6.04637	9.99552
100521353	LRRK1	leucine rich repeat kinase 1	-	79705	LRRK1	0.736368	0.00142911	0.00722233		42.069	42.2164	39.3235	52.9293	68.8786	104.898	66.5101	64.0338
100155269	LY9	lymphocyte antigen 9	-	4063	LY9	-3.34778	2.53149e-07	3.47737e-06		16.6062	22.9785	4.52394	11.0461	4.66974	0.519297	0.604637	1.87416
100152655	LYSMD4	LysM domain containing 4	-	145748	LYSMD4	1.43439	2.09386e-07	2.93991e-06		21.0345	19.2379	15.6598	17.9499	59.5391	71.1437	34.162	41.8562
100625806	LZTS2	leucine zipper tumor suppressor 2	-	84445	LZTS2	-0.799896	0.0019735	0.00953746		47.2354	36.071	34.7995	34.289	24.5161	29.0806	16.3252	19.3663
100625861	LZTS3	leucine zipper tumor suppressor family member 3	-	9762	LZTS3	-1.82703	2.33501e-13	8.43485e-12		118.457	118.099	91.1747	97.574	17.5115	39.9859	23.5808	35.2967
100156484	MAFF	MAF bZIP transcription factor F	-	23764	MAFF	2.50426	1.10369e-14	4.79035e-13		23.2487	13.0924	8.35188	15.4185	105.069	49.3332	72.8587	99.3305
100153223	MAGI3	membrane associated guanylate kinase, WW and PDZ domain containing 3	-	260425	MAGI3	1.31428	8.01919e-07	9.97158e-06		160.157	123.71	143.026	111.151	267.342	347.41	643.938	273.94
100521617	MAL	mal, T-cell differentiation protein	-	4118	MAL	6.55846	2.32295e-45	1.47314e-42		2.58318	2.67192	4.17594	3.91216	267.342	421.669	415.083	70.5933
100626835	MALL	mal, T-cell differentiation protein like	-	7851	MALL	2.06577	1.71676e-10	4.19632e-09		312.565	134.398	154.51	203.893	1085.71	909.809	690.798	488.843
100153830	MALT1	MALT1 paracaspase	-	10892	MALT1	-1.81394	1.29265e-13	4.85383e-12		213.666	178.485	168.082	139.917	52.5345	66.47	37.1852	44.9798
100739654	MAML2	mastermind like transcriptional coactivator 2	-	84441	MAML2	-1.11738	7.03812e-06	7.12236e-05		245.771	260.245	396.367	268.328	110.906	97.1086	161.74	159.616
414909	MAOB	monoamine oxidase B	-	4129	MAOB	-1.5213	3.04934e-10	7.28204e-09		69.3769	98.8612	114.49	89.2894	33.8556	37.9087	23.8832	34.9843
100519062	MAP1B	microtubule associated protein 1B	-	4131	MAP1B	-1.3933	0.000176851	0.00122053		314.041	470.259	565.84	395.819	372.412	200.968	133.322	67.4697
100153306	MAP2	microtubule associated protein 2	-	4133	MAP2	-0.969142	0.00144882	0.00730815		36.1646	53.1713	47.6753	30.3768	29.1859	9.86665	20.2553	24.9888
100233191	MAP2K1	mitogen-activated protein kinase kinase 1	-	5604	MAP2K1	1.1134	6.90485e-08	1.07091e-06		78.6026	84.4328	82.1269	69.7286	131.92	186.428	191.972	166.8
100525505	MAP2K2	mitogen-activated protein kinase kinase 2	-	5605	MAP2K2	0.835619	0.000753559	0.00422697		50.1876	50.4994	35.8435	43.494	86.3901	111.649	75.8819	54.663
110256149	MAP2K3	mitogen-activated protein kinase kinase 3	MKK3	5606	MAP2K3	0.90967	7.80825e-05	0.000588324		28.784	21.3754	23.6637	20.9416	51.3671	39.4666	48.9756	39.045
396617	MAP3K1	mitogen-activated protein kinase kinase kinase 1	-	4214	MAP3K1	-0.695204	0.00140692	0.00713462		126.945	123.176	120.058	129.101	54.8694	68.0279	85.8584	94.6451
100154002	MAP3K21	mitogen-activated protein kinase kinase kinase 21	-	84451	MAP3K21	-1.15908	0.000272315	0.00176517		56.092	31.5287	60.5512	35.4396	9.33947	25.4456	15.7206	27.8
100518724	MAP4K4	mitogen-activated protein kinase kinase kinase kinase 4	-	9448	MAP4K4	1.93749	1.54976e-16	8.97995e-15		139.492	126.916	106.835	119.436	428.448	667.297	425.06	421.998
100514082	MAP7	microtubule associated protein 7	-	9053	MAP7	-1.20802	0.000268408	0.0017448		105.911	148.826	150.682	150.503	9.33947	73.2209	48.9756	82.1507
100512295	MAP9	microtubule associated protein 9	-	79884	MAP9	-1.4605	2.98182e-05	0.0002542		45.0212	57.9808	57.7672	52.6991	9.33947	10.9052	44.4408	25.6135
100523414	MAPK4	mitogen-activated protein kinase 4	-	5596	MAPK4	2.02407	4.63081e-10	1.06146e-08		72.6982	57.1792	24.7077	57.5318	208.971	117.361	248.506	301.74
100521718	MAPK8IP3	mitogen-activated protein kinase 8 interacting protein 3	-	23162	MAPK8IP3	-2.13948	1.36095e-14	5.88455e-13		70.115	40.0789	59.8552	53.6196	7.00461	11.4245	13.9066	15.3056
100521986	MAPKAPK2	mitogen-activated protein kinase-activated protein kinase 2	-	9261	MAPKAPK2	1.47564	7.16478e-09	1.35829e-07		45.0212	57.7136	49.4153	53.1594	173.948	142.807	160.833	78.4023
100517050	MARC2	mitochondrial amidoxime reducing component 2	MOSC2	54996	MARC2	-1.51292	1.41152e-08	2.49807e-07		46.8663	62.523	60.5512	45.7953	26.851	10.9052	18.7437	20.3034
100738764	MARCH1	membrane associated ring-CH-type finger 1	-	55016	MARCH1	-2.65193	0.000557997	0.0032782		39.1168	5.87823	52.1993	45.1049	0	1.55789	38.0921	8.43372
100513526	MARCH3	membrane associated ring-CH-type finger 3	-	115123	MARCH3	4.43643	8.29668e-12	2.41598e-10		4.79734	1.33596	1.04399	2.07115	81.7204	24.9263	66.2077	7.809
100517207	MARCKS	myristoylated alanine rich protein kinase C substrate	-	4082	MARCKS	-1.16399	7.17147e-06	7.2189e-05		325.85	408.27	369.571	427.346	134.255	166.694	153.578	307.675
100628001	MARCKSL1	MARCKS like 1	-	65108	MARCKSL1	-0.995202	0.000623822	0.00360919		24.3557	26.7192	24.0117	18.6403	9.33947	10.3859	16.0229	9.68316
100624209	MARK4	microtubule affinity regulating kinase 4	-	57787	MARK4	1.13963	0.000314531	0.00200021		22.1416	17.6347	16.7038	18.8704	33.8556	15.5789	56.2312	48.7282
100516404	MARVELD2	MARVEL domain containing 2	-	153562	MARVELD2	2.06555	3.25231e-17	2.01767e-15		74.1743	84.1656	103.703	100.335	287.189	302.75	469.501	454.171
100517170	MAX	MYC associated factor X	-	4149	MAX	-0.77578	0.000194119	0.00132766		212.559	270.933	287.792	220.462	140.092	159.944	128.183	150.87
110256288	MBD4	methyl-CpG binding domain 4, DNA glycosylase	-	8930	MBD4	2.0338	1.48905e-09	3.16527e-08		23.6177	24.3145	37.9315	36.13	119.078	47.7753	210.716	130.254
100516143	MBIP	MAP3K12 binding inhibitory protein 1	-	51562	MBIP	-0.826681	0.000813355	0.00452775		45.7593	41.9492	40.0194	54.0799	16.3441	30.1192	21.7669	31.5484
100519915	MBNL2	muscleblind like splicing regulator 2	-	10150	MBNL2	-0.86632	0.000656592	0.00376392		117.35	208.41	172.954	176.508	102.734	57.1227	91.3002	115.261
100152017	MBOAT1	membrane bound O-acyltransferase domain containing 1	-	154141	MBOAT1	1.20718	2.92629e-08	4.86224e-07		195.215	175.278	193.137	170.985	401.597	338.062	534.197	419.812
100623089	MBOAT2	membrane bound O-acyltransferase domain containing 2	-	129642	MBOAT2	-0.795425	0.000600736	0.00350354		243.557	269.063	327.115	239.102	133.088	113.207	185.019	186.791
100622278	MC5R	melanocortin 5 receptor	MC5-R	4161	MC5R	6.16239	1.39493e-08	2.47638e-07		0	0.267192	2.78396	0.230127	93.3947	26.4842	29.6272	1.24944
100518224	MCCC2	methylcrotonoyl-CoA carboxylase 2	-	64087	MCCC2	-0.844592	0.00124044	0.00645674		73.4362	80.1577	105.791	74.101	35.023	81.0104	38.9991	47.7911
100157598	MCCD1	mitochondrial coiled-coil domain 1	-	401250	MCCD1	-2.08737	3.42994e-15	1.61123e-13		66.7938	65.4621	53.2433	51.7786	9.33947	20.7719	11.7904	14.0562
100037986	MCEE	methylmalonyl-CoA epimerase	-	84693	MCEE	-1.52208	8.76131e-06	8.53331e-05		14.392	15.23	19.1397	13.1173	8.17204	3.63508	5.74405	4.99776
100736833	MCFD2	multiple coagulation factor deficiency 2	-	90411	MCFD2	1.02989	7.10207e-05	0.000543366		25.8318	38.2085	40.0194	27.155	65.3763	41.5438	78.9051	77.7776
100626098	MCM10	minichromosome maintenance 10 replication initiation factor	-	55388	MCM10	1.03196	0.000382618	0.00237627		6.64247	8.55016	9.74387	11.7365	17.5115	19.214	20.2553	18.4292
100154824	MCM3	minichromosome maintenance complex component 3	-	4172	MCM3	1.13348	0.000223401	0.00148956		24.7248	15.7644	13.5718	25.0839	54.8694	22.3298	43.2315	50.9147
100156398	MCM4	minichromosome maintenance complex component 4	-	4173	MCM4	1.02253	0.000666892	0.00381009		10.7018	11.7565	17.3998	19.1006	45.5299	22.8491	32.0458	25.3012
100154307	MCM8	minichromosome maintenance 8 homologous recombination repair factor	-	84515	MCM8	-1.01855	0.000679955	0.0038673		15.1301	15.7644	17.3998	15.6487	8.17204	7.78946	9.06955	6.55956
100155791	MCMBP	minichromosome maintenance complex binding protein	-	79892	MCMBP	1.0407	3.5472e-05	0.000295773		76.7575	61.1871	59.8552	90.44	191.459	176.561	129.09	101.205
100522324	MCOLN2	mucolipin 2	-	255231	MCOLN2	2.73016	9.7697e-14	3.75492e-12		30.6292	12.2909	24.7077	12.1967	163.441	92.4349	181.089	74.0293
100155210	MCTP2	multiple C2 and transmembrane domain containing 2	-	55784	MCTP2	0.961188	0.000830895	0.00461092		24.3557	31.7959	38.6275	46.0254	72.3809	115.803	62.8822	47.4787
100520967	MCUR1	mitochondrial calcium uniporter regulator 1	-	63933	MCUR1	-0.769166	0.00108779	0.00578617		64.2106	71.3404	84.9108	66.967	38.5253	30.6385	42.3246	57.1619
100144453	MDC1	mediator of DNA damage checkpoint 1	-	9656	MDC1	-1.14246	1.3235e-05	0.000123834		73.4362	70.806	78.6469	72.0298	72.3809	21.8105	31.1388	36.8585
100621082	MDGA2	MAM domain containing glycosylphosphatidylinositol anchor 2	-	161357	MDGA2	-0.893853	0.00141055	0.00714348		35.4265	39.5445	26.4476	36.13	10.5069	20.7719	25.6971	14.6809
397039	MDH2	malate dehydrogenase 2	MDH|MMDH	4191	MDH2	0.719874	0.000798022	0.00445448		153.884	123.443	157.294	146.591	298.863	260.168	197.716	205.22
100359358	MDK	midkine (neurite growth-promoting factor 2)	-	4192	MDK	-1.62092	7.67304e-10	1.71741e-08		319.208	238.603	159.73	157.637	66.5438	58.6806	59.2544	85.2743
100625194	MDM1	Mdm1 nuclear protein	-	56890	MDM1	-2.11581	3.96684e-12	1.18849e-10		46.1283	40.8804	44.1954	33.5986	11.6743	5.71227	7.55796	14.3686
100151978	MED13L	mediator complex subunit 13 like	-	23389	MED13L	-0.934191	2.23275e-05	0.000196224		270.865	299.256	343.819	311.362	128.418	135.537	170.81	202.409
100037273	MEF2A	myocyte enhancer factor 2A	-	4205	MEF2A	1.21919	1.77609e-06	2.06457e-05		108.125	129.321	120.058	144.75	219.478	217.066	436.85	341.409
100513862	MEGF8	multiple EGF like domains 8	-	1954	MEGF8	-0.919525	0.00100227	0.00542223		55.723	43.5524	43.4994	47.4062	72.3809	18.6947	24.7901	24.0517
100624598	MEIOB	meiosis specific with OB domains	-	254528	MEIOB	-1.44286	0.000623488	0.00360908		10.7018	9.35174	7.65589	11.0461	3.5023	1.55789	3.93014	4.6854
100516141	MEP1B	meprin A subunit beta	-	4225	MEP1B	-4.4857	5.27226e-14	2.08245e-12		149.087	43.5524	269	104.478	1.16743	6.75086	3.62782	22.1776
100147710	MEST	mesoderm specific transcript	PEG1	4232	MEST	-2.34739	0.000372021	0.00232055		17.3442	9.08454	3.13196	12.1967	1.16743	2.07719	4.8371	0.62472
654328	MET	MET proto-oncogene, receptor tyrosine kinase	-	4233	MET	1.93855	2.00939e-10	4.89066e-09		384.156	319.562	283.964	415.15	765.837	1101.43	1584.75	2032.21
100513747	METAP1	methionyl aminopeptidase 1	-	23173	METAP1	1.50559	1.51106e-09	3.19926e-08		51.6637	48.3618	58.8112	53.1594	120.246	232.126	164.764	117.447
100625593	METTL17	methyltransferase like 17	-	64745	METTL17	-1.0396	2.23258e-05	0.000196224		136.171	103.403	87.6948	149.122	49.0322	68.5472	48.0686	64.9709
100512658	METTL25	methyltransferase like 25	-	84190	METTL25	-1.12741	2.7756e-05	0.000239301		100.006	59.5839	70.643	53.1594	19.8464	31.1578	41.7199	29.3618
100628086	METTL9	methyltransferase like 9	-	51108	METTL9	1.20537	0.000983565	0.00532862		81.9238	80.4249	109.618	75.0215	89.8924	92.4349	290.226	334.225
100512231	MFAP5	microfibril associated protein 5	-	8076	MFAP5	-3.24613	5.50923e-08	8.72231e-07		673.473	360.443	463.182	530.443	22.1813	12.9824	81.9283	419.187
100623863	MFHAS1	malignant fibrous histiocytoma amplified sequence 1	-	9258	MFHAS1	-1.15452	0.00047742	0.00287586		23.6177	26.4521	25.7516	23.7031	44.3625	12.4631	7.86028	9.99552
100519240	MFSD12	major facilitator superfamily domain containing 12	-	126321	MFSD12	1.27175	9.68304e-05	0.00071219		23.2487	17.9019	11.8318	18.1801	52.5345	74.2595	28.7203	32.7978
100518612	MFSD2A	major facilitator superfamily domain containing 2A	-	84879	MFSD2A	1.71949	7.94575e-06	7.85288e-05		8.85663	11.7565	7.3079	13.1173	53.702	36.3508	33.5573	10.9326
100626007	MFSD4A	major facilitator superfamily domain containing 4A	-	148808	MFSD4A	-1.66662	2.3081e-09	4.73867e-08		189.679	191.844	163.558	208.265	44.3625	72.1823	37.7898	95.8945
100037960	MFSD6	major facilitator superfamily domain containing 6	MMR2	54842	MFSD6	1.36335	1.1207e-07	1.66573e-06		319.946	208.143	206.013	273.391	424.946	633.023	770.005	753.412
100524079	MGAT4A	mannosyl (alpha-1,3-)-glycoprotein beta-1,4-N-acetylglucosaminyltransferase, isozyme A	-	11320	MGAT4A	1.80471	8.35773e-13	2.78144e-11		101.482	106.877	100.223	86.9881	193.794	379.087	317.434	447.612
100512242	MGAT4D	MGAT4 family member D	-	152586	MGAT4D	-3.65176	2.30439e-16	1.28315e-14		38.7478	38.4757	58.4632	50.8581	0	1.55789	4.53478	15.9304
100625206	MICU3	mitochondrial calcium uptake family member 3	-	286097	MICU3	-1.64308	0.000336303	0.00212328		9.22566	17.1003	10.4399	12.657	4.66974	2.07719	2.72087	7.49664
100736958	MID1IP1	MID1 interacting protein 1	-	58526	MID1IP1	1.85195	1.51493e-07	2.18898e-06		53.5088	94.5861	65.0751	65.3561	339.723	404.013	166.88	98.3934
100337662	MIOS	meiosis regulator for oocyte development	-	54468	MIOS	0.993137	0.000202479	0.00137577		28.415	32.3303	28.1876	40.7325	33.8556	79.9718	81.0213	54.0383
100153333	MIPOL1	mirror-image polydactyly 1	-	145282	MIPOL1	-1.20411	2.70759e-05	0.000234694		25.0938	30.4599	35.1475	25.0839	12.8418	7.27016	14.5113	14.6809
106509466	MISP	mitotic spindle positioning	-	126353	MISP	5.78483	1.85612e-59	3.0268e-56		0.738053	1.06877	2.43597	1.38076	108.571	78.4139	72.5564	62.7843
100513647	MISP3	MISP family member 3	-	113230	MISP3	-1.30024	1.84369e-05	0.00016637		16.2372	23.2457	17.0518	18.4102	5.83717	7.27016	8.1626	8.12136
102164100	MKI67	marker of proliferation Ki-67	-	4288	MKI67	1.71393	6.92551e-06	7.02709e-05		33.2124	31.7959	15.6598	25.0839	207.803	67.5086	107.323	37.1708
100157552	MKKS	McKusick-Kaufman syndrome	-	8195	MKKS	1.01625	1.79416e-05	0.000162542		29.5221	30.7271	38.6275	29.9165	42.0276	83.6069	62.2776	67.7821
100514538	MKS1	Meckel syndrome, type 1	-	54903	MKS1	-1.22571	0.000209055	0.00140955		14.7611	15.7644	15.6598	13.8076	4.66974	9.86665	5.74405	5.31012
100736734	MLF2	myeloid leukemia factor 2	-	8079	MLF2	0.892504	0.00113705	0.00600065		62.3654	64.9278	46.9793	49.4774	138.925	135.017	78.6028	62.1596
100736836	MLKL	mixed lineage kinase domain like pseudokinase	-	197259	MLKL	1.26756	0.00201595	0.00969379		5.16637	8.28297	6.9599	10.3557	26.851	30.6385	12.6974	9.68316
100523811	MMP8	matrix metallopeptidase 8	-	4317	MMP8	4.13561	1.02594e-13	3.91674e-12		60.1513	165.125	51.8513	237.031	1149.92	884.882	2920.7	3247.61
100512629	MNT	MAX network transcriptional repressor	-	4335	MNT	-1.22423	5.99137e-05	0.000469399		71.5911	51.3009	69.947	50.8581	17.5115	27.5228	20.86	58.0989
100627548	MORC4	MORC family CW-type zinc finger 4	-	79710	MORC4	-2.17031	3.58623e-16	1.94013e-14		80.0787	68.4013	64.7271	50.1677	18.6789	10.3859	17.8368	12.4944
100359355	MOSPD1	motile sperm domain containing 1	-	56180	MOSPD1	2.2256	6.8793e-11	1.7607e-09		43.9141	20.841	38.2795	24.6236	108.571	421.669	151.462	123.07
100153161	MPDZ	multiple PDZ domain crumbs cell polarity complex component	-	8777	MPDZ	1.75815	6.59233e-12	1.92952e-10		87.4592	119.435	95.0027	112.532	339.723	234.722	514.848	360.776
100522574	MPHOSPH9	M-phase phosphoprotein 9	-	10198	MPHOSPH9	1.41565	1.47595e-06	1.74229e-05		52.7708	52.6369	46.2834	50.8581	68.8786	92.9542	192.577	174.609
100626771	MPP4	membrane palmitoylated protein 4	-	58538	MPP4	2.98448	5.82487e-07	7.42915e-06		5.53539	2.13754	1.73998	0.230127	15.1766	21.2912	17.2322	7.18428
100515427	MPPED2	metallophosphoesterase domain containing 2	-	744	MPPED2	-2.2273	3.16072e-17	1.97157e-15		53.8778	51.3009	44.8914	40.0421	12.8418	10.3859	10.2788	8.43372
100153553	MPZL1	myelin protein zero like 1	-	9019	MPZL1	-0.856493	0.00110993	0.00588472		597.084	405.064	489.977	583.603	191.459	409.726	320.155	247.077
100513300	MPZL3	myelin protein zero like 3	-	196264	MPZL3	1.24167	1.84747e-05	0.000166463		23.9867	13.3596	16.0078	22.5525	43.1951	31.1578	42.9292	64.3461
100156322	MRPL3	mitochondrial ribosomal protein L3	-	11222	MRPL3	1.18419	0.000219253	0.00146704		20.6655	28.0552	22.6197	20.7115	59.5391	99.1858	46.8594	27.8
100520487	MRPL33	mitochondrial ribosomal protein L33	-	9553	MRPL33	1.93705	2.80015e-13	9.95755e-12		25.0938	28.5896	21.2277	15.1884	71.2135	123.593	78.9051	78.7147
100157874	MRPS26	mitochondrial ribosomal protein S26	-	64949	MRPS26	-1.56563	4.89426e-12	1.44736e-10		74.5433	78.2874	88.7388	75.2516	40.8602	25.4456	24.7901	23.7394
100151824	MRS2	MRS2, magnesium transporter	-	57380	MRS2	3.06777	1.89615e-34	6.76393e-32		54.2469	44.8883	38.9755	40.5024	337.388	523.452	373.666	298.304
100525241	MSANTD4	Myb/SANT DNA binding domain containing 4 with coiled-coils	-	84437	MSANTD4	-0.894509	0.000884398	0.00487233		69.0079	107.946	135.022	134.164	57.2043	59.7192	44.1385	81.2136
100337661	MSH2	mutS homolog 2	-	4436	MSH2	-0.816887	0.000368927	0.00230386		52.0327	65.9965	58.8112	50.628	18.6789	37.9087	33.255	34.0472
100624450	MSH6	mutS homolog 6	-	2956	MSH6	-1.25063	4.31811e-06	4.564e-05		108.494	156.04	192.441	110.921	44.3625	54.0069	55.9289	85.899
100737226	MSI2	musashi RNA binding protein 2	-	124540	MSI2	-1.01845	4.6627e-07	6.04826e-06		82.6619	76.6842	78.2989	70.6491	32.6882	39.4666	40.5107	37.4832
100524016	LOC100524016	mesothelin	MSLN	10232	MSLN	-0.995918	0.00145087	0.00731216		40.9619	60.9199	35.4955	60.2933	24.5161	29.5999	10.8835	30.6113
396590	MSMO1	methylsterol monooxygenase 1	SC4MOL	6307	MSMO1	-1.77878	4.28149e-08	6.9521e-07		395.596	379.146	382.447	433.099	82.8878	227.971	62.2776	146.497
100626292	MST1R	macrophage stimulating 1 receptor	-	4486	MST1R	1.87628	1.06762e-11	3.06974e-10		38.3787	31.2615	26.7956	46.4857	131.92	220.182	99.4628	119.634
100302364	MSX1	msh homeobox 1	-	4487	MSX1	-1.86904	2.79895e-07	3.7766e-06		92.2566	74.8139	69.251	56.3812	1.16743	21.8105	16.9298	39.9821
110257220	MSX2	msh homeobox 2	-	4488	MSX2	-1.61399	4.34675e-06	4.59002e-05		33.9504	37.6741	48.3713	30.3768	18.6789	4.15438	8.1626	17.4922
102166944	LOC102166944	metallothionein-1E-like	-	4489	MT1A	-5.6624	2.04892e-26	3.34121e-24		35.7955	59.5839	88.3908	46.946	0	1.55789	0	3.1236
397123	MT3	metallothionein 3	MT-III	4500	MT1L	-4.04475	3.91293e-07	5.14547e-06		4.79734	11.7565	27.1436	9.89547	0	0	0.604637	2.81124
396827	MT-2B	metallothionein-2A	MT2A	4502	MT2A	-4.36573	1.03102e-17	6.80296e-16		109.601	184.897	291.272	112.532	2.33487	10.9052	4.23246	26.2382
397417	MT1A	metallothionein 1A	MT-IA	4504	MT3	-6.76902	2.46622e-15	1.18285e-13		13.654	22.177	62.6391	25.314	0	0	0	6.2472
100627768	MTCH2	mitochondrial carrier 2	-	23788	MTCH2	-0.71384	0.000688642	0.00390117		86.3521	113.29	120.058	96.1932	64.2089	61.7964	60.4637	67.1574
100520570	MTCL1	microtubule crosslinking factor 1	CCDC165	23255	MTCL1	-1.54801	7.67425e-05	0.000580528		12.5469	30.7271	19.4877	24.1634	7.00461	7.78946	3.62782	11.245
100516386	MTERF1	mitochondrial transcription termination factor 1	MTERF	7978	MTERF1	-1.47577	7.94077e-07	9.88512e-06		37.2717	28.8568	40.7154	40.9626	2.33487	14.5403	11.1858	18.1169
100522611	MTFR1	mitochondrial fission regulator 1	-	9650	MTFR1	1.12363	4.90016e-07	6.32752e-06		36.9026	43.2852	42.8034	37.5107	59.5391	91.9156	110.044	83.0877
100517258	MTMR1	myotubularin related protein 1	-	8776	MTMR1	1.25503	2.40288e-06	2.70242e-05		22.5106	26.1849	33.4075	24.6236	28.0184	66.47	63.1846	80.5889
102167243	MTMR12	myotubularin related protein 12	-	54545	MTMR12	1.05022	6.6896e-05	0.000516307		39.1168	35.2694	59.8552	40.0421	133.088	81.0104	95.2303	63.0967
100517493	MTMR4	myotubularin related protein 4	-	9110	MTMR4	-0.814746	0.000450386	0.00273466		93.7327	78.0202	101.963	83.3061	64.2089	49.8525	34.162	56.5371
100739485	MTMR6	myotubularin related protein 6	-	9107	MTMR6	1.0263	2.27649e-07	3.16694e-06		85.2451	78.5546	75.167	79.1638	156.436	186.428	147.531	157.742
100514555	MTMR8	myotubularin related protein 8	-	55613	MTMR8	-1.97475	4.42707e-05	0.00035968		23.9867	22.7114	20.5317	18.6403	9.33947	0.519297	3.02318	12.8068
397300	MTR	5-methyltetrahydrofolate-homocysteine methyltransferase	-	4548	MTR	-0.686478	0.00176956	0.00868424		71.2221	54.7744	64.0311	60.2933	40.8602	28.5613	44.4408	40.9192
100516580	MTRR	5-methyltetrahydrofolate-homocysteine methyltransferase reductase	-	4552	MTRR	0.964625	0.00128064	0.00661772		52.7708	53.4385	44.8914	40.5024	119.078	157.347	71.0448	51.5394
100513191	MTURN	maturin, neural progenitor differentiation regulator homolog	C18H7orf41|C7orf41	222166	MTURN	0.943669	0.00119574	0.00624684		42.438	27.788	38.6275	29.6864	64.2089	163.059	54.7196	56.8495
397382	MUC1	mucin 1, cell surface associated	-	4582	MUC1	2.18274	5.84524e-18	4.01948e-16		223.999	259.711	196.965	259.123	994.654	833.472	1444.78	1032.97
100624460	LOC100624460	mucin-16	MUC16	94025	MUC16	5.70517	1.54017e-25	2.34414e-23		15.8681	7.2142	38.6275	18.6403	887.25	2855.62	874.003	455.108
100157344	MUC4	mucin 4, cell surface associated	-	4585	MUC4	2.56254	5.91593e-18	4.02956e-16		72.3291	48.8962	34.7995	81.465	252.166	447.115	419.013	301.115
110259210	MUC5AC	mucin 5AC, oligomeric mucus/gel-forming	-	4586	MUC5AC	-5.89863	1.40612e-15	6.8888e-14		40.5929	37.6741	116.23	25.5441	0	0	0.604637	27.4877
100739251	MUM1L1	MUM1 like 1	-	139221	MUM1L1	1.41093	1.78133e-06	2.06855e-05		54.6159	70.2716	63.3351	113.223	179.785	141.768	341.62	180.232
110259321	MVB12A	multivesicular body subunit 12A	-	93343	MVB12A	1.47269	8.30698e-07	1.02513e-05		21.4035	12.558	16.0078	14.498	73.5484	44.1403	45.6501	29.3618
110260885	MVD	mevalonate diphosphate decarboxylase	-	4597	MVD	-1.6275	1.19372e-06	1.44252e-05		26.9389	29.124	20.8797	22.5525	8.17204	15.5789	6.65101	6.2472
100152230	MVK	mevalonate kinase	-	4598	MVK	-1.55366	0.000554133	0.00325717		10.3327	12.2909	12.5278	13.1173	4.66974	10.9052	2.11623	3.74832
397128	MX1	MX dynamin like GTPase 1	Mx|MxA	4599	MX1	-1.60963	1.09609e-05	0.000104527		125.838	266.658	150.334	108.16	44.3625	31.6771	48.0686	133.065
100625349	MXD1	MAX dimerization protein 1	-	4084	MXD1	1.03966	0.000183573	0.00126158		23.6177	22.7114	23.6637	18.6403	25.6836	35.8315	52.6034	64.0338
100157175	MYBL2	MYB proto-oncogene like 2	-	4605	MYBL2	-1.08167	0.000813527	0.00452775		29.8911	19.7722	26.7956	24.6236	17.5115	8.30876	16.3252	7.18428
100518432	MYCL	MYCL proto-oncogene, bHLH transcription factor	MYCL1	4610	MYCL	1.51163	3.40888e-10	8.0564e-09		25.0938	34.735	28.8836	18.6403	84.0553	62.835	74.6727	84.9619
110259358	MYDGF	myeloid derived growth factor	C19orf10	56005	MYDGF	0.968414	0.000428165	0.00262487		19.9274	17.1003	10.4399	14.7281	35.023	33.235	32.0458	23.1146
100524748	MYH14	myosin heavy chain 14	-	79784	MYH14	0.896557	7.35347e-05	0.000558854		332.862	289.369	386.623	286.739	540.522	758.693	566.847	544.443
396711	LOC396711	myosin-3	MYHC	4621	MYH3	-2.287	7.43123e-05	0.000564388		7.0115	3.20631	6.9599	9.89547	1.16743	0.519297	1.51159	1.87416
100157870	MYH7B	myosin heavy chain 7B	-	57644	MYH7B	1.3117	0.000762403	0.00427028		5.53539	6.14543	4.87193	7.82433	18.6789	18.6947	17.2322	6.55956
396904	MYH9	myosin heavy chain 9	-	4627	MYH9	0.845862	0.00163054	0.00807153		767.575	728.099	643.791	769.546	1747.65	1518.94	1115.56	787.772
100622921	MYO1C	myosin IC	-	4641	MYO1C	0.848631	0.00182453	0.00889662		92.2566	79.3562	82.1269	69.2683	287.189	167.214	121.532	100.268
100049650	MYO1D	myosin ID	-	4642	MYO1D	3.127	1.25798e-31	3.41902e-29		38.3787	32.8647	33.4075	31.5274	315.207	367.143	305.039	153.369
100515334	MYO3A	myosin IIIA	-	53904	MYO3A	1.14054	7.9202e-05	0.000595973		26.5699	41.9492	36.1915	22.3223	43.1951	98.1472	83.4399	54.3506
100521829	MYO5B	myosin VB	-	4645	MYO5B	1.45368	4.96918e-07	6.40216e-06		218.464	196.119	229.677	218.621	537.02	1133.11	643.636	339.535
100520722	MYO9B	myosin IXB	myosin	4650	MYO9B	0.662584	0.00150604	0.00756335		183.775	153.101	154.162	169.604	226.482	233.164	321.062	261.758
102165410	MYRFL	myelin regulatory factor-like	-	196446	MYRFL	-2.56447	0.000446881	0.00271818		12.9159	5.61104	5.21993	16.339	0	0.519297	1.81391	11.5573
100521289	MZT1	mitotic spindle organizing protein 1	-	440145	MZT1	-0.683582	0.00206122	0.00987361		61.6274	70.5388	93.9587	76.6324	56.0368	52.449	41.1153	41.8562
100520431	N4BP1	NEDD4 binding protein 1	-	9683	N4BP1	1.38899	1.24547e-08	2.24243e-07		112.922	160.85	112.402	119.896	212.473	329.754	359.457	407.005
100517363	NAA35	N(alpha)-acetyltransferase 35, NatC auxiliary subunit	-	60560	NAA35	0.987183	5.31648e-05	0.000422322		36.1646	33.3991	42.4554	48.3267	73.5484	122.554	72.2541	68.4068
100521735	NAAA	N-acylethanolamine acid amidase	-	27163	NAAA	-1.40723	1.51135e-07	2.18657e-06		1054.31	829.098	972.299	613.519	294.193	472.56	290.528	283.935
100522279	NAALADL2	N-acetylated alpha-linked acidic dipeptidase like 2	-	254827	NAALADL2	-1.84723	5.89016e-15	2.6681e-13		210.714	223.106	199.053	225.755	37.3579	47.7753	68.6263	78.09
100151855	NAB1	NGFI-A binding protein 1	-	4664	NAB1	1.00012	8.58416e-06	8.3894e-05		86.3521	92.983	93.2627	97.8041	106.237	185.908	206.483	214.279
110258088	NACC2	NACC family member 2	-	138151	NACC2	-1.60736	1.24191e-06	1.49383e-05		33.5814	42.7508	46.2834	26.0044	11.6743	15.5789	5.44173	14.6809
100515177	NADK2	NAD kinase 2, mitochondrial	NADKD1	133686	NADK2	-1.68813	3.43361e-09	6.86421e-08		72.3291	98.8612	84.5628	106.549	29.1859	18.6947	25.9994	51.8517
100518994	NANP	N-acetylneuraminic acid phosphatase	-	140838	NANP	1.04045	0.000213983	0.00143683		14.392	11.4893	13.5718	11.5064	42.0276	20.7719	25.9994	23.7394
100155883	NANS	N-acetylneuraminate synthase	-	54187	NANS	1.25086	0.00118272	0.00618735		6.27345	5.07666	3.82795	5.98331	7.00461	15.0596	17.5345	9.3708
100525581	NAPSA	napsin A aspartic peptidase	-	9476	NAPSA	1.7595	0.000264382	0.00172157		3.32124	4.80946	4.17594	2.5314	9.33947	27.5228	13.9066	6.87192
100525121	NAV1	neuron navigator 1	-	89796	NAV1	0.925499	0.000221598	0.00147926		53.5088	52.6369	59.1592	56.3812	185.622	78.4139	117.904	88.0855
100514254	NBEAL1	neurobeachin like 1	-	65065	NBEAL1	-1.58449	4.48588e-09	8.82867e-08		1554.71	1305.77	899.568	1273.75	269.677	482.427	443.501	476.974
100156785	NCALD	neurocalcin delta	-	83988	NCALD	-1.64513	2.20091e-05	0.000194153		25.0938	37.4069	52.1993	29.9165	7.00461	9.86665	10.2788	34.672
100515564	NCAM1	neural cell adhesion molecule 1	-	4684	NCAM1	-2.97522	8.56463e-12	2.48766e-10		38.3787	20.841	28.1876	39.5819	14.0092	2.07719	6.04637	1.87416
100525691	NCAPH	non-SMC condensin I complex subunit H	-	23397	NCAPH	1.8447	1.3677e-06	1.62798e-05		5.16637	6.947	9.04787	6.44356	33.8556	25.4456	28.7203	9.05844
100518176	NCLN	nicalin	-	56926	NCLN	1.43873	1.24466e-06	1.49555e-05		30.9982	27.5208	23.6637	30.1467	122.581	93.9928	61.0683	41.2315
100621632	NDE1	nudE neurodevelopment protein 1	-	54820	NDE1	1.23394	5.61489e-05	0.000443864		10.3327	8.01577	8.35188	13.8076	36.1905	22.8491	20.2553	21.5528
100511592	NDEL1	nudE neurodevelopment protein 1 like 1	-	81565	NDEL1	0.978428	0.00011489	0.000827946		23.6177	19.7722	22.2717	23.0127	50.1997	38.9473	56.2312	30.6113
100628119	NDFIP1	Nedd4 family interacting protein 1	-	80762	NDFIP1	1.2131	1.18741e-06	1.43889e-05		109.97	124.779	119.014	112.072	258.003	527.087	263.622	204.283
780431	NDRG2	NDRG family member 2	-	57447	NDRG2	-2.40644	5.09091e-21	5.14272e-19		113.66	108.48	95.3507	112.762	19.8464	20.2526	13.9066	29.0495
100525060	NDST3	N-deacetylase and N-sulfotransferase 3	-	9348	NDST3	-2.47591	7.29516e-13	2.44924e-11		19.9274	29.124	23.3157	28.0755	1.16743	3.11578	4.8371	6.55956
100522395	NEBL	nebulette	-	10529	NEBL	1.93024	2.2471e-09	4.62174e-08		25.4628	22.4442	17.7478	13.3474	56.0368	92.4349	107.021	38.7326
100154054	NECTIN4	nectin cell adhesion molecule 4	-	81607	NECTIN4	0.985645	6.77133e-05	0.000521909		31.7363	26.4521	28.1876	25.0839	31.5207	68.5472	63.4869	49.0405
100512083	NEDD4L	neural precursor cell expressed, developmentally down-regulated 4-like, E3 ubiquitin protein ligase	-	23327	NEDD4L	-0.823767	0.00173836	0.00853847		252.045	283.758	247.773	259.123	109.739	103.34	175.345	238.955
100154178	NEDD9	neural precursor cell expressed, developmentally down-regulated 9	-	4739	NEDD9	1.06262	9.79435e-05	0.000718525		34.3194	32.0631	37.5835	23.2429	94.5622	81.5297	48.6733	48.4158
100520718	NELL1	neural EGFL like 1	-	4745	NELL1	-1.40762	0.000185168	0.00126948		49.0805	35.8038	53.9393	60.7536	5.83717	8.82805	25.9994	31.236
100525817	NELL2	neural EGFL like 2	-	4753	NELL2	-1.20763	0.00200332	0.00966115		54.6159	29.124	30.9716	63.285	1.16743	27.5228	24.4878	14.6809
100515587	NEMP2	nuclear envelope integral membrane protein 2	TMEM194B	100131211	NEMP2	1.23212	0.000303831	0.00193864		35.4265	27.2536	17.7478	34.289	99.2319	86.2033	51.0918	28.1124
100510914	NEO1	neogenin 1	-	4756	NEO1	-1.76979	2.41479e-14	1.02092e-12		334.707	260.78	281.18	313.894	54.8694	91.3963	87.37	106.827
100516825	NET1	neuroepithelial cell transforming 1	-	10276	NET1	-0.834968	8.27603e-05	0.000620295		157.943	179.553	209.493	172.365	107.404	92.4349	81.3237	122.757
100522651	NEURL1B	neuralized E3 ubiquitin protein ligase 1B	-	54492	NEURL1B	1.01516	9.92448e-05	0.000727604		49.0805	52.6369	66.4671	39.812	128.418	129.824	94.928	64.3461
397318	NFATC1	nuclear factor of activated T-cells 1	NF-ATc|NF-ATc1|NFATc|NFATmac	4772	NFATC1	1.18133	2.59422e-06	2.89189e-05		33.9504	20.3066	27.4916	24.8537	74.7158	47.256	72.2541	48.7282
100155995	NFIB	nuclear factor I B	-	4781	NFIB	-1.02122	6.15968e-06	6.32878e-05		226.582	237.267	234.897	206.654	99.2319	80.4911	119.113	149.308
100523536	NFIX	nuclear factor I X	-	4784	NFIX	-1.02331	0.000384234	0.00238501		80.0787	41.4148	43.8474	46.946	25.6836	31.1578	16.0229	26.2382
751869	NFKB1	nuclear factor kappa B subunit 1	-	4790	NFKB1	0.958322	0.000137218	0.000968074		42.807	38.7429	46.9793	42.8037	49.0322	123.593	89.4863	75.2787
100153829	NFKB2	nuclear factor kappa B subunit 2	NFKB2_TV2	4791	NFKB2	2.21876	2.21188e-22	2.55037e-20		18.8203	14.9628	23.3157	16.5692	74.7158	94.5121	91.3002	79.0271
406188	NFKBIA	NFKB inhibitor alpha	ECI-6/IKBA|IKBA	4792	NFKBIA	3.24612	2.15698e-19	1.83745e-17		11.8088	12.0237	16.7038	23.0127	138.925	66.47	265.738	163.677
100621111	NFKBIB	NFKB inhibitor beta	-	4793	NFKBIB	1.29893	5.21293e-07	6.70108e-06		10.3327	12.2909	11.1358	8.97496	28.0184	24.407	27.2087	25.9259
100153486	NFKBIE	NFKB inhibitor epsilon	-	4794	NFKBIE	2.53901	1.06116e-14	4.62336e-13		2.95221	4.00789	4.87193	5.29293	30.3533	17.6561	26.3017	28.1124
100518499	NFXL1	nuclear transcription factor, X-box binding like 1	-	152518	NFXL1	-0.842712	0.00150336	0.00755318		70.484	49.965	54.6352	60.7536	22.1813	24.407	49.2779	36.8585
100525607	NGFR	nerve growth factor receptor	NGR	4804	NGFR	7.48074	9.11546e-10	2.02045e-08		0	0	0	0	8.17204	16.0982	7.55796	0.31236
100522951	NGLY1	N-glycanase 1	-	55768	NGLY1	1.21079	0.000442976	0.00269828		69.3769	64.3934	120.406	75.942	86.3901	285.094	263.924	114.324
100152239	NHS	NHS actin remodeling regulator	-	4810	NHS	1.0786	0.000250232	0.00164067		54.6159	36.6054	42.4554	66.5068	106.237	198.891	103.695	69.3439
110257061	NIPA1	non imprinted in Prader-Willi/Angelman syndrome 1	-	123606	NIPA1	2.99902	5.09795e-28	9.86323e-26		14.7611	16.8331	15.6598	15.1884	144.762	110.61	161.74	72.7799
110257060	NIPA2	non imprinted in Prader-Willi/Angelman syndrome 2	-	81614	NIPA2	2.60642	3.21969e-27	5.74261e-25		70.853	68.1341	85.6068	71.5696	447.127	534.357	505.476	311.423
100522074	NIPAL2	NIPA like domain containing 2	-	79815	NIPAL2	-1.0783	1.04892e-05	0.000100532		52.0327	77.753	65.7711	65.126	19.8464	30.1192	41.4176	29.0495
100156417	NISCH	nischarin	-	11188	NISCH	-0.701871	0.000403589	0.00248756		150.932	149.093	164.95	155.336	78.2181	96.07	93.4164	110.263
100625406	NIT2	nitrilase family member 2	-	56954	NIT2	-0.937706	0.000586032	0.00342703		35.4265	31.5287	41.7594	36.13	9.33947	25.4456	14.8136	22.4899
397646	NLN	neurolysin	-	57486	NLN	-1.23761	7.18655e-05	0.000548359		42.807	59.0495	39.6715	46.7158	12.8418	23.3684	13.9066	36.8585
100141313	NMB	neuromedin B	-	4828	NMB	2.50086	1.22207e-08	2.20378e-07		117.35	47.8274	25.7516	54.5402	329.216	826.202	232.483	168.05
733683	NME2	NME/NM23 nucleoside diphosphate kinase 2	-	4831	NME2	0.763872	0.000209933	0.00141463		66.7938	52.3697	57.0712	71.7997	106.237	102.821	111.556	100.892
102160928	NMNAT1	nicotinamide nucleotide adenylyltransferase 1	-	64802	NMNAT1	1.19473	0.000632616	0.00365451		4.05929	7.48139	8.00389	5.75318	15.1766	19.7333	11.1858	13.1191
100518171	NMRK1	nicotinamide riboside kinase 1	-	54981	NMRK1	-1.19356	0.00202612	0.00973407		16.6062	21.6426	25.4036	15.4185	4.66974	9.34735	6.04637	18.4292
100135660	NOD1	nucleotide binding oligomerization domain containing 1	CARD4	10392	NOD1	-1.35085	0.00201326	0.00969269		9.59468	10.6877	9.04787	8.97496	3.5023	1.55789	3.3255	6.2472
100512777	NOL10	nucleolar protein 10	-	79954	NOL10	-0.951221	2.01642e-05	0.000180105		77.4955	89.2423	98.1346	77.783	36.1905	33.7543	54.115	49.6652
100157591	PM20D2	peptidase M20 domain containing 2	-	135293	None	1.6754	7.69935e-06	7.65349e-05		25.8318	45.6899	77.2549	25.0839	51.3671	110.091	146.02	161.178
100520934	NOS1	nitric oxide synthase 1	nNOS	4842	NOS1	-3.0109	2.65453e-13	9.4989e-12		2904.97	1477.31	1437.22	2831.03	194.962	294.961	188.344	765.282
100153369	NOTCH2	notch 2	-	4853	NOTCH2	-0.918792	8.9603e-05	0.000668072		500.4	604.924	618.735	601.783	349.063	280.94	220.088	382.016
100154395	NOV	nephroblastoma overexpressed	-	4856	NOV	2.75593	0.000197279	0.00134388		4.05929	1.87035	0.69599	2.99165	279.017	14.5403	18.1391	3.1236
100521893	NPAS2	neuronal PAS domain protein 2	-	4862	NPAS2	1.28019	2.06296e-06	2.35723e-05		55.3539	34.735	48.0233	44.4146	96.897	165.656	123.346	71.2181
397141	NPL	N-acetylneuraminate pyruvate lyase	-	80896	NPL	-2.93543	2.55249e-12	7.76979e-11		17.7133	18.7035	16.7038	17.2595	0	2.07719	1.81391	4.6854
100624725	NPNT	nephronectin	-	255743	NPNT	-3.97659	1.18697e-19	1.01874e-17		250.938	255.169	321.2	260.734	8.17204	6.23157	23.2785	61.5349
100626363	NPR3	natriuretic peptide receptor 3	-	4883	NPR3	2.30997	1.40415e-08	2.48888e-07		137.647	51.0338	95.3507	35.6697	352.565	518.259	391.805	165.863
100521449	NPTXR	neuronal pentraxin receptor	-	23467	NPTXR	-3.68492	1.52019e-09	3.20757e-08		9.59468	9.88612	9.74387	5.98331	1.16743	0	1.20927	0.31236
100621076	NR1D2	nuclear receptor subfamily 1 group D member 2	-	9975	NR1D2	-1.51876	9.72339e-08	1.46622e-06		66.0557	96.9909	90.1308	97.1137	23.3487	26.4842	28.7203	64.3461
397553	NR1H3	nuclear receptor subfamily 1 group H member 3	LXR|LXRA	10062	NR1H3	1.66937	4.11302e-09	8.13695e-08		15.8681	10.4205	10.0919	13.8076	51.3671	49.3332	33.255	29.3618
100621341	NR2F1	nuclear receptor subfamily 2 group F member 1	-	7025	NR2F1	-1.20259	0.0019378	0.00938481		23.2487	27.788	43.8474	52.2389	14.0092	3.63508	17.8368	23.1146
102160410	LOC102160410	atherin-like	-	644192	NR2F2-AS1	-1.43417	0.000139398	0.000982242		63.1035	74.5467	42.1074	131.173	19.8464	15.5789	28.7203	51.227
100516724	NR2F6	nuclear receptor subfamily 2 group F member 6	-	2063	NR2F6	-1.33197	4.17406e-07	5.45783e-06		41.3309	58.248	50.8073	36.13	23.3487	16.6175	14.5113	21.2405
396740	NR3C1	nuclear receptor subfamily 3 group C member 1	GR|NO	2908	NR3C1	-1.24104	1.02876e-07	1.54517e-06		120.672	100.732	117.97	102.176	61.874	33.7543	39.6037	54.3506
397479	NR4A3	nuclear receptor subfamily 4 group A member 3	NOR-1	8013	NR4A3	5.83601	1.4641e-18	1.07824e-16		0	0.801577	2.08797	0.920509	99.2319	23.3684	84.3468	17.8045
100625594	NRBP1	nuclear receptor binding protein 1	-	29959	NRBP1	0.784417	0.000622423	0.00360658		77.8645	67.5997	78.2989	68.1177	115.576	183.831	118.509	105.578
100520970	NRCAM	neuronal cell adhesion molecule	-	4897	NRCAM	-3.89477	1.71706e-18	1.24843e-16		20.6655	43.2852	68.2071	47.8665	5.83717	0.519297	2.72087	3.74832
100037285	NREP	neuronal regeneration related protein	P311	9315	NREP	-1.06927	0.000100977	0.000738404		109.97	234.595	156.25	224.604	86.3901	59.1999	87.0677	116.51
100517203	NRF1	nuclear respiratory factor 1	-	4899	NRF1	-0.758407	0.00127122	0.00658827		40.5929	35.0022	37.5835	41.8832	16.3441	20.2526	28.1156	23.7394
102164569	NRG1	neuregulin 1	-	3084	NRG1	-1.18574	0.00100598	0.00543971		29.8911	32.8647	35.1475	66.0465	0	19.7333	17.8368	19.3663
106505834	NRIP1	nuclear receptor interacting protein 1	-	8204	NRIP1	-1.71138	6.12171e-09	1.18239e-07		1191.59	1116.86	1028.67	1162.83	258.003	233.684	410.246	567.246
100622637	NRP2	neuropilin 2	-	8828	NRP2	2.39482	4.56505e-10	1.04849e-08		39.8548	41.4148	40.7154	36.5902	210.138	36.8701	348.875	206.782
100625260	NSUN3	NOP2/Sun RNA methyltransferase family member 3	-	63899	NSUN3	-1.19117	2.21063e-05	0.00019486		24.7248	29.9256	27.8396	22.0922	8.17204	13.5017	9.06955	13.7438
100521376	NT5DC3	5'-nucleotidase domain containing 3	-	51559	NT5DC3	2.39593	3.23485e-25	4.67416e-23		39.1168	32.0631	40.0194	26.4646	182.12	171.887	212.832	154.618
397107	NTAN1	N-terminal asparagine amidase	-	123803	NTAN1	1.21223	5.52903e-06	5.73242e-05		56.092	44.3539	53.2433	60.9837	124.915	172.926	124.555	68.4068
100152257	NTNG1	netrin G1	-	22854	NTNG1	1.64799	1.22298e-11	3.46409e-10		77.8645	80.1577	68.903	94.5823	194.962	327.677	299.9	184.292
100519209	NTRK2	neurotrophic receptor tyrosine kinase 2	TRKB	4915	NTRK2	-1.90298	0.000268859	0.00174575		794.883	395.445	965.339	133.244	323.379	113.726	61.673	199.286
100516191	NUDT17	nudix hydrolase 17	-	200035	NUDT17	-1.8657	0.0002378	0.00157088		4.05929	8.81735	8.35188	9.20509	0	2.59649	2.11623	2.49888
100524317	NUDT19	nudix hydrolase 19	-	390916	NUDT19	1.01261	0.000890725	0.00490006		9.22566	7.48139	7.65589	8.05445	12.8418	21.8105	16.0229	14.0562
397577	NUDT2	nudix hydrolase 2	-	318	NUDT2	-0.970679	0.00104139	0.00558622		27.677	18.9707	33.0595	20.2512	8.17204	13.5017	12.3951	14.6809
100738827	NUDT7	nudix hydrolase 7	NUDT7_1|NUDT7_2	283927	NUDT7	1.04988	0.00202489	0.00973228		14.392	10.6877	12.8758	20.4813	28.0184	38.9473	37.1852	13.7438
100521385	NUDT9	nudix hydrolase 9	-	53343	NUDT9	1.51348	1.54206e-07	2.22536e-06		50.5566	52.6369	52.1993	72.0298	212.473	150.596	186.833	68.4068
100153500	NUP188	nucleoporin 188	-	23511	NUP188	0.691425	0.00101793	0.00549134		49.0805	47.8274	44.1954	53.6196	96.897	76.856	83.1376	61.8473
100519837	NUP50	nucleoporin 50	-	10762	NUP50	-1.03511	2.12841e-06	2.42716e-05		492.65	402.659	364.351	351.404	197.296	161.501	218.274	208.032
110260086	NUPR1	nuclear protein 1, transcriptional regulator	-	26471	NUPR1	4.50734	5.97812e-18	4.03788e-16		7.74955	9.61893	4.17594	24.1634	126.083	138.652	740.378	242.704
100154658	NUS1	NUS1 dehydrodolichyl diphosphate synthase subunit	-	116150	NUS1	0.722995	0.000165553	0.0011495		105.911	104.205	91.8707	95.9631	151.766	174.484	175.647	153.681
106509022	NUSAP1	nucleolar and spindle associated protein 1	-	51203	NUSAP1	0.939006	0.000395028	0.00244271		33.9504	50.4994	53.2433	40.2723	134.255	55.0455	90.3932	81.8383
100739001	NXNL2	nucleoredoxin-like 2	-	158046	NXNL2	-7.69886	6.34607e-26	1.00612e-23		30.6292	26.7192	17.0518	17.7198	0	0.519297	0	0
397570	OAS1	2'-5'-oligoadenylate synthetase 1	-	4938	OAS1	-1.79978	0.000547449	0.00322287		50.1876	33.9334	30.2756	52.6991	0	19.214	21.7669	3.1236
595128	OAS2	2'-5'-oligoadenylate synthetase 2	-	4939	OAS2	-1.59448	0.000691176	0.00391164		739.16	418.156	325.723	723.98	16.3441	219.143	270.877	164.301
100156865	OAT	ornithine aminotransferase	-	4942	OAT	1.43004	0.000574327	0.00336548		215.88	292.843	362.959	147.972	921.106	1480.52	454.082	254.573
100624019	OBSL1	obscurin like 1	-	23363	OBSL1	-1.60885	0.000312149	0.00198616		12.9159	15.4972	13.5718	13.3474	12.8418	7.78946	2.11623	2.81124
397236	OCLN	occludin	-	100506658	OCLN	1.53041	3.61861e-10	8.44712e-09		257.211	288.568	280.484	330.923	558.034	840.742	933.559	993.617
100156959	OLFM3	olfactomedin 3	-	118427	OLFM3	1.70167	0.000806058	0.00449407		3.32124	7.48139	3.82795	2.30127	23.3487	5.71227	17.2322	9.3708
100515137	OPLAH	5-oxoprolinase (ATP-hydrolysing)	-	26873	OPLAH	-0.984394	0.00106082	0.00566915		15.8681	16.8331	17.3998	20.2512	7.00461	11.9438	7.25564	9.05844
100153077	OPN4	opsin 4	-	94233	OPN4	2.76416	4.39348e-05	0.000357205		1.47611	0.801577	0.347995	2.07115	12.8418	10.3859	9.67419	1.24944
397011	OPTN	optineurin	-	10133	OPTN	1.7247	7.74162e-16	3.98066e-14		102.22	93.2502	93.9587	92.0509	236.989	318.848	368.224	331.726
100153672	LOC100153672	olfactory receptor 13F1-like	-	138805	OR13F1	8.03411	2.1214e-16	1.19289e-14		0	0.267192	0.347995	0	89.8924	84.6454	20.5577	3.43596
100154923	ORAI1	ORAI calcium release-activated calcium modulator 1	-	84876	ORAI1	1.95976	5.87996e-08	9.23243e-07		18.4513	8.01577	6.26391	10.5859	40.8602	58.6806	32.6504	26.2382
100521440	ORAI2	ORAI calcium release-activated calcium modulator 2	-	80228	ORAI2	-0.972488	0.00037549	0.00233836		105.911	87.9063	110.662	99.8752	38.5253	52.449	43.5339	110.575
100736565	ORAI3	ORAI calcium release-activated calcium modulator 3	-	93129	ORAI3	-1.15278	0.00105634	0.0056558		18.8203	14.1612	17.0518	17.2595	24.5161	5.71227	6.34869	7.809
106510112	ORC2	origin recognition complex subunit 2	ORC2L	4999	ORC2	1.16753	1.21834e-06	1.46733e-05		42.069	40.6133	36.1915	40.7325	89.8924	114.245	93.1141	54.0383
100155491	ORMDL1	ORMDL sphingolipid biosynthesis regulator 1	-	94101	ORMDL1	-0.858727	0.00126275	0.00655333		70.484	83.364	62.9871	51.3184	23.3487	41.0245	30.5342	54.0383
100512626	ORMDL3	ORMDL sphingolipid biosynthesis regulator 3	-	94103	ORMDL3	-0.949756	0.00166936	0.00824115		20.6655	25.3833	17.0518	17.0294	8.17204	12.9824	8.1626	11.5573
100523342	OSBPL3	oxysterol binding protein like 3	-	26031	OSBPL3	-1.77104	1.24341e-10	3.07886e-09		133.218	111.419	155.206	142.219	25.6836	56.0841	49.5802	26.863
100517665	OSTC	oligosaccharyltransferase complex non-catalytic subunit	-	58505	OSTC	0.637887	0.00202731	0.00973568		82.2929	77.4858	80.3869	80.5445	150.599	101.263	116.393	133.69
100049681	OSTM1	osteopetrosis associated transmembrane protein 1	GL	28962	OSTM1	0.879201	2.88939e-05	0.000248174		52.7708	56.6448	63.6831	55.4607	106.237	128.266	99.7651	87.4608
100157831	OTUD6B	OTU domain containing 6B	-	51633	OTUD6B	1.16652	6.87314e-05	0.000528329		43.1761	66.2637	58.1152	53.6196	63.0414	99.7051	146.322	190.227
100511364	OVOL1	ovo like transcriptional repressor 1	-	5017	OVOL1	1.64615	2.97195e-07	3.98179e-06		9.96371	5.34385	5.21993	10.5859	25.6836	20.2526	29.0226	23.1146
397092	OXTR	oxytocin receptor	-	5021	OXTR	-5.86616	1.57107e-18	1.1496e-16		38.0097	20.0394	36.8875	115.754	16.3441	0.519297	0.604637	0.31236
450248	P2RY2	purinergic receptor P2Y2	P2Y2|P2Y2R	5029	P2RY2	3.14871	2.61822e-19	2.18153e-17		10.7018	4.00789	5.56792	5.52305	60.7066	52.449	65.9054	31.5484
100520219	P3H2	prolyl 3-hydroxylase 2	LEPREL1	55214	P3H2	1.67541	2.08593e-07	2.93238e-06		22.8796	35.8038	29.9276	28.0755	128.418	66.9893	124.858	38.1079
100037299	P4HA1	prolyl 4-hydroxylase subunit alpha 1	P4HA	5033	P4HA1	1.26654	2.04722e-05	0.000182144		45.3902	37.6741	40.3674	50.8581	108.571	178.638	102.184	49.0405
100515840	PABPC4	poly(A) binding protein cytoplasmic 4	-	8761	PABPC4	0.861392	0.000100325	0.000734581		69.746	60.6527	82.4749	71.7997	102.734	154.751	146.624	110.263
110258361	PACS2	phosphofurin acidic cluster sorting protein 2	-	23241	PACS2	-1.00642	5.63597e-05	0.000444607		42.438	40.8804	40.0194	52.0088	18.6789	20.7719	17.5345	29.3618
100523786	PACSIN2	protein kinase C and casein kinase substrate in neurons 2	-	11252	PACSIN2	-1.40725	2.43324e-08	4.09667e-07		248.724	224.442	222.369	184.332	74.7158	63.8736	81.9283	139
100514845	PAFAH1B3	platelet activating factor acetylhydrolase 1b catalytic subunit 3	-	5050	PAFAH1B3	-1.39718	0.00156265	0.00779957		9.59468	9.61893	9.74387	9.20509	1.16743	2.59649	3.3255	6.55956
100739314	PAIP2B	poly(A) binding protein interacting protein 2B	-	400961	PAIP2B	1.83824	1.13885e-06	1.38592e-05		16.6062	13.894	13.9198	11.9666	53.702	171.368	47.7663	24.3641
100627292	PALLD	palladin, cytoskeletal associated protein	-	23022	PALLD	2.06043	1.56577e-05	0.000144139		121.41	134.665	146.158	123.578	1006.33	263.803	833.794	85.2743
100526040	PAM	peptidylglycine alpha-amidating monooxygenase	-	5066	PAM	-1.01836	0.000128083	0.000911515		301.494	419.225	343.123	356.467	147.097	114.765	200.739	265.194
100512746	PANK3	pantothenate kinase 3	-	79646	PANK3	-0.883648	0.00113021	0.00597445		343.194	542.401	619.083	374.647	162.273	286.652	235.506	330.164
100523547	PAPOLG	poly(A) polymerase gamma	-	64895	PAPOLG	1.47748	3.9339e-09	7.80964e-08		102.958	68.6685	78.6469	69.7286	166.943	352.603	205.577	221.776
100738793	PARD3B	par-3 family cell polarity regulator beta	-	117583	PARD3B	-2.18454	9.67441e-13	3.15634e-11		43.9141	59.8511	51.1553	56.6113	10.5069	5.19297	11.7904	17.8045
100151957	PARD6B	par-6 family cell polarity regulator beta	-	84612	PARD6B	1.46836	2.65591e-09	5.39453e-08		16.6062	13.6268	13.2238	20.4813	40.8602	51.4104	40.2084	45.2922
100511108	PARP8	poly(ADP-ribose) polymerase family member 8	-	79668	PARP8	0.974431	4.54695e-05	0.000367849		20.6655	22.177	21.2277	23.473	45.5299	56.0841	35.9759	36.8585
100523000	PARPBP	PARP1 binding protein	-	55010	PARPBP	2.21513	6.05878e-06	6.23302e-05		12.9159	7.74858	5.56792	11.9666	33.8556	187.466	54.4173	14.6809
100739740	PATZ1	POZ/BTB and AT hook containing zinc finger 1	-	23598	PATZ1	-1.51965	1.49857e-08	2.62775e-07		33.2124	39.8117	53.5913	38.2011	9.33947	17.6561	12.9997	15.618
102164931	PAWR	pro-apoptotic WT1 regulator	-	5074	PAWR	1.21648	2.016e-07	2.85163e-06		40.9619	55.576	67.5111	65.126	109.739	164.617	126.974	130.566
100515585	PAX2	paired box 2	-	5076	PAX2	-3.72319	5.11269e-23	6.20866e-21		339.135	347.885	405.762	334.835	9.33947	20.7719	31.1388	79.0271
100525128	PAXBP1	PAX3 and PAX7 binding protein 1	GCFC1	94104	PAXBP1	1.59903	6.36705e-10	1.43591e-08		60.1513	46.2243	54.6352	56.8414	197.296	144.365	208.902	94.6451
100141310	PBK	PDZ binding kinase	-	55872	PBK	1.87507	1.80232e-05	0.000163152		2.95221	8.28297	5.21993	6.21344	45.5299	20.2526	23.2785	9.99552
100514211	LOC100514211	uncharacterized LOC100514211	-	5091	PC	1.96718	1.71393e-07	2.45169e-06		4.79734	6.41262	7.65589	2.99165	14.0092	15.5789	22.6739	30.2989
397630	PC	pyruvate carboxylase	-	5091	PC	2.56202	1.28734e-30	3.33976e-28		17.7133	20.0394	22.2717	16.339	113.241	93.4735	116.393	126.506
100626940	PCDH1	protocadherin 1	-	5097	PCDH1	-0.884055	1.0301e-05	9.88951e-05		198.905	158.445	176.434	176.047	89.8924	81.0104	104.3	107.139
106506082	LOC106506082	uncharacterized LOC106506082	-	65217	PCDH15	-2.03319	0.000503491	0.00301066		12.9159	27.5208	26.4476	5.75318	2.33487	0.519297	5.44173	8.43372
100157362	PCDH17	protocadherin 17	-	27253	PCDH17	0.883408	0.000366757	0.00229274		70.484	49.4306	54.9832	44.8748	117.911	97.6279	121.834	65.2832
100515639	PCDH19	protocadherin 19	-	57526	PCDH19	1.40527	3.02058e-08	5.01162e-07		56.461	60.3855	69.251	55.6908	128.418	109.052	224.925	187.416
403165	PCK2	phosphoenolpyruvate carboxykinase 2, mitochondrial	PEPCK	5106	PCK2	6.5843	2.23215e-24	2.99764e-22		0.738053	0.801577	1.04399	1.15064	120.246	186.947	70.4402	12.182
100514810	PCLAF	PCNA clamp associated factor	-	9768	PCLAF	1.7579	1.24967e-07	1.84302e-06		5.90442	6.41262	5.56792	8.51471	32.6882	13.5017	24.1855	22.4899
100524640	PCLO	piccolo presynaptic cytomatrix protein	-	27445	PCLO	-1.36148	0.000827214	0.00459496		35.7955	129.054	115.534	69.0382	23.3487	18.1754	42.9292	64.3461
692192	PCNA	proliferating cell nuclear antigen	-	5111	PCNA	1.19303	1.32864e-06	1.58479e-05		36.5336	26.7192	37.5835	26.4646	101.567	55.0455	63.4869	77.7776
100156529	PCOLCE2	procollagen C-endopeptidase enhancer 2	-	26577	PCOLCE2	1.0327	7.55664e-05	0.000572389		17.7133	19.2379	16.3558	14.9583	45.5299	42.0631	26.3017	29.6742
110256491	PCP4	Purkinje cell protein 4	-	5121	PCP4	-2.18901	7.71778e-05	0.000583433		4.79734	12.0237	9.04787	7.36407	2.33487	0.519297	1.20927	3.1236
110256031	PCTP	phosphatidylcholine transfer protein	-	58488	PCTP	-2.08786	3.47179e-10	8.15441e-09		57.9371	50.4994	51.1553	38.2011	3.5023	13.5017	8.76723	20.9281
100512194	PCYT1A	phosphate cytidylyltransferase 1, choline, alpha	-	5130	PCYT1A	2.17534	2.34051e-16	1.29694e-14		49.8185	71.3404	62.9871	59.603	154.101	384.28	295.063	254.573
100152643	PCYT1B	phosphate cytidylyltransferase 1, choline, beta	-	9468	PCYT1B	-2.01473	0.000828109	0.0045977		8.4876	2.93912	7.3079	8.74484	1.16743	3.11578	2.11623	0.31236
574057	PDCD1LG2	programmed cell death 1 ligand 2	PDL2	80380	PDCD1LG2	-3.02139	2.37906e-06	2.68349e-05		6.27345	8.28297	14.2678	14.498	0	7.27016	1.51159	0.62472
396555	PDE3A	phosphodiesterase 3A	-	5139	PDE3A	-1.75991	6.9982e-08	1.08391e-06		143.92	90.5782	117.274	104.018	50.1997	20.2526	19.953	52.7888
100514527	PDE8A	phosphodiesterase 8A	-	5151	PDE8A	1.2609	7.17518e-09	1.35829e-07		63.1035	47.0259	46.9793	52.6991	144.762	138.133	113.672	109.014
100515267	PDGFC	platelet derived growth factor C	-	56034	PDGFC	-1.53538	4.06988e-07	5.32772e-06		65.6867	51.3009	59.1592	71.3394	42.0276	28.042	12.6974	16.8674
100516042	PDHB	pyruvate dehydrogenase (lipoamide) beta	-	5162	PDHB	1.39639	1.22415e-09	2.6566e-08		59.7823	64.1262	90.4787	63.5151	176.283	179.158	231.274	143.686
100156204	PDIA3	protein disulfide isomerase family A member 3	grp-58	2923	PDIA3	1.13754	3.08847e-07	4.13305e-06		474.568	348.152	410.286	436.321	866.236	876.054	932.35	996.428
100155592	PDLIM1	PDZ and LIM domain 1	-	9124	PDLIM1	0.891969	0.000318557	0.00202356		207.393	95.1205	133.282	150.043	266.175	269.515	292.04	223.962
414421	PDLIM3	PDZ and LIM domain 3	LIM	27295	PDLIM3	2.83384	5.56062e-07	7.11597e-06		8.11858	1.87035	1.39198	13.5775	17.5115	23.8877	50.7895	48.4158
100525224	PDPR	pyruvate dehydrogenase phosphatase regulatory subunit	-	55066	PDPR	-0.791265	0.00139249	0.00707398		80.4477	136.535	114.838	139.457	50.1997	82.049	60.1614	77.7776
100626400	PDZK1IP1	PDZK1 interacting protein 1	-	10158	PDZK1IP1	5.37479	5.74226e-19	4.52054e-17		0.369026	0.534385	0	3.68204	15.1766	32.1964	33.8597	16.8674
100152480	PEA15	phosphoprotein enriched in astrocytes 15	-	8682	PEA15	0.867431	0.000248481	0.00163106		113.66	104.739	97.0907	90.44	252.166	178.638	193.786	118.384
100518336	PEBP1	phosphatidylethanolamine binding protein 1	-	5037	PEBP1	-1.52489	2.28845e-08	3.8643e-07		240.236	348.953	278.744	211.947	133.088	90.877	54.4173	98.7057
396941	PECAM1	platelet and endothelial cell adhesion molecule 1	CD31|PECAM-1	5175	PECAM1	0.826273	0.00134415	0.00688667		67.9008	85.7688	76.2109	52.6991	199.631	120.477	122.439	94.0203
100312978	PECR	peroxisomal trans-2-enoyl-CoA reductase	-	55825	PECR	-1.37091	0.000135956	0.000960358		232.856	170.202	160.774	197.219	45.5299	99.1858	41.7199	227.086
100520792	PEF1	penta-EF-hand domain containing 1	-	553115	PEF1	0.744233	0.00177291	0.00869691		45.0212	54.2401	66.1191	48.3267	127.25	96.07	79.5098	68.4068
100627613	PELI1	pellino E3 ubiquitin protein ligase 1	-	57162	PELI1	1.84176	1.38825e-11	3.88527e-10		108.125	108.747	61.5951	99.8752	252.166	329.234	539.941	317.982
100152019	PELI2	pellino E3 ubiquitin protein ligase family member 2	-	57161	PELI2	-2.38349	9.49625e-11	2.38766e-09		61.2584	100.464	67.8591	62.5946	21.0138	8.82805	5.44173	21.8652
100627898	PER3	period circadian clock 3	-	8863	PER3	-1.06277	0.00102694	0.00553039		33.2124	30.1927	25.7516	41.653	16.3441	8.30876	14.8136	26.2382
100157485	PEX11A	peroxisomal biogenesis factor 11 alpha	-	8800	PEX11A	1.8811	3.83217e-14	1.56789e-12		26.2009	21.9098	24.7077	20.2512	88.725	87.7612	106.416	54.9753
100512494	PFN1	profilin 1	-	5216	PFN1	0.77296	0.000440069	0.002684		150.194	135.199	95.6987	138.306	272.012	235.761	200.135	184.292
100621523	PFN2	profilin 2	-	5217	PFN2	-0.951117	0.000115203	0.000829681		56.092	64.9278	74.819	55.9209	47.8648	21.8105	31.1388	34.9843
100156404	PGF	placental growth factor	-	5228	PGF	4.66063	6.26008e-10	1.41503e-08		5.16637	2.67192	1.39198	2.5314	99.2319	209.796	51.3941	3.43596
396557	PGLYRP2	peptidoglycan recognition protein 2	pPGRP-LB	114770	PGLYRP2	4.91897	1.20284e-47	8.07671e-45		2.95221	1.33596	2.78396	1.38076	68.8786	59.1999	74.3703	47.1664
100626786	PGLYRP3	peptidoglycan recognition protein 3	-	114771	PGLYRP3	2.46086	1.29295e-05	0.000121573		1.84513	1.87035	2.78396	1.84102	18.6789	2.59649	16.9298	8.12136
100524350	PHACTR2	phosphatase and actin regulator 2	-	9749	PHACTR2	-1.26541	2.73527e-07	3.69941e-06		271.603	220.167	267.608	240.483	116.743	66.47	92.2071	142.748
100518446	PHF11	PHD finger protein 11	-	51131	PHF11	1.30935	3.22268e-10	7.63214e-09		62.7345	66.2637	53.5913	49.9376	127.25	146.442	158.415	141.811
100144529	PHGDH	phosphoglycerate dehydrogenase	-	26227	PHGDH	-1.30336	9.36128e-06	9.04818e-05		214.404	223.106	218.889	133.014	70.0461	158.905	54.7196	85.2743
100525092	PHKA1	phosphorylase kinase regulatory subunit alpha 1	-	5255	PHKA1	-1.07328	5.48063e-05	0.000434153		158.312	132.527	152.422	127.26	49.0322	125.151	54.4173	74.654
100519810	PHKA2	phosphorylase kinase regulatory subunit alpha 2	-	5256	PHKA2	-1.00078	5.23318e-06	5.44051e-05		54.2469	56.6448	54.9832	73.4106	30.3533	32.1964	31.1388	26.5506
100379631	PHLDA2	pleckstrin homology like domain family A member 2	-	7262	PHLDA2	2.48755	1.10165e-08	2.00885e-07		16.9752	5.07666	2.78396	10.816	70.0461	46.2175	38.6968	29.3618
100622793	PHLDA3	pleckstrin homology like domain family A member 3	-	23612	PHLDA3	1.54083	5.18032e-05	0.000412942		3.32124	5.61104	7.3079	5.52305	31.5207	13.5017	12.3951	15.9304
100628113	PHLPP2	PH domain and leucine rich repeat protein phosphatase 2	-	23035	PHLPP2	2.75776	1.98616e-18	1.42591e-16		53.8778	34.4678	41.0634	40.2723	351.398	332.35	287.505	91.8338
100154428	PHTF1	putative homeodomain transcription factor 1	-	10745	PHTF1	-0.939057	0.00117232	0.00614701		20.6655	18.9707	27.4916	19.1006	10.5069	12.9824	8.76723	12.4944
100134962	PHYH	phytanoyl-CoA 2-hydroxylase	-	5264	PHYH	-0.965633	0.000436731	0.00266593		1515.22	1581.78	2236.22	1282.96	685.284	617.964	930.838	1150.42
100525186	PHYHIPL	phytanoyl-CoA 2-hydroxylase interacting protein like	-	84457	PHYHIPL	1.39126	2.6403e-06	2.93467e-05		6.64247	7.74858	11.4838	10.816	22.1813	28.5613	26.604	19.3663
102164273	PIEZO1	piezo type mechanosensitive ion channel component 1	-	9780	PIEZO1	1.02437	3.93597e-05	0.000323696		33.2124	30.9943	27.8396	21.1717	63.0414	43.621	49.2779	74.0293
100156880	PIGA	phosphatidylinositol glycan anchor biosynthesis class A	-	5277	PIGA	0.714492	0.00139764	0.00709385		28.415	22.9785	25.0557	27.3851	40.8602	50.3718	36.2782	43.1057
100515767	PIGB	phosphatidylinositol glycan anchor biosynthesis class B	-	9488	PIGB	-0.799594	0.000976837	0.00530721		154.622	164.323	219.933	103.557	87.5576	102.821	93.1141	82.463
100739135	PIGQ	phosphatidylinositol glycan anchor biosynthesis class Q	-	9091	PIGQ	-0.970944	0.000285443	0.00183568		26.9389	24.5817	23.6637	22.5525	10.5069	16.6175	11.1858	11.245
397315	PIGR	polymeric immunoglobulin receptor	-	5284	PIGR	-1.61948	2.50644e-06	2.80501e-05		90.0424	91.3798	128.758	74.5612	25.6836	35.8315	15.4182	65.5956
100512551	PIK3C2B	phosphatidylinositol-4-phosphate 3-kinase catalytic subunit type 2 beta	-	5287	PIK3C2B	-1.10272	1.52895e-06	1.79928e-05		99.2681	118.099	82.1269	104.708	59.5391	48.8139	34.162	49.3529
100518131	PIK3CD	phosphatidylinositol-4,5-bisphosphate 3-kinase catalytic subunit delta	-	5293	PIK3CD	1.71741	7.28513e-15	3.27401e-13		23.9867	17.6347	20.5317	18.8704	58.3717	69.5858	61.673	74.0293
100155147	PIK3IP1	phosphoinositide-3-kinase interacting protein 1	-	113791	PIK3IP1	-2.94191	9.76066e-15	4.2853e-13		53.1398	59.8511	55.3312	42.5735	9.33947	23.3684	3.3255	5.93484
396851	PIK3R5	phosphoinositide-3-kinase regulatory subunit 5	P101	23533	PIK3R5	1.6045	0.000130461	0.000926703		7.38053	3.4735	2.43597	7.13394	7.00461	15.0596	15.7206	22.4899
100623031	PIP4K2B	phosphatidylinositol-5-phosphate 4-kinase type 2 beta	-	8396	PIP4K2B	-1.31326	7.23534e-09	1.36741e-07		74.5433	55.3088	72.035	62.1344	35.023	24.9263	23.8832	25.3012
100233199	PITPNC1	phosphatidylinositol transfer protein, cytoplasmic 1	-	26207	PITPNC1	2.10115	1.99072e-15	9.58823e-14		46.4973	48.0946	38.6275	58.4523	175.115	146.442	320.76	226.773
100510888	PITPNM1	phosphatidylinositol transfer protein membrane associated 1	-	9600	PITPNM1	2.18254	1.3799e-17	8.94974e-16		16.9752	12.8252	16.0078	17.2595	77.0507	92.4349	68.9286	50.2899
100514278	PJA2	praja ring finger ubiquitin ligase 2	-	9867	PJA2	-0.721859	0.000748838	0.00420255		319.946	347.083	407.502	340.818	219.478	212.393	172.624	253.949
100516968	PKDCC	protein kinase domain containing, cytoplasmic	-	91461	PKDCC	-1.88524	2.81211e-05	0.000242266		29.1531	19.2379	12.1798	20.0211	18.6789	7.27016	2.41855	4.6854
100517169	PKHD1	PKHD1, fibrocystin/polyductin	-	5314	PKHD1	-2.88549	2.60842e-08	4.3787e-07		96.3159	23.5129	19.4877	53.6196	4.66974	4.15438	3.3255	10.6202
100526169	PKP2	plakophilin 2	-	5318	PKP2	-1.31294	1.20173e-05	0.000113934		36.5336	57.7136	68.903	51.3184	5.83717	27.0035	26.3017	18.7416
100523287	PKP4	plakophilin 4	-	8502	PKP4	0.892871	2.70777e-05	0.000234694		63.1035	59.3167	53.2433	58.9126	88.725	96.07	132.113	114.948
110260948	PLA2G15	phospholipase A2 group XV	-	23659	PLA2G15	3.44538	9.9391e-27	1.66845e-24		2.21416	5.07666	5.56792	3.68204	28.0184	53.4876	48.9756	49.0405
396593	PLA2G7	phospholipase A2 group VII	Lp-PLA2|PAF-AH	7941	PLA2G7	1.37645	5.88601e-05	0.000461779		78.2336	214.556	116.578	110.461	345.561	383.241	325.597	122.445
100525175	PLAC8	placenta specific 8	-	51316	PLAC8	-1.54061	0.000656832	0.00376392		8.85663	23.5129	15.6598	12.1967	0	3.11578	6.04637	8.12136
733596	PLAGL1	PLAG1 like zinc finger 1	-	5325	PLAGL1	1.46772	2.95428e-06	3.25282e-05		23.2487	20.3066	17.0518	31.7576	42.0276	103.34	79.5098	43.418
100624021	PLAGL2	PLAG1 like zinc finger 2	-	5326	PLAGL2	0.665519	0.00187545	0.00910988		76.7575	61.1871	61.2472	75.0215	109.739	119.958	88.277	117.76
100521017	PLAUR	plasminogen activator, urokinase receptor	-	5329	PLAUR	1.85657	1.0627e-05	0.000101683		5.53539	1.87035	3.82795	3.45191	15.1766	9.86665	17.5345	10.3079
100516581	PLCB4	phospholipase C beta 4	-	5332	PLCB4	-2.26149	6.71851e-13	2.28931e-11		63.8415	44.0868	43.8474	39.1216	17.5115	6.75086	6.95332	12.4944
100627099	PLCD1	phospholipase C delta 1	-	5333	PLCD1	-0.809099	0.00113383	0.00598646		38.3787	38.2085	32.7115	35.2095	30.3533	22.3298	16.6275	18.1169
100521111	PLCD3	phospholipase C delta 3	-	113026	PLCD3	-1.41147	6.46869e-06	6.60466e-05		20.2964	16.8331	16.0078	18.6403	5.83717	4.67367	7.55796	7.809
100157745	PLCE1	phospholipase C epsilon 1	-	51196	PLCE1	-2.40847	3.56793e-08	5.87704e-07		40.5929	71.0732	55.3312	80.3144	14.0092	4.67367	9.67419	54.663
100627163	PLCH1	phospholipase C eta 1	-	23007	PLCH1	-3.9477	4.14769e-25	5.84517e-23		163.848	169.667	180.957	171.675	10.5069	8.82805	8.46492	89.6473
100522405	PLCXD3	phosphatidylinositol specific phospholipase C X domain containing 3	-	345557	PLCXD3	3.17667	1.45554e-09	3.1056e-08		51.6637	27.788	76.5589	12.657	281.352	565.515	443.803	101.517
100514381	PLEKHA8	pleckstrin homology domain containing A8	-	84725	PLEKHA8	0.851413	0.000980509	0.00531759		78.9716	52.1025	50.4593	73.6407	91.0599	148	136.043	83.7125
100621167	PLEKHG1	pleckstrin homology and RhoGEF domain containing G1	-	57480	PLEKHG1	0.938799	0.000925998	0.00506239		104.803	66.7981	65.4231	91.5906	133.088	307.943	167.182	114.948
100520565	PLEKHG6	pleckstrin homology and RhoGEF domain containing G6	-	55200	PLEKHG6	1.43962	0.000424313	0.00260265		7.0115	6.14543	1.73998	6.90382	26.851	15.0596	12.6974	12.4944
100523462	PLEKHM1	pleckstrin homology and RUN domain containing M1	-	9842	PLEKHM1	0.866508	0.000260984	0.00170431		77.8645	83.0968	96.7427	110.921	155.269	232.126	175.949	121.508
397402	PLIN2	perilipin 2	ADFP|ADRP	123	PLIN2	1.33808	2.61572e-05	0.000227233		18.8203	29.124	22.6197	22.3223	25.6836	45.1789	95.8349	70.281
397250	PLK3	polo like kinase 3	-	1263	PLK3	1.68425	0.000687982	0.00390117		20.6655	9.35174	9.04787	5.75318	46.6974	47.256	24.7901	7.18428
100517044	PLK4	polo like kinase 4	-	10733	PLK4	1.08328	0.00122962	0.00640335		7.0115	10.4205	7.65589	9.66534	17.5115	18.6947	26.3017	11.5573
100516614	PLLP	plasmolipin	-	51090	PLLP	0.683366	0.000371582	0.00231908		123.624	126.649	110.314	129.562	191.459	183.312	201.949	209.906
641354	PLOD2	procollagen-lysine,2-oxoglutarate 5-dioxygenase 2	LH2	5352	PLOD2	1.52446	2.44685e-06	2.74909e-05		17.7133	26.7192	28.5356	30.6069	86.3901	144.884	64.9985	40.9192
100512511	PLP2	proteolipid protein 2	-	5355	PLP2	0.7725	0.000336501	0.00212336		111.077	110.885	99.1786	109.31	166.943	252.898	181.391	151.495
100515451	PLPP1	phospholipid phosphatase 1	LPP1|PAP-2a|PAP2-alpha|PAP2a|PPAP2A	8611	PLPP1	0.971562	0.000453981	0.00275356		39.8548	29.124	34.7995	30.8371	137.757	73.2209	58.0451	46.2293
100233200	PLPP2	phospholipid phosphatase 2	PPAP2C	8612	PLPP2	1.14364	0.00030729	0.00195852		40.5929	26.9864	17.7478	27.6153	67.7112	113.726	51.0918	43.418
100512419	PLPP3	phospholipid phosphatase 3	-	8613	PLPP3	-0.928284	1.90713e-06	2.19455e-05		226.213	212.952	196.269	202.742	116.743	100.744	116.695	106.827
100158187	PLS3	plastin 3	-	5358	PLS3	3.76581	3.32643e-28	6.54675e-26		59.4132	87.9063	66.1191	63.285	911.766	1532.97	972.558	399.821
100518400	PLSCR4	phospholipid scramblase 4	-	57088	PLSCR4	-0.76398	0.00127739	0.00660634		69.0079	100.999	115.186	83.7663	38.5253	58.6806	50.1849	66.5327
100517914	PLXDC1	plexin domain containing 1	-	57125	PLXDC1	-1.58259	0.000409497	0.0025199		9.59468	7.74858	8.69988	14.9583	4.66974	1.55789	3.3255	4.37304
100522643	PLXNB1	plexin B1	-	5364	PLXNB1	-1.01711	8.5779e-05	0.000641656		94.8397	67.3325	103.355	92.281	37.3579	43.621	35.3713	70.9057
100157138	PNP	purine nucleoside phosphorylase	NP	4860	PNP	0.864462	0.00010669	0.000775708		45.7593	37.4069	30.6236	31.2973	67.7112	59.7192	77.9982	58.0989
100049690	PNPLA3	patatin like phospholipase domain containing 3	-	80339	PNPLA3	-4.05419	1.64974e-11	4.57082e-10		28.784	33.1319	25.4036	98.2643	1.16743	9.34735	2.72087	0.31236
110258066	PNPLA7	patatin like phospholipase domain containing 7	-	375775	PNPLA7	-1.42052	3.98677e-06	4.23339e-05		28.046	29.124	19.8357	20.7115	7.00461	11.9438	6.65101	10.3079
100521328	PNPLA8	patatin like phospholipase domain containing 8	-	50640	PNPLA8	1.46607	1.44117e-11	4.02223e-10		53.5088	47.8274	65.7711	49.0171	126.083	156.828	173.228	137.438
106508885	PNRC1	proline rich nuclear receptor coactivator 1	-	10957	PNRC1	1.40183	3.43042e-06	3.70466e-05		267.913	224.442	223.761	168.223	197.296	628.35	709.239	635.965
100517646	POLE4	DNA polymerase epsilon 4, accessory subunit	-	56655	POLE4	0.925927	0.000525687	0.0031124		35.0575	41.1476	63.3351	46.4857	99.2319	99.1858	96.7419	49.3529
100628241	POLR2H	RNA polymerase II subunit H	-	5437	POLR2H	-0.866817	0.000391616	0.00242556		28.784	37.1397	37.9315	36.8204	11.6743	20.2526	21.1623	20.9281
100329221	PPARGC1B	PPARG coactivator 1 beta	-	133522	PPARGC1B	-1.48917	3.82146e-07	5.04883e-06		73.4362	47.5603	58.1152	59.603	23.3487	10.3859	19.3484	30.9236
110257398	PPDPF	pancreatic progenitor cell differentiation and proliferation factor	-	79144	PPDPF	-0.919354	9.54739e-05	0.000704113		114.767	147.223	119.71	102.867	66.5438	49.3332	56.2312	83.7125
100516194	PPFIBP1	PPFIA binding protein 1	-	8496	PPFIBP1	-0.834164	0.000309196	0.00196847		223.63	241.008	203.229	172.135	133.088	85.684	101.579	151.495
100515957	PPID	peptidylprolyl isomerase D	-	5481	PPID	1.32992	4.24981e-08	6.92034e-07		23.9867	24.3145	24.7077	26.6948	66.5438	68.0279	73.7657	39.6697
100512773	PPL	periplakin	-	5493	PPL	-1.01891	0.000203668	0.00138221		47.6044	49.6978	70.295	68.5779	8.17204	32.1964	28.4179	35.609
100511191	PPM1B	protein phosphatase, Mg2+/Mn2+ dependent 1B	-	5495	PPM1B	0.86504	2.26771e-05	0.000199123		49.0805	55.8432	51.5033	57.5318	106.237	112.687	92.5094	81.5259
100525714	PPM1D	protein phosphatase, Mg2+/Mn2+ dependent 1D	-	8493	PPM1D	1.32284	8.49093e-06	8.31965e-05		19.1894	25.3833	27.1436	15.1884	57.2043	47.7753	86.4631	38.1079
102158157	PPM1H	protein phosphatase, Mg2+/Mn2+ dependent 1H	-	57460	PPM1H	0.903976	6.06431e-05	0.000473489		89.6734	65.7293	65.0751	57.5318	108.571	152.673	114.579	141.499
100622923	PPM1L	protein phosphatase, Mg2+/Mn2+ dependent 1L	-	151742	PPM1L	-1.62313	2.32201e-09	4.75866e-08		190.787	178.217	183.741	196.299	42.0276	66.47	50.4872	126.818
397205	PPP1R14B	protein phosphatase 1 regulatory inhibitor subunit 14B	PHI-1|pPHI-1	26472	PPP1R14B	1.05613	0.00114724	0.00604326		9.22566	9.88612	10.4399	9.43522	35.023	23.3684	13.302	18.1169
100522679	PPP1R15A	protein phosphatase 1 regulatory subunit 15A	-	23645	PPP1R15A	1.58107	6.04716e-05	0.000472797		10.7018	5.34385	3.82795	14.0378	33.8556	16.6175	22.6739	24.9888
100520130	PPP1R21	protein phosphatase 1 regulatory subunit 21	KLRAQ1	129285	PPP1R21	-1.01179	0.000180511	0.00124203		41.3309	47.8274	67.5111	56.151	18.6789	21.2912	26.9063	38.7326
100738652	PPP1R9A	protein phosphatase 1 regulatory subunit 9A	-	55607	PPP1R9A	-0.882725	0.000241666	0.00158906		91.5185	122.909	110.314	113.453	42.0276	45.1789	70.1379	75.9035
397656	PPP2CA	protein phosphatase 2 catalytic subunit alpha	-	5515	PPP2CA	0.851879	0.000610558	0.00354863		162.741	173.675	186.873	180.88	305.868	572.266	308.365	238.955
100737053	PPP2R2C	protein phosphatase 2 regulatory subunit Bgamma	-	5522	PPP2R2C	3.82528	2.3628e-07	3.2653e-06		0	0.534385	0.69599	0.920509	23.3487	9.86665	8.1626	2.18652
100737576	PPP4R4	protein phosphatase 4 regulatory subunit 4	-	57718	PPP4R4	3.66916	3.4355e-10	8.10069e-09		0.369026	1.60315	2.43597	2.76153	36.1905	4.15438	34.4643	17.8045
100514409	PPP6R1	protein phosphatase 6 regulatory subunit 1	-	22870	PPP6R1	0.719464	0.00116282	0.00610956		55.723	53.4385	53.5913	49.4774	92.2273	116.323	80.719	65.9079
100517533	PPT1	palmitoyl-protein thioesterase 1	-	5538	PPT1	1.15401	7.84009e-06	7.75516e-05		84.138	80.1577	87.3468	85.3772	166.943	467.887	181.996	152.744
100513685	PPTC7	PTC7 protein phosphatase homolog	-	160760	PPTC7	1.14809	4.30568e-08	6.97572e-07		65.3176	80.1577	67.1631	61.444	135.422	150.077	181.089	139
100620849	PQBP1	polyglutamine binding protein 1	-	10084	PQBP1	1.93193	3.17587e-10	7.53691e-09		11.0708	17.6347	20.5317	15.1884	71.2135	74.2595	64.3938	28.4248
100620852	PRAG1	PEAK1 related kinase activating pseudokinase 1	-	157285	PRAG1	1.92912	1.22278e-13	4.6066e-12		19.1894	21.3754	15.3118	18.6403	71.2135	47.256	96.7419	70.5933
100512476	PRDX1	peroxiredoxin 1	-	5052	PRDX1	0.956867	4.68453e-05	0.000377194		35.4265	44.6211	51.1553	28.7659	92.2273	66.9893	82.8353	69.9686
100512521	PRDX2	peroxiredoxin 2	TDPX1|TSA	7001	PRDX2	-0.851066	0.000252388	0.00165196		149.456	149.895	147.55	144.75	42.0276	99.1858	79.8121	89.9597
397273	PRDX5	peroxiredoxin 5	-	25824	PRDX5	1.19652	3.72895e-07	4.93805e-06		32.1053	23.7801	30.9716	30.1467	63.0414	62.3157	89.1839	54.663
399538	PRDX6	peroxiredoxin 6	AOP2|PHGPX	9588	PRDX6	3.00199	3.5186e-24	4.5129e-22		52.4017	59.8511	59.5072	58.9126	420.276	581.613	549.313	185.542
100524733	PRELID2	PRELI domain containing 2	-	153768	PRELID2	-1.48156	9.24765e-06	8.97636e-05		142.075	96.7237	129.802	94.122	30.3533	150.596	29.9295	45.6046
100526165	PREPL	prolyl endopeptidase-like	-	9581	PREPL	-1.08931	4.79881e-05	0.000384951		143.92	201.73	233.853	154.876	54.8694	85.684	84.6492	134.627
100621481	PREX1	phosphatidylinositol-3,4,5-trisphosphate dependent Rac exchange factor 1	-	57580	PREX1	1.17824	0.00149285	0.00750369		24.7248	26.9864	19.8357	25.7743	142.427	71.663	40.813	23.1146
100156829	PRIM2	primase (DNA) subunit 2	-	5558	PRIM2	1.27762	1.50684e-07	2.18559e-06		14.392	19.505	19.1397	16.5692	36.1905	52.449	43.2315	36.5461
100623628	PRKACB	protein kinase cAMP-activated catalytic subunit beta	-	5567	PRKACB	-0.866353	0.000615707	0.00357129		116.243	106.877	132.934	115.524	77.0507	32.7157	64.6961	74.654
100515868	PRKAG2	protein kinase AMP-activated non-catalytic subunit gamma 2	-	51422	PRKAG2	-0.733523	0.00157757	0.00785687		89.6734	111.152	112.054	101.256	38.5253	64.3929	59.5567	79.6518
100622955	PRKCD	protein kinase C delta	PKCdelta	5580	PRKCD	0.705965	0.000946479	0.00516446		32.8433	35.5366	30.2756	34.7492	54.8694	44.6596	64.9985	52.7888
100524932	PRKCE	protein kinase C epsilon	-	5581	PRKCE	1.16545	3.22665e-06	3.51118e-05		37.2717	24.3145	27.4916	22.3223	77.0507	44.1403	69.5332	59.036
100523181	PRKD3	protein kinase D3	-	23683	PRKD3	-0.906114	0.000629094	0.00363785		194.477	234.061	205.317	263.496	86.3901	80.4911	147.229	178.358
106504268	PRKX	protein kinase, X-linked	-	5613	PRKX	1.68712	6.6288e-09	1.26924e-07		31.7363	37.6741	31.6676	37.5107	183.287	51.4104	121.834	103.391
100156688	PRMT6	protein arginine methyltransferase 6	-	55170	PRMT6	1.26504	1.33199e-05	0.000124526		19.9274	14.6956	16.0078	17.9499	46.6974	56.0841	37.7898	23.1146
494014	PRNP	prion protein	PRP	5621	PRNP	1.92034	8.55962e-13	2.84035e-11		216.618	184.897	156.946	286.969	714.47	683.914	1109.21	717.178
100627913	PROSER2	proline and serine rich 2	-	254427	PROSER2	1.21921	0.000894578	0.00491179		6.27345	7.48139	6.9599	7.5942	21.0138	26.4842	13.302	9.99552
100622501	PRPF4	pre-mRNA processing factor 4	-	9128	PRPF4	-1.07612	8.54596e-08	1.29724e-06		81.9238	74.0123	80.3869	74.5612	37.3579	34.7929	35.6736	39.3574
100521902	PRR12	proline rich 12	-	57479	PRR12	-1.06034	4.64208e-05	0.000374219		33.5814	28.8568	28.8836	26.0044	11.6743	11.4245	17.5345	13.7438
100513831	PRR15	proline rich 15	-	222171	PRR15	-1.977	2.76239e-15	1.31769e-13		70.853	58.5151	49.7633	51.5485	18.6789	13.5017	12.6974	15.3056
100626612	PRR15L	proline rich 15 like	-	79170	PRR15L	-0.971463	0.00068715	0.00389852		37.6407	33.9334	35.4955	35.6697	14.0092	8.30876	24.7901	20.3034
100623926	PRRG1	proline rich and Gla domain 1	-	5638	PRRG1	-1.45319	7.12445e-07	8.94671e-06		81.1858	84.9672	109.618	84.4567	17.5115	27.5228	35.9759	65.5956
100156687	PRRT3	proline rich transmembrane protein 3	-	285368	PRRT3	-2.61384	8.06901e-06	7.96091e-05		3.32124	8.81735	14.2678	11.5064	2.33487	1.03859	1.20927	1.87416
100519474	PRSS22	protease, serine 22	-	64063	PRSS22	-1.55097	0.00029476	0.00188603		16.6062	8.28297	10.4399	12.8871	4.66974	1.55789	5.44173	4.37304
100153167	PSAP	prosaposin	-	5660	PSAP	1.92127	2.78776e-14	1.16565e-12		921.459	582.212	645.531	730.884	2932.59	3214.97	2576.06	2185.89
100154160	PSAT1	phosphoserine aminotransferase 1	-	29968	PSAT1	-2.92418	3.07608e-18	2.1675e-16		385.263	1001.17	958.031	795.09	58.3717	112.687	100.974	148.059
100623956	PSD3	pleckstrin and Sec7 domain containing 3	-	23362	PSD3	1.51174	8.55956e-09	1.59132e-07		91.1495	107.411	101.267	105.168	140.092	372.855	344.945	243.641
780411	PSEN1	presenilin 1	-	5663	PSEN1	0.791608	0.000286836	0.0018436		65.6867	90.311	76.2109	81.9253	96.897	151.115	145.113	147.122
100154408	PSMA3	proteasome subunit alpha 3	-	5684	PSMA3	1.21285	1.45992e-08	2.57418e-07		42.069	47.0259	37.9315	50.8581	85.2227	96.5893	127.578	100.892
100156790	PSMA6	proteasome subunit alpha 6	-	5687	PSMA6	1.1666	9.83726e-09	1.81117e-07		77.1265	83.364	100.223	81.6952	204.301	176.042	222.204	166.8
100622444	PSMB2	proteasome subunit beta 2	-	5690	PSMB2	0.869902	2.36386e-05	0.000206506		45.7593	49.965	53.5913	60.2933	110.906	97.1086	97.9512	80.9012
100153923	PSMB4	proteasome subunit beta 4	-	5692	PSMB4	0.922643	6.20481e-05	0.000481495		66.7938	74.5467	90.4787	93.2015	193.794	176.042	135.439	116.198
100524394	PSMD12	proteasome 26S subunit, non-ATPase 12	-	5718	PSMD12	2.13267	5.9305e-18	4.02956e-16		123.624	116.763	117.274	90.44	335.054	442.441	599.8	580.365
100627568	PSMD2	proteasome 26S subunit, non-ATPase 2	-	5708	PSMD2	0.688575	0.000613616	0.00356097		116.243	124.779	118.666	117.365	187.957	232.645	190.461	158.679
100155007	PSMD5	proteasome 26S subunit, non-ATPase 5	-	5711	PSMD5	1.08582	3.55659e-06	3.81564e-05		34.6885	29.9256	27.1436	40.0421	95.7296	59.1999	72.5564	59.6607
100626274	PSMD7	proteasome 26S subunit, non-ATPase 7	-	5713	PSMD7	1.20493	7.05294e-06	7.13103e-05		32.8433	36.071	43.1514	42.1133	58.3717	140.21	106.114	69.0315
100517820	PSME4	proteasome activator subunit 4	-	23198	PSME4	1.16335	5.95469e-06	6.13473e-05		101.482	94.0517	90.8267	98.9547	220.645	419.592	211.321	147.122
100152620	PSMF1	proteasome inhibitor subunit 1	-	9491	PSMF1	-0.849855	7.17848e-05	0.000548109		66.0557	55.8432	62.6391	55.4607	30.3533	32.7157	29.6272	39.045
100622916	PSMG2	proteasome assembly chaperone 2	-	56984	PSMG2	1.35251	7.40811e-06	7.42392e-05		12.1779	9.08454	13.5718	10.816	21.0138	46.2175	27.8133	25.9259
100623280	PTCH2	patched 2	-	8643	PTCH2	3.7959	6.12712e-10	1.38772e-08		1.10708	0.801577	1.73998	2.30127	11.6743	60.7578	29.9295	7.49664
100156809	PTDSS1	phosphatidylserine synthase 1	-	9791	PTDSS1	0.824576	5.36934e-05	0.000426224		98.899	78.5546	99.1786	78.4734	150.599	180.715	155.392	141.187
100510947	PTGDR2	prostaglandin D2 receptor 2	-	11251	PTGDR2	-1.99256	4.37193e-05	0.000355706		34.6885	30.4599	8.00389	47.4062	3.5023	16.6175	5.13941	9.05844
100127164	PTGER2	prostaglandin E receptor 2	-	5732	PTGER2	-3.2112	1.9609e-25	2.86969e-23		72.3291	78.8218	109.618	109.08	5.83717	9.86665	8.1626	16.8674
654407	PTGES	prostaglandin E synthase	-	9536	PTGES	-0.841162	0.0017061	0.00839444		43.1761	41.1476	36.1915	24.1634	18.6789	16.0982	21.1623	23.427
110255999	PTGES3L	prostaglandin E synthase 3 like	-	100885848	PTGES3L	2.22472	6.23137e-11	1.60567e-09		2.95221	6.67981	6.61191	8.74484	29.1859	42.5824	27.2087	22.8023
397126	PTGFR	prostaglandin F receptor	-	5737	PTGFR	-2.41429	9.21862e-07	1.13395e-05		23.2487	59.5839	69.251	48.3267	1.16743	14.021	4.23246	19.6787
397023	PTGFRN	prostaglandin F2 receptor inhibitor	-	5738	PTGFRN	1.7827	8.05187e-09	1.50676e-07		146.503	89.5095	100.571	114.373	607.066	486.062	292.04	208.969
397678	PTGR1	prostaglandin reductase 1	LTB4DH	22949	PTGR1	2.67791	1.30722e-09	2.82077e-08		4.05929	9.61893	10.7879	5.75318	50.1997	115.284	47.464	19.3663
396951	PTHLH	parathyroid hormone like hormone	-	5744	PTHLH	5.99283	1.09588e-16	6.44818e-15		2.58318	0.534385	0	0.230127	43.1951	32.7157	33.8597	5.93484
100157507	PTK2B	protein tyrosine kinase 2 beta	-	2185	PTK2B	1.90348	3.14671e-15	1.49044e-13		104.065	90.8454	76.5589	75.0215	322.212	320.926	427.176	229.272
110257397	PTK6	protein tyrosine kinase 6	-	5753	PTK6	2.11523	5.28375e-05	0.000420306		5.53539	4.27508	1.73998	1.38076	23.3487	17.1368	6.34869	11.245
100513144	PTPDC1	protein tyrosine phosphatase domain containing 1	-	138639	PTPDC1	-1.23883	0.000506821	0.00302581		20.6655	21.9098	20.1837	17.7198	8.17204	5.19297	7.55796	17.1798
396667	PTPN1	protein tyrosine phosphatase, non-receptor type 1	PTP1B	5770	PTPN1	1.21745	4.38853e-07	5.7317e-06		80.8167	101.533	86.6508	86.5278	159.938	170.849	326.202	222.713
100625763	PTPN12	protein tyrosine phosphatase, non-receptor type 12	-	5782	PTPN12	1.01401	1.77522e-06	2.06457e-05		145.027	101.8	105.443	116.214	183.287	257.052	254.25	247.077
100521910	PTPN13	protein tyrosine phosphatase, non-receptor type 13	-	5783	PTPN13	-1.57347	2.90297e-12	8.74337e-11		214.035	224.174	246.381	283.747	84.0553	65.4314	70.4402	105.265
100171401	PTPN2	protein tyrosine phosphatase, non-receptor type 2	-	5771	PTPN2	0.92538	0.000955386	0.00520312		16.6062	20.3066	16.7038	22.7826	15.1766	43.1017	44.1385	33.7349
100622329	PTPN3	protein tyrosine phosphatase, non-receptor type 3	-	5774	PTPN3	1.00635	4.0365e-05	0.000331487		187.834	129.588	121.45	163.39	215.975	366.624	367.317	256.448
100522902	PTPN4	protein tyrosine phosphatase, non-receptor type 4	-	5775	PTPN4	1.05553	0.000120472	0.000865445		212.559	150.162	111.01	171.675	226.482	320.926	336.48	506.648
100154962	PTPRR	protein tyrosine phosphatase, receptor type R	-	5801	PTPRR	2.45	6.60314e-16	3.44177e-14		15.1301	26.9864	14.6158	20.0211	75.8832	66.9893	139.973	135.564
100157969	PTRH1	peptidyl-tRNA hydrolase 1 homolog	-	138428	PTRH1	1.34637	0.00127725	0.00660634		6.27345	3.4735	3.13196	7.5942	16.3441	16.6175	13.6043	7.49664
100521877	PUDP	pseudouridine 5'-phosphatase	HDHD1	8226	PUDP	1.12204	0.000191792	0.00131253		28.415	19.7722	24.7077	20.7115	84.0553	64.9122	32.9527	38.1079
100157872	PXMP4	peroxisomal membrane protein 4	-	11264	PXMP4	-1.12395	0.000341237	0.00214849		28.046	43.8196	58.8112	31.7576	16.3441	19.7333	11.7904	24.3641
100515055	PXYLP1	2-phosphoxylose phosphatase 1	ACPL2	92370	PXYLP1	1.15874	0.000849991	0.00470317		8.11858	12.558	7.65589	8.51471	7.00461	27.0035	25.6971	17.4922
100521012	PYROXD1	pyridine nucleotide-disulphide oxidoreductase domain 1	-	79912	PYROXD1	0.87105	0.000358029	0.00224432		45.0212	42.4836	57.7672	43.9543	65.3763	110.091	105.811	62.1596
110256443	QARS	glutaminyl-tRNA synthetase	-	5859	QARS	0.921794	9.49013e-05	0.000701164		110.708	81.4937	107.183	98.0342	186.789	213.431	221.297	114.636
397619	QDPR	quinoid dihydropteridine reductase	-	5860	QDPR	-0.995682	0.00116952	0.00613799		28.046	52.6369	41.4114	26.4646	19.8464	12.9824	15.7206	24.6764
492277	QKI	QKI, KH domain containing RNA binding	PqkI	9444	QKI	0.73335	0.000683756	0.00388312		333.969	369.26	330.247	366.132	589.554	689.107	574.405	475.412
100620285	QSOX1	quiescin sulfhydryl oxidase 1	-	5768	QSOX1	-1.12244	9.11029e-05	0.000677926		39.4858	59.5839	61.2472	37.971	43.1951	18.6947	20.86	21.5528
100625212	RAB11FIP1	RAB11 family interacting protein 1	-	80223	RAB11FIP1	1.28787	5.61681e-06	5.81286e-05		56.092	51.8353	50.1113	59.8331	92.2273	297.038	107.323	150.245
100519135	RAB11FIP3	RAB11 family interacting protein 3	-	9727	RAB11FIP3	-0.916743	0.00184633	0.00898759		23.6177	16.5659	20.1837	17.9499	15.1766	10.3859	9.67419	8.43372
100514435	RAB19	RAB19, member RAS oncogene family	-	401409	RAB19	-1.26962	0.00067186	0.00382679		24.7248	35.8038	28.1876	19.5608	12.8418	11.4245	3.3255	15.3056
100155623	RAB23	RAB23, member RAS oncogene family	-	51715	RAB23	1.94791	6.30054e-11	1.61984e-09		53.8778	63.3246	49.4153	28.0755	124.915	264.842	221.297	150.245
100737127	RAB31	RAB31, member RAS oncogene family	-	11031	RAB31	1.13952	6.06133e-05	0.000473489		16.6062	23.7801	26.4476	27.8454	71.2135	67.5086	39.3014	35.9214
100516180	RAB3D	RAB3D, member RAS oncogene family	-	9545	RAB3D	0.766944	0.00137577	0.00701405		50.1876	33.3991	34.7995	35.8999	61.874	90.3577	59.8591	54.663
100152578	RAB3IP	RAB3A interacting protein	-	117177	RAB3IP	-1.9741	8.88815e-10	1.97774e-08		47.9734	45.4227	61.2472	49.9376	4.66974	11.4245	12.9997	26.863
100154662	RAB4A	RAB4A, member RAS oncogene family	-	5867	RAB4A	1.35561	1.5192e-10	3.73743e-09		72.3291	72.6763	85.6068	62.3645	179.785	232.126	165.066	172.423
100153972	RAB8B	RAB8B, member RAS oncogene family	-	51762	RAB8B	0.96058	1.72167e-05	0.000156972		134.695	125.58	134.326	168.683	248.663	369.74	258.482	235.207
100519968	RABGAP1L	RAB GTPase activating protein 1 like	-	9910	RABGAP1L	-2.50772	1.72055e-14	7.35582e-13		292.269	368.458	365.047	411.237	46.6974	42.5824	72.8587	169.299
100627149	RAC1	ras-related C3 botulinum toxin substrate 1 (rho family, small GTP binding protein Rac1)	-	5879	RAC1	1.55177	1.04082e-12	3.3562e-11		328.802	343.342	297.188	358.308	931.613	952.91	1038.46	969.565
100517651	RACGAP1	Rac GTPase activating protein 1	-	29127	RACGAP1	1.13822	0.00125555	0.00652052		7.74955	10.6877	11.8318	9.89547	31.5207	12.4631	31.4411	14.9933
100515763	RAD17	RAD17 checkpoint clamp loader component	-	5884	RAD17	0.886596	0.000526041	0.00311275		13.654	22.7114	20.5317	17.9499	24.5161	34.7929	34.7666	41.8562
100519785	RAD51B	RAD51 paralog B	RAD51L1	5890	RAD51B	-1.35736	9.18428e-05	0.000682099		27.677	31.7959	27.4916	34.289	4.66974	7.27016	14.5113	22.8023
100737448	RAF1	Raf-1 proto-oncogene, serine/threonine kinase	-	5894	RAF1	1.38817	1.37381e-12	4.39273e-11		113.291	110.885	105.791	104.708	283.687	294.442	300.202	259.571
110256137	RAI1	retinoic acid induced 1	-	10743	RAI1	-1.01647	6.21505e-05	0.000481962		35.7955	29.124	29.2316	32.4479	23.3487	13.5017	14.209	14.9933
100154830	RALGAPA2	Ral GTPase activating protein catalytic alpha subunit 2	-	57186	RALGAPA2	1.28742	7.63284e-10	1.71177e-08		162.003	130.123	155.554	147.512	295.361	396.743	374.875	382.016
100737809	RALGPS2	Ral GEF with PH domain and SH3 binding motif 2	-	55103	RALGPS2	-1.13027	3.54169e-06	3.80323e-05		230.641	235.129	256.472	253.14	46.6974	119.438	123.648	123.382
397655	RAN	RAN, member RAS oncogene family	-	5901	RAN	0.749332	0.000636904	0.00367482		133.218	140.276	178.87	153.495	266.175	314.694	243.669	195.85
100155367	RAP2A	RAP2A, member of RAS oncogene family	-	5911	RAP2A	1.35266	7.16477e-08	1.10671e-06		35.7955	49.6978	45.2394	39.5819	109.739	122.554	129.09	60.9102
100511735	RAPGEF1	Rap guanine nucleotide exchange factor 1	-	2889	RAPGEF1	1.73079	2.02013e-09	4.18509e-08		57.9371	46.7587	57.7672	53.1594	205.468	277.824	154.485	90.8967
100515060	RAPH1	Ras association (RalGDS/AF-6) and pleckstrin homology domains 1	-	65059	RAPH1	-0.89612	0.000766908	0.00429341		386.37	407.468	305.54	375.798	203.134	170.329	155.392	382.016
414410	RARS	arginyl-tRNA synthetase	ARGRS	5917	RARS	0.881993	6.86612e-05	0.000528146		42.807	40.6133	50.1113	47.1761	80.553	112.687	77.6958	68.4068
100627579	RASA1	RAS p21 protein activator 1	-	5921	RASA1	1.28631	2.19492e-08	3.73955e-07		76.0194	85.7688	97.0907	99.415	177.45	300.154	236.111	175.859
106505131	RASEF	RAS and EF-hand domain containing	-	158158	RASEF	2.96417	1.23808e-20	1.18762e-18		21.0345	25.9177	28.1876	40.2723	203.134	311.578	250.622	102.142
100516934	RASL10B	RAS like family 10 member B	-	91608	RASL10B	3.37307	5.22275e-23	6.27554e-21		2.95221	2.40473	1.39198	3.91216	23.3487	31.6771	31.1388	27.4877
100625955	RASSF10	Ras association domain family member 10	-	644943	RASSF10	2.79946	2.1297e-07	2.98372e-06		7.38053	4.80946	1.73998	2.30127	64.2089	17.1368	35.9759	11.8697
100157105	RASSF2	Ras association domain family member 2	-	9770	RASSF2	1.44926	0.000239186	0.0015773		11.0708	8.81735	14.2678	6.90382	29.1859	77.3753	16.9298	24.9888
110260696	RASSF3	Ras association domain family member 3	-	283349	RASSF3	1.54529	3.95913e-06	4.21188e-05		54.6159	62.7902	62.9871	42.3434	236.989	230.049	97.6489	76.2158
102163141	RBKS	ribokinase	-	64080	RBKS	2.84621	1.58749e-25	2.38437e-23		6.64247	10.9549	12.8758	10.816	59.5391	91.3963	87.37	59.3484
397124	RBP4	retinol binding protein 4	-	5950	RBP4	3.04834	5.48074e-09	1.06762e-07		755.397	133.329	82.1269	362.45	2295.18	2750.2	1948.14	1220.7
100511902	RCAN1	regulator of calcineurin 1	-	1827	RCAN1	0.998737	8.65979e-05	0.000646934		39.1168	45.9571	39.6715	45.1049	87.5576	89.3191	105.811	43.418
100038006	RCHY1	ring finger and CHY zinc finger domain containing 1	-	25898	RCHY1	-0.759606	0.000273391	0.00177014		51.2946	50.4994	47.3273	51.7786	26.851	28.042	32.0458	30.2989
100152372	RCSD1	RCSD domain containing 1	-	92241	RCSD1	1.6282	3.73083e-05	0.000309502		21.7725	15.7644	14.9638	19.3307	78.2181	79.9718	38.6968	12.8068
100127136	RDH10	retinol dehydrogenase 10	-	157506	RDH10	-2.54492	3.61202e-16	1.94487e-14		194.477	134.131	351.475	156.947	21.0138	34.7929	25.0924	43.1057
100516959	REEP5	receptor accessory protein 5	-	7905	REEP5	1.5159	9.11535e-09	1.68915e-07		183.037	240.473	243.945	256.362	582.55	737.402	925.094	426.996
100520832	LOC100520832	lithostathine-like	-	130120	REG3G	-3.77724	5.49342e-13	1.88835e-11		86.3521	122.909	136.414	56.6113	114.409	4.15438	2.72087	10.9326
100624628	LOC100624628	lithostathine-like	-	130120	REG3G	-4.80687	1.27678e-07	1.87333e-06		16.2372	20.0394	3.82795	6.67369	19.8464	1.03859	0	0
100240745	REG3G	regenerating islet-derived 3 gamma	-	130120	REG3G	-5.11882	5.3874e-10	1.22749e-08		9.59468	9.08454	4.87193	9.20509	25.6836	0.519297	0	0
100525104	REL	REL proto-oncogene, NF-kB subunit	-	5966	REL	1.35072	1.12052e-07	1.66573e-06		50.5566	32.8647	36.8875	40.2723	65.3763	127.747	127.578	83.0877
100622609	RELB	RELB proto-oncogene, NF-kB subunit	-	5971	RELB	2.68857	2.18625e-19	1.84859e-17		5.53539	4.54227	3.13196	5.29293	25.6836	30.1192	29.3249	34.3596
100522085	RELL1	RELT like 1	-	768211	RELL1	1.53443	1.89851e-09	3.96869e-08		16.2372	13.0924	19.1397	12.1967	56.0368	41.5438	43.5339	36.5461
100738275	REPS2	RALBP1 associated Eps domain containing 2	-	9185	REPS2	-0.958198	0.000219789	0.00146977		94.4707	110.618	111.358	90.9003	37.3579	78.9332	37.7898	62.1596
100522629	REXO2	RNA exonuclease 2	-	25996	REXO2	1.24764	9.52435e-05	0.000703237		9.59468	14.6956	9.39587	15.1884	43.1951	35.3122	24.1855	19.054
100620242	RFC2	replication factor C subunit 2	-	5982	RFC2	1.08631	3.52582e-06	3.78976e-05		28.784	20.841	28.1876	27.8454	66.5438	64.3929	53.208	43.1057
100516784	RFESD	Rieske Fe-S domain containing	-	317671	RFESD	5.00238	4.82557e-22	5.40038e-20		1.84513	5.07666	3.13196	2.5314	66.5438	173.965	138.462	23.1146
100523418	RFX3	regulatory factor X3	-	5991	RFX3	-0.908073	0.00143516	0.00724562		47.9734	74.0123	76.2109	75.0215	36.1905	23.3684	35.6736	63.7214
100515847	RGL1	ral guanine nucleotide dissociation stimulator like 1	-	23179	RGL1	1.66199	6.78314e-06	6.90719e-05		28.046	22.7114	29.5796	34.7492	103.902	24.407	173.833	79.0271
100737299	RGMB	repulsive guidance molecule family member b	-	285704	RGMB	-1.00908	0.00021375	0.00143612		44.2832	49.965	35.4955	49.2472	29.1859	11.9438	20.5577	26.863
100620283	RGS12	regulator of G protein signaling 12	-	6002	RGS12	-0.955246	0.00105797	0.0056592		18.0823	21.9098	23.3157	21.4018	16.3441	6.75086	10.8835	11.5573
100524790	RGS14	regulator of G protein signaling 14	-	10636	RGS14	-4.60957	1.11534e-11	3.19889e-10		8.4876	10.6877	9.04787	7.82433	2.33487	0	0.302318	0.31236
100514020	RGS17	regulator of G protein signaling 17	-	26575	RGS17	1.67602	0.000912343	0.00499971		2.95221	4.00789	11.8318	2.07115	5.83717	10.3859	14.5113	16.2427
100157437	RGS4	regulator of G protein signaling 4	-	5999	RGS4	-4.46569	1.67298e-26	2.76769e-24		242.45	237.534	145.462	89.2894	7.00461	8.82805	4.23246	14.3686
100516050	RHEB	Ras homolog enriched in brain	-	6009	RHEB	1.57823	7.84918e-09	1.47609e-07		34.6885	28.8568	39.3235	32.2178	93.3947	196.814	105.207	69.6563
100523594	RHOBTB3	Rho related BTB domain containing 3	-	22836	RHOBTB3	1.30962	7.63129e-06	7.60132e-05		487.853	779.4	856.068	506.28	1006.33	1508.56	2080.56	1914.77
100625773	RHOD	ras homolog family member D	-	29984	RHOD	1.81963	6.94569e-06	7.0413e-05		6.64247	4.00789	5.56792	6.67369	40.8602	19.7333	22.0692	9.99552
100154459	RIC8B	RIC8 guanine nucleotide exchange factor B	-	55188	RIC8B	2.0067	7.83253e-16	4.00934e-14		67.9008	76.9514	72.035	61.444	283.687	344.813	298.086	153.056
100152915	RIMKLB	ribosomal modification protein rimK like family member B	-	57494	RIMKLB	-2.36267	9.08898e-11	2.2903e-09		594.501	529.575	564.796	411.468	74.7158	43.621	126.671	207.719
100523074	RIOX1	ribosomal oxygenase 1	C7H14orf169	79697	RIOX1	-1.11434	1.4033e-05	0.000130765		38.7478	46.2243	38.6275	31.7576	14.0092	22.8491	14.8136	19.054
100154661	RIPOR2	RHO family interacting cell polarization regulator 2	FAM65B	9750	RIPOR2	1.71788	0.00130925	0.00674417		3.32124	1.87035	7.65589	11.7365	25.6836	8.30876	28.4179	12.182
100516072	RMND5A	required for meiotic nuclear division 5 homolog A	-	64795	RMND5A	1.44538	1.10983e-07	1.65605e-06		187.465	156.04	181.653	156.717	228.817	420.111	505.779	650.021
396976	RNASE4	ribonuclease A family member 4	-	6038	RNASE4	-1.32755	0.000238918	0.00157644		18.0823	9.88612	17.3998	13.1173	3.5023	7.27016	5.13941	6.2472
100737739	RND1	Rho family GTPase 1	-	27289	RND1	6.55394	1.1531e-19	9.97174e-18		0.369026	0.267192	0	0	17.5115	18.1754	28.7203	7.49664
414917	RNF114	ring finger protein 114	ZFP313|ZNF313	55905	RNF114	0.944922	0.00108773	0.00578617		14.7611	22.4442	27.8396	17.4897	18.6789	41.0245	46.8594	44.0428
100517591	RNF125	ring finger protein 125	-	54941	RNF125	1.23777	4.35428e-06	4.59372e-05		157.943	109.282	94.6547	98.7246	135.422	325.599	298.388	273.003
100515872	RNF128	ring finger protein 128, E3 ubiquitin protein ligase	-	79589	RNF128	-2.02043	1.76867e-10	4.31398e-09		63.1035	74.2795	90.8267	66.2766	15.1766	17.1368	13.9066	49.0405
100620525	RNF141	ring finger protein 141	-	50862	RNF141	1.0092	5.66236e-05	0.00044638		43.1761	57.4464	48.7193	51.5485	72.3809	70.6244	124.858	132.441
100155665	RNF144B	ring finger protein 144B	-	255488	RNF144B	-2.03986	9.65077e-12	2.78191e-10		564.241	814.403	502.505	504.899	184.455	175.522	71.3472	132.441
100519085	RNF149	ring finger protein 149	-	284996	RNF149	-1.25613	0.000838188	0.00464383		830.678	746.268	198.009	299.165	177.45	308.463	206.181	182.418
100155834	RNF152	ring finger protein 152	-	220441	RNF152	1.02719	0.000203888	0.00138287		398.917	412.278	433.254	331.383	468.141	1222.94	760.331	843.372
100522340	RNF157	ring finger protein 157	-	114804	RNF157	-1.00719	7.29881e-05	0.000555439		61.6274	86.036	78.9949	50.1677	29.1859	45.6982	26.9063	35.2967
100622036	RNF183	ring finger protein 183	-	138065	RNF183	-2.35648	1.53808e-05	0.000141934		11.0708	10.1533	7.65589	9.20509	1.16743	7.27016	1.20927	1.5618
654326	RNF19A	ring finger protein 19A, RBR E3 ubiquitin protein ligase	RFN19|RNF19	25897	RNF19A	0.906713	2.05283e-05	0.000182358		92.6256	96.7237	79.3429	93.6618	142.427	214.989	179.879	140.874
100625422	RNF216	ring finger protein 216	-	54476	RNF216	-0.838057	0.000456669	0.00276839		82.2929	56.912	69.947	73.8708	25.6836	37.3894	38.9991	53.4135
100153648	RNF219	ring finger protein 219	-	79596	RNF219	-0.793899	0.000477864	0.00287701		74.5433	67.0653	66.4671	67.8875	38.5253	46.2175	26.9063	46.5416
100519342	RNF24	ring finger protein 24	-	11237	RNF24	1.04752	2.77242e-05	0.000239254		22.8796	26.4521	27.1436	30.6069	37.3579	79.9718	53.208	55.2877
110256771	RNF34	ring finger protein 34	-	80196	RNF34	1.27508	8.24922e-08	1.25721e-06		32.8433	18.7035	27.4916	33.1383	57.2043	75.2981	72.5564	66.2203
100157936	RNF41	ring finger protein 41	-	10193	RNF41	1.51256	2.63597e-06	2.93467e-05		81.1858	43.2852	51.5033	58.4523	199.631	291.326	136.648	88.3979
100517305	RNF43	ring finger protein 43	-	54894	RNF43	-3.05905	1.5827e-07	2.27824e-06		8.11858	8.01577	11.1358	10.1256	0	0.519297	0.906955	2.81124
100156637	RORA	RAR related orphan receptor A	-	6095	RORA	-0.99411	0.00095406	0.00519837		60.1513	72.9435	68.2071	77.3228	16.3441	31.6771	36.2782	78.09
100739111	RORB	RAR related orphan receptor B	-	6096	RORB	-1.4376	8.82835e-05	0.000659095		153.884	242.344	219.933	336.676	66.5438	35.8315	164.764	107.139
100522764	RPE	ribulose-5-phosphate-3-epimerase	-	6120	RPE	-0.922069	3.68622e-05	0.000306246		57.9371	64.9278	73.427	57.9921	26.851	36.8701	40.2084	28.1124
100739087	LOC100739087	60S ribosomal protein L14-like	-	9045	RPL14	1.73541	1.00917e-12	3.27264e-11		82.6619	59.8511	44.5434	73.4106	194.962	240.954	261.203	169.611
100037994	RPL14	ribosomal protein L14	-	9045	RPL14	1.59566	5.94221e-12	1.74371e-10		442.093	457.968	425.946	446.447	1175.61	1274.36	1676.05	1229.14
100627256	RPL22L1	ribosomal protein L22 like 1	-	200916	RPL22L1	1.03997	3.17652e-06	3.46653e-05		49.8185	51.3009	51.1553	57.5318	115.576	130.863	110.346	76.8405
396952	RPL36AL	ribosomal protein L36a like	RPL44	6166	RPL36AL	0.856539	0.00023433	0.00155066		56.83	71.6076	74.471	78.7035	176.283	98.1472	132.415	115.886
397606	RPN1	ribophorin I	-	6184	RPN1	0.675894	0.000417677	0.00256468		158.681	145.353	131.542	144.06	226.482	226.414	238.529	233.958
397650	RPS12	ribosomal protein S12	-	6206	RPS12	0.83666	0.000120956	0.000868375		166.8	139.207	146.506	199.981	347.895	289.249	289.016	243.328
396638	RPS23	ribosomal protein S23	-	6228	RPS23	0.758957	0.000605415	0.00352413		111.077	137.337	142.678	181.57	228.817	255.494	284.784	200.535
100522174	RPS6KA3	ribosomal protein S6 kinase A3	-	6197	RPS6KA3	1.78433	5.23642e-16	2.7673e-14		173.442	189.974	179.566	169.604	630.414	687.03	665.403	473.225
100623751	RPS6KA5	ribosomal protein S6 kinase A5	-	9252	RPS6KA5	-4.23673	9.86758e-27	1.66845e-24		107.756	89.7767	98.1346	92.0509	0	6.75086	3.02318	21.2405
100156654	RRAGD	Ras related GTP binding D	-	58528	RRAGD	-2.40505	3.32919e-13	1.18021e-11		43.5451	60.9199	43.4994	37.971	8.17204	2.59649	12.3951	8.74608
100516558	RRAS	related RAS viral (r-ras) oncogene homolog	-	6237	RRAS	1.18976	0.000440397	0.002684		13.2849	7.48139	6.61191	17.2595	23.3487	29.5999	25.3947	19.991
100154945	RRBP1	ribosome binding protein 1	-	6238	RRBP1	0.823909	0.000464058	0.0027998		205.179	138.138	159.382	181.11	380.584	258.61	347.969	226.461
100153892	RREB1	ras responsive element binding protein 1	-	6239	RREB1	-0.837543	2.30659e-05	0.00020207		101.851	103.403	107.183	110.691	57.2043	57.1227	59.8591	61.8473
100316853	RRM2	ribonucleotide reductase regulatory subunit M2	-	6241	RRM2	1.09027	0.000434285	0.00265526		13.654	14.1612	14.2678	16.339	99.2319	28.5613	28.1156	26.863
100624003	RRN3	RRN3 homolog, RNA polymerase I transcription factor	-	54700	RRN3	-1.01321	2.13029e-07	2.98372e-06		154.622	168.866	158.686	156.717	72.3809	82.049	80.4167	80.2765
396752	RSAD2	radical S-adenosyl methionine domain containing 2	CIG6|IRG6	91543	RSAD2	-3.01966	1.30569e-05	0.000122368		35.0575	109.816	44.1954	13.5775	2.33487	1.03859	6.34869	31.8607
100154102	RTCA	RNA 3'-terminal phosphate cyclase	RTCD1	8634	RTCA	0.860648	0.00126359	0.00655333		16.6062	15.23	20.1837	13.1173	35.023	31.6771	31.4411	21.5528
110256385	RTP4	receptor transporter protein 4	-	64108	RTP4	-1.23559	0.00106868	0.00570312		195.953	345.48	254.036	167.533	35.023	116.842	86.1608	221.776
100623296	RTTN	rotatin	-	25914	RTTN	-1.68161	2.62729e-09	5.3459e-08		47.6044	65.195	64.7271	67.8875	31.5207	10.3859	22.0692	17.1798
100625567	RUNDC1	RUN domain containing 1	-	146923	RUNDC1	1.01075	9.6307e-07	1.18209e-05		100.006	96.9909	92.2187	109.541	149.432	198.891	218.576	232.083
100156361	RUSC1	RUN and SH3 domain containing 1	-	23623	RUSC1	-0.914666	0.000130746	0.000928147		154.991	229.518	249.861	208.495	73.5484	143.326	113.369	112.45
100158062	RUSC2	RUN and SH3 domain containing 2	-	9853	RUSC2	1.1437	9.48662e-05	0.000701164		37.2717	32.3303	26.0996	35.8999	131.92	70.6244	76.7889	39.3574
100625281	RWDD3	RWD domain containing 3	-	25950	RWDD3	-1.07002	4.87662e-05	0.000390643		26.9389	33.1319	36.1915	28.5358	9.33947	12.9824	15.7206	18.4292
100623130	RXFP1	relaxin/insulin like family peptide receptor 1	LGR7	59350	RXFP1	1.46794	2.10227e-08	3.58706e-07		63.1035	79.3562	86.6508	108.16	127.25	231.607	297.179	247.701
106504218	S100A1	S100 calcium binding protein A1	-	6271	S100A1	-1.0598	3.09654e-05	0.000262413		119.934	113.022	129.802	106.089	59.5391	37.3894	52.9057	83.4001
100301483	S100A12	S100 calcium binding protein A12	CAGC	6283	S100A12	10.0808	2.47216e-79	1.41098e-75		0.369026	0.534385	0.347995	0.230127	684.116	507.873	382.433	183.98
110260321	S100A13	S100 calcium binding protein A13	-	6284	S100A13	-1.64952	2.6898e-05	0.000233491		11.8088	21.1082	26.7956	15.1884	7.00461	4.67367	3.62782	8.74608
100153930	S100A14	S100 calcium binding protein A14	-	57402	S100A14	2.04291	5.40204e-13	1.86297e-11		7.38053	7.74858	5.56792	8.97496	23.3487	37.9087	30.2318	30.9236
100737436	LOC100737436	protein S100-A16 pseudogene	-	140576	S100A16	2.46128	0.000216435	0.00145159		4.42832	1.87035	0.347995	8.05445	3.5023	32.7157	21.7669	12.4944
100155146	S100A16	S100 calcium binding protein A16	-	140576	S100A16	1.41645	9.16177e-12	2.64763e-10		38.0097	39.2773	35.4955	35.2095	120.246	97.1086	81.0213	100.892
100152729	S100A2	S100 calcium binding protein A2	-	6273	S100A2	1.86079	2.94203e-07	3.95097e-06		276.77	145.62	53.2433	264.646	563.871	797.641	798.725	733.109
100144623	S100A7	S100 calcium binding protein A7	-	6278	S100A7	8.59338	7.43418e-17	4.44299e-15		0	0	0	0	24.5161	9.86665	30.2318	4.37304
100127488	S100A8	S100 calcium binding protein A8	-	6279	S100A8	10.8136	4.89045e-57	6.20272e-54		0.369026	0	0.347995	0	441.29	609.655	253.645	99.3305
100127489	S100A9	S100 calcium binding protein A9	-	6280	S100A9	12.4159	2.37159e-35	8.73282e-33		0.369026	0.267192	0	0	1718.46	2311.39	382.433	146.809
397265	S100G	S100 calcium binding protein G	CALB3	795	S100G	2.92384	1.16282e-10	2.89185e-09		94.1017	67.3325	17.0518	45.3351	345.561	536.434	626.101	178.982
733603	SAA3	serum amyloid A-3 protein	-	6290	SAA3P	9.60156	3.15245e-48	2.39901e-45		0	0	0	0.230127	81.7204	241.473	97.9512	47.1664
100519899	SALL1	spalt like transcription factor 1	-	6299	SALL1	-2.46435	4.78034e-15	2.2003e-13		208.5	228.182	264.128	234.5	10.5069	31.1578	51.0918	63.0967
100513098	SALL2	spalt like transcription factor 2	-	6297	SALL2	-1.36667	3.87993e-05	0.000320374		25.8318	26.4521	30.9716	19.7909	5.83717	7.78946	9.67419	17.4922
110257385	SAMD10	sterile alpha motif domain containing 10	-	140700	SAMD10	-3.99458	7.15221e-09	1.35829e-07		9.59468	8.55016	7.65589	6.21344	0	2.59649	0.302318	0.31236
100738445	SAMD12	sterile alpha motif domain containing 12	-	401474	SAMD12	1.21093	3.28829e-05	0.000277017		71.9601	34.4678	35.8435	47.6363	65.3763	140.21	120.323	86.5237
494017	SAR1B	secretion associated Ras related GTPase 1B	GTBPB|SARA2	51128	SAR1B	1.16925	1.01723e-06	1.24723e-05		51.2946	60.6527	55.6792	60.0632	84.0553	165.656	145.717	111.2
100155484	SARS	seryl-tRNA synthetase	-	6301	SARS	1.25871	1.48823e-08	2.61758e-07		47.6044	39.0101	40.0194	53.6196	122.581	106.456	122.741	82.463
100155111	SATB1	SATB homeobox 1	-	6304	SATB1	-1.49367	2.02786e-07	2.86132e-06		60.8893	43.2852	72.731	48.3267	12.8418	15.5789	20.86	29.9866
100520925	SC5D	sterol-C5-desaturase	-	6309	SC5D	-1.25551	3.91714e-07	5.14547e-06		117.719	125.848	128.758	145.44	30.3533	68.5472	45.6501	64.6585
100515704	SCAI	suppressor of cancer cell invasion	-	286205	SCAI	-1.18908	0.000110559	0.000798251		23.9867	22.4442	19.1397	26.9249	8.17204	5.71227	10.8835	14.0562
100622996	ZSCAN2	zinc finger and SCAN domain containing 2	-	54581	SCAND2P	-1.41319	0.000188362	0.00129061		80.8167	48.629	56.3752	33.8287	9.33947	30.1192	30.2318	9.68316
100628076	SCARA3	scavenger receptor class A member 3	-	51435	SCARA3	2.37127	8.52427e-08	1.29567e-06		8.4876	4.27508	3.47995	4.83267	33.8556	48.8139	21.7669	11.8697
100155943	SCARF2	scavenger receptor class F member 2	-	91179	SCARF2	-1.35723	0.0011993	0.00625974		9.22566	12.2909	8.35188	8.74484	7.00461	2.07719	3.93014	3.43596
100512485	SCCPDH	saccharopine dehydrogenase (putative)	-	51097	SCCPDH	-0.863028	0.00152877	0.00765725		85.2451	48.3618	77.9509	75.942	26.851	27.0035	53.8127	46.5416
100514494	LOC100514494	schwannomin-interacting protein 1	SCHIP1	29970	SCHIP1	1.44713	0.00145752	0.00734228		4.79734	2.13754	2.78396	2.99165	14.0092	6.23157	8.76723	7.18428
100512981	SCIN	scinderin	Adseverin	85477	SCIN	2.16738	2.19553e-13	8.0327e-12		31.3672	28.3224	34.7995	23.0127	87.5576	226.414	160.833	96.2069
100628130	SCN3B	sodium voltage-gated channel beta subunit 3	-	55800	SCN3B	2.33423	2.44714e-22	2.79341e-20		22.1416	25.1161	27.1436	19.1006	105.069	134.498	142.392	87.7731
100627971	SCNN1B	sodium channel epithelial 1 beta subunit	-	6338	SCNN1B	2.14195	1.7908e-18	1.29379e-16		52.7708	45.1555	38.9755	77.783	197.296	224.336	236.413	239.58
100524811	SCNN1D	sodium channel epithelial 1 delta subunit	-	6339	SCNN1D	4.85308	2.89965e-12	8.74337e-11		1.10708	0.534385	0.347995	0.460254	11.6743	2.59649	27.511	27.4877
100522244	SCNN1G	sodium channel epithelial 1 gamma subunit	-	6340	SCNN1G	3.24769	1.55888e-43	9.36559e-41		22.8796	18.7035	28.8836	30.3768	263.84	258.61	223.111	217.09
100526072	SCPEP1	serine carboxypeptidase 1	-	59342	SCPEP1	3.83975	3.01162e-41	1.4324e-38		56.461	62.7902	49.7633	45.1049	812.534	1237.49	568.963	667.201
100519613	SCUBE2	signal peptide, CUB domain and EGF like domain containing 2	-	57758	SCUBE2	-1.64168	0.000460454	0.00278542		8.11858	8.28297	9.39587	8.74484	7.00461	1.55789	1.81391	3.43596
100738130	SCUBE3	signal peptide, CUB domain and EGF like domain containing 3	-	222663	SCUBE3	1.88854	8.60067e-06	8.39834e-05		9.59468	7.2142	6.61191	15.6487	37.3579	101.782	32.9527	19.3663
397528	SDC4	syndecan 4	-	6385	SDC4	1.15624	3.1047e-06	3.39671e-05		80.4477	63.859	40.0194	65.126	135.422	108.533	149.648	166.8
100513423	SDCCAG8	serologically defined colon cancer antigen 8	-	10806	SDCCAG8	0.897022	0.00178151	0.00873163		10.3327	16.5659	16.7038	10.3557	17.5115	23.8877	29.9295	26.5506
100522934	SDF4	stromal cell derived factor 4	-	51150	SDF4	0.697664	0.000683507	0.00388312		67.9008	68.4013	52.5473	63.9754	105.069	113.207	90.6955	102.454
100512953	SDK1	sidekick cell adhesion molecule 1	-	221935	SDK1	-1.00439	0.000729725	0.00410697		53.8778	38.4757	45.9354	50.8581	21.0138	25.4456	13.302	36.8585
100622744	SEC11A	SEC11 homolog A, signal peptidase complex subunit	-	23478	SEC11A	0.680731	0.00136509	0.00696891		69.0079	70.5388	74.123	67.1972	92.2273	133.979	124.858	96.8316
100524124	SEC11C	SEC11 homolog C, signal peptidase complex subunit	-	90701	SEC11C	-1.13211	2.75856e-05	0.000238553		150.194	148.826	205.665	199.75	44.3625	69.5858	88.5793	119.946
100515921	SEC14L1	SEC14 like lipid binding 1	-	6397	SEC14L1	1.00898	1.92824e-06	2.2166e-05		74.1743	71.3404	81.7789	76.1721	145.929	178.638	168.694	117.447
100517559	SEC22A	SEC22 homolog A, vesicle trafficking protein	-	26984	SEC22A	-0.892942	6.44897e-05	0.000499423		71.9601	71.6076	85.9548	56.151	30.3533	35.8315	45.3478	39.045
100524115	SEC23B	Sec23 homolog B, coat complex II component	-	10483	SEC23B	0.870859	4.07789e-05	0.000333925		81.9238	77.2186	89.0868	79.624	140.092	117.361	185.624	153.993
100155306	SEC61A1	Sec61 translocon alpha 1 subunit	-	29927	SEC61A1	0.777405	0.00138678	0.00705442		227.32	177.683	215.409	201.361	542.857	257.571	334.667	355.778
100511362	SEC61B	Sec61 translocon beta subunit	-	10952	SEC61B	0.766927	0.000119947	0.000862213		53.1398	59.3167	49.7633	64.4356	94.5622	105.417	91.6025	95.2698
100517415	SEC61G	Sec61 translocon gamma subunit	-	23480	SEC61G	0.95082	6.09584e-05	0.000474976		33.2124	38.4757	31.3196	54.7703	79.3855	61.7964	72.8587	83.7125
100152304	SEC63	SEC63 homolog, protein translocation regulator	-	11231	SEC63	2.0573	1.07558e-13	4.0926e-12		246.141	180.889	211.581	186.173	687.619	1127.91	1056.3	535.697
100518082	SEL1L3	SEL1L family member 3	-	23231	SEL1L3	1.0704	0.000521143	0.00309031		17.3442	45.1555	20.8797	29.6864	72.3809	44.6596	40.813	65.2832
100462651	SELENOH	selenoprotein H	C2H11orf31|SELH	280636	SELENOH	1.75971	1.51702e-06	1.78708e-05		4.79734	6.947	7.65589	7.36407	39.6928	29.0806	16.3252	15.3056
100151836	SELENOS	selenoprotein S	SELS|VIMP	55829	SELENOS	0.953875	4.45636e-05	0.000361545		43.5451	51.5681	54.2872	31.7576	107.404	87.2419	89.1839	69.6563
397032	SELENOW	selenoprotein W	SEPW|SEPW1	6415	SELENOW	1.29686	0.000595959	0.00348151		7.74955	5.87823	5.21993	5.0628	22.1813	19.214	10.8835	9.3708
100523915	SEMA3D	semaphorin 3D	-	223117	SEMA3D	-6.90079	1.01819e-16	6.02212e-15		36.5336	18.7035	12.1798	40.0421	0	0	0	4.6854
100157147	SEMA4A	semaphorin 4A	-	64218	SEMA4A	-1.26475	7.79103e-05	0.00058763		32.8433	23.5129	36.5395	24.6236	11.6743	5.71227	12.0927	17.1798
110261555	SEMA4B	semaphorin 4B	-	10509	SEMA4B	-0.83895	0.000431132	0.00263739		76.7575	57.4464	62.2911	69.7286	19.8464	45.1789	33.8597	42.7933
100153477	SEMA6C	semaphorin 6C	-	10500	SEMA6C	-1.89081	3.63384e-05	0.000302335		11.0708	8.01577	7.3079	9.43522	1.16743	1.55789	3.02318	2.81124
100511850	SEMA6D	semaphorin 6D	-	80031	SEMA6D	-2.13963	5.39702e-21	5.40412e-19		134.326	109.282	124.582	127.03	18.6789	25.9649	28.7203	34.9843
100738022	SENP2	SUMO1/sentrin/SMT3 specific peptidase 2	-	59343	SENP2	0.78146	0.00185673	0.00903435		23.6177	25.9177	22.9677	22.3223	29.1859	51.4104	48.9756	31.236
100101929	EIF4A1	eukaryotic translation initiation factor 4A1	-	100533955	SENP3-EIF4A1	0.745039	0.000184628	0.0012673		175.287	173.141	183.045	211.487	305.868	301.712	332.853	304.863
100625525	SENP8	SUMO/sentrin peptidase family member, NEDD8 specific	-	123228	SENP8	-1.50693	0.000293966	0.00188201		12.5469	22.7114	13.2238	24.3935	5.83717	5.71227	3.93014	12.182
100515575	SEPT4	septin 4	-	5414	SEPT4	-1.98037	1.09317e-09	2.39512e-08		57.9371	63.0574	93.2627	42.5735	29.1859	18.1754	13.6043	10.6202
100523954	SEPT8	septin 8	-	23176	SEPT8	-1.07122	6.08503e-05	0.000474782		254.628	263.185	269.348	222.763	100.399	98.1472	119.718	275.814
100626004	SERINC2	serine incorporator 2	-	347735	SERINC2	1.40035	1.91363e-08	3.29971e-07		15.1301	12.8252	19.8357	15.4185	46.6974	38.428	47.7663	34.672
100156623	SERPINB11	serpin family B member 11	-	89778	SERPINB11	6.78443	5.83854e-12	1.71771e-10		0	0	0.69599	0	11.6743	20.7719	4.23246	8.12136
100519286	SERPINB2	serpin family B member 2	-	5055	SERPINB2	9.03827	4.712e-43	2.56131e-40		0.369026	0	0.347995	0.230127	151.766	21.8105	192.275	145.872
100152588	SERPINB7	serpin family B member 7	-	8710	SERPINB7	10.4062	2.5272e-63	4.80799e-60		0	0	0	1.15064	423.779	141.768	179.879	177.733
100156248	LOC100156248	serpin B8	SERPINB8	5271	SERPINB8	1.94855	5.19552e-13	1.80814e-11		40.9619	21.6426	21.5757	38.2011	116.743	153.193	110.951	92.7709
397542	SERPINE2	serpin family E member 2	PN-1	5270	SERPINE2	1.68935	0.0014328	0.00723691		7.38053	4.27508	3.47995	1.84102	38.5253	15.0596	8.1626	9.3708
100518606	SERTAD2	SERTA domain containing 2	-	9792	SERTAD2	-1.04116	0.000211499	0.00142266		61.6274	60.3855	77.2549	62.5946	25.6836	27.5228	29.0226	74.0293
100511654	SERTAD4	SERTA domain containing 4	-	56256	SERTAD4	1.03201	0.000594432	0.00347437		8.4876	8.01577	6.9599	9.66534	22.1813	14.021	18.4414	15.3056
100620966	SESN2	sestrin 2	-	83667	SESN2	-1.38394	7.12668e-08	1.10232e-06		71.5911	89.7767	74.471	53.1594	15.1766	35.3122	25.6971	30.2989
100526065	SESN3	sestrin 3	-	143686	SESN3	-0.987033	1.39572e-05	0.000130271		167.169	175.278	194.529	184.102	98.0645	72.1823	76.4866	128.068
100520222	SESTD1	SEC14 and spectrin domain containing 1	-	91404	SESTD1	1.67746	2.50101e-10	6.03574e-09		293.007	248.489	246.033	309.981	511.336	1061.44	790.563	1075.77
100153027	SETBP1	SET binding protein 1	-	26040	SETBP1	-1.62032	1.49861e-08	2.62775e-07		120.672	131.993	138.85	142.449	50.1997	16.6175	38.0921	58.4113
100157885	SETDB2	SET domain bifurcated 2	-	83852	SETDB2	0.814395	0.00010768	0.000780916		40.2239	44.3539	34.1035	31.7576	60.7066	72.7016	68.0216	62.1596
100152413	SFMBT1	Scm-like with four mbt domains 1	-	51460	SFMBT1	1.13902	3.49436e-06	3.75948e-05		25.0938	35.0022	25.0557	27.3851	78.2181	45.6982	74.975	52.1641
100520390	SFTA2	surfactant associated 2	-	389376	SFTA2	3.37709	5.90421e-09	1.14616e-07		0.369026	0.267192	1.73998	3.68204	11.6743	9.86665	14.5113	12.8068
100625739	SGK1	serum/glucocorticoid regulated kinase 1	-	6446	SGK1	2.33436	1.95686e-20	1.81606e-18		160.895	135.199	156.25	213.788	635.084	1042.75	814.748	866.486
100521447	LOC100521447	serine/threonine-protein kinase Sgk3	SGK3	23678	SGK3	1.59644	1.92339e-09	4.00647e-08		37.6407	24.0473	32.7115	32.4479	40.8602	108.533	97.6489	110.888
100522763	SGO2	shugoshin 2	-	151246	SGO2	1.01596	0.00119656	0.00624828		9.22566	14.1612	8.00389	8.51471	24.5161	17.6561	24.4878	15.618
100524832	SGPP2	sphingosine-1-phosphate phosphatase 2	-	130367	SGPP2	-1.87132	7.56667e-06	7.55013e-05		62.7345	48.629	50.4593	97.3438	22.1813	13.5017	9.06955	67.4697
100512309	SGSM2	small G protein signaling modulator 2	-	9905	SGSM2	-1.09624	1.76481e-05	0.000160138		35.7955	30.1927	35.1475	33.8287	10.5069	19.214	12.6974	18.7416
100626262	SH3BGR	SH3 domain binding glutamate rich protein	-	6450	SH3BGR	-1.67326	0.000446958	0.00271818		23.6177	26.4521	15.3118	5.0628	8.17204	6.23157	3.02318	6.55956
100520772	SH3BGRL	SH3 domain binding glutamate rich protein like	-	6451	SH3BGRL	0.900586	0.000742145	0.00416703		78.9716	118.366	84.2148	74.5612	124.915	258.091	190.763	124.007
100510992	SH3BGRL2	SH3 domain binding glutamate rich protein like 2	-	83699	SH3BGRL2	2.0879	1.55867e-16	8.98595e-15		171.228	170.469	155.902	172.365	405.1	725.458	759.726	874.608
100626548	SH3BP2	SH3 domain binding protein 2	-	6452	SH3BP2	-1.35492	0.000936155	0.00511302		12.1779	12.558	6.61191	10.5859	3.5023	4.67367	4.8371	3.1236
100517856	SH3BP5	SH3 domain binding protein 5	-	9467	SH3BP5	-0.725566	0.00206408	0.00988315		80.0787	71.6076	50.4593	71.5696	53.702	37.3894	32.0458	45.6046
100524547	SH3BP5L	SH3 binding domain protein 5 like	-	80851	SH3BP5L	0.713706	0.00137266	0.00700129		36.1646	43.018	29.5796	30.3768	57.2043	65.4314	59.2544	47.1664
100155580	SH3GL2	SH3 domain containing GRB2 like 2, endophilin A1	-	6456	SH3GL2	-2.3898	3.90547e-07	5.14547e-06		20.2964	14.1612	19.8357	9.89547	3.5023	4.67367	0.604637	3.43596
100522530	SH3KBP1	SH3 domain containing kinase binding protein 1	-	30011	SH3KBP1	-1.01677	0.000649256	0.00373175		42.438	40.3461	54.9832	62.5946	40.8602	12.4631	27.8133	22.8023
100153803	SH3PXD2A	SH3 and PX domains 2A	-	9644	SH3PXD2A	0.720091	0.000859634	0.00474733		217.356	236.465	220.281	205.734	448.295	307.943	396.037	300.803
100522493	SHCBP1	SHC binding and spindle associated 1	-	79801	SHCBP1	1.98392	0.000241095	0.00158714		1.84513	9.61893	4.52394	2.5314	24.5161	11.4245	21.1623	6.55956
100511045	SHQ1	SHQ1, H/ACA ribonucleoprotein assembly factor	-	55164	SHQ1	0.919201	0.00152661	0.00764982		12.9159	15.7644	12.1798	14.0378	9.33947	31.1578	27.8133	27.4877
100525213	SHROOM1	shroom family member 1	-	134549	SHROOM1	-3.18684	1.0559e-17	6.92709e-16		39.1168	33.9334	38.6275	28.5358	3.5023	1.03859	3.62782	6.87192
100522965	SHROOM2	shroom family member 2	-	357	SHROOM2	-0.861846	9.75405e-05	0.000716029		56.83	52.6369	61.9431	49.9376	22.1813	37.9087	30.2318	29.0495
100512481	SHROOM3	shroom family member 3	-	57619	SHROOM3	1.29408	2.81293e-08	4.68753e-07		72.6982	67.3325	60.2032	85.1471	120.246	157.866	215.855	201.472
100521812	SIAE	sialic acid acetylesterase	-	54414	SIAE	-1.44149	0.000690255	0.00390837		11.0708	17.9019	12.1798	11.5064	4.66974	3.11578	3.62782	9.3708
100513863	LOC100513863	sialic acid-binding Ig-like lectin 10	SIGLEC10	89790	SIGLEC10	-2.67382	8.24541e-12	2.4072e-10		65.3176	140.009	110.314	29.6864	12.8418	15.0596	9.37187	17.4922
100516272	SIGLEC14	sialic acid binding Ig like lectin 14	-	100049587	SIGLEC14	-3.82645	2.2048e-08	3.75079e-07		4.42832	18.9707	19.1397	7.36407	0	1.03859	0.302318	1.5618
100515209	LOC100515209	sialic acid-binding Ig-like lectin 13	SIGLEC12	27181	SIGLEC8	-1.29231	0.000384726	0.00238547		41.3309	22.177	21.9237	29.9165	2.33487	18.1754	14.209	8.43372
100158048	SIPA1L2	signal induced proliferation associated 1 like 2	-	57568	SIPA1L2	2.03135	1.4498e-13	5.40832e-12		24.7248	24.3145	28.1876	23.0127	86.3901	124.112	129.695	52.1641
100153985	SIX4	SIX homeobox 4	-	51804	SIX4	-2.00493	5.74256e-05	0.00045239		28.046	15.23	25.7516	12.657	0	1.03859	7.25564	8.74608
100625903	SKAP2	src kinase associated phosphoprotein 2	-	8935	SKAP2	-1.2197	4.71593e-06	4.94782e-05		67.5318	96.7237	78.2989	67.8875	17.5115	29.0806	35.3713	48.4158
100521330	SKIDA1	SKI/DACH domain containing 1	-	387640	SKIDA1	-1.23387	0.00097729	0.00530721		11.4398	19.2379	17.7478	13.1173	3.5023	7.27016	4.23246	9.99552
100526183	SLAIN1	SLAIN motif family member 1	-	122060	SLAIN1	1.5855	2.45589e-06	2.75654e-05		107.018	48.3618	33.0595	84.4567	124.915	273.15	209.809	187.728
100622635	SLC10A3	solute carrier family 10 member 3	-	8273	SLC10A3	0.796711	0.00118707	0.00620725		28.784	27.2536	18.4437	19.5608	35.023	49.8525	38.6968	38.7326
100516960	SLC12A2	solute carrier family 12 member 2	-	6558	SLC12A2	1.15553	6.65842e-05	0.000514248		309.982	305.401	357.043	249.228	504.332	505.276	1367.99	779.338
397624	SLC15A1	solute carrier family 15 member 1	-	6564	SLC15A1	7.22354	2.26464e-14	9.61e-13		0	0.801577	0	1.15064	127.25	239.915	47.7663	4.99776
100048951	SLC15A2	solute carrier family 15 member 2	-	6565	SLC15A2	-2.38953	0.000639767	0.00368649		9.59468	6.41262	12.5278	8.05445	3.5023	0.519297	0.302318	8.12136
100156854	LOC100156854	monocarboxylate transporter 1	-	6566	SLC16A1	5.5353	1.14453e-11	3.27439e-10		5.16637	4.00789	6.61191	4.83267	416.774	810.104	64.9985	14.0562
100155211	SLC18B1	solute carrier family 18 member B1	-	116843	SLC18B1	-1.47429	1.51753e-05	0.000140492		23.2487	18.7035	18.4437	20.9416	4.66974	6.75086	5.74405	12.4944
100513826	SLC19A3	solute carrier family 19 member 3	-	80704	SLC19A3	1.03729	6.96737e-05	0.000534493		98.899	51.3009	64.7271	67.8875	173.948	161.501	97.0442	137.126
100516047	SLC1A3	solute carrier family 1 member 3	-	6507	SLC1A3	-1.36033	0.000290364	0.00186313		23.2487	28.5896	36.8875	53.6196	8.17204	8.30876	25.3947	15.3056
641348	SLC1A5	solute carrier family 1 member 5	ASCT2	6510	SLC1A5	1.24557	0.000892458	0.00490723		18.0823	9.61893	10.4399	11.5064	84.0553	34.7929	22.6739	19.054
100520422	SLC22A5	solute carrier family 22 member 5	-	6584	SLC22A5	0.951907	0.000103216	0.00075237		16.9752	18.4363	18.7917	21.1717	25.6836	34.2736	45.6501	37.1708
100156914	SLC24A4	solute carrier family 24 member 4	-	123041	SLC24A4	-8.20272	2.12343e-50	1.86454e-47		1284.95	1378.45	1654.72	1094.49	7.00461	1.55789	3.02318	39.9821
100524459	SLC25A20	solute carrier family 25 member 20	-	788	SLC25A20	1.26511	0.000492008	0.00294972		8.11858	11.4893	9.39587	8.97496	36.1905	32.1964	15.4182	13.1191
100518769	SLC25A23	solute carrier family 25 member 23	SCAMC-3	79085	SLC25A23	-1.21827	7.95959e-06	7.85975e-05		39.1168	33.9334	42.4554	28.5358	17.5115	20.2526	10.8835	14.6809
100513936	SLC25A29	solute carrier family 25 member 29	-	123096	SLC25A29	-1.90776	1.12187e-08	2.03762e-07		114.029	69.2028	88.0428	110.231	37.3579	14.5403	16.0229	42.481
100302698	SLC25A3	solute carrier family 25 member 3	-	5250	SLC25A3	0.797511	0.000195543	0.00133341		230.641	187.035	232.461	207.345	393.425	448.153	337.69	312.672
100626629	SLC25A30	solute carrier family 25 member 30	-	253512	SLC25A30	1.07483	9.64794e-05	0.000710524		78.6026	77.4858	82.4749	56.3812	68.8786	170.849	209.204	138.063
100158185	SLC25A5	solute carrier family 25 member 5	-	292	SLC25A5	0.863524	6.96407e-05	0.000534493		41.3309	46.4915	62.9871	56.151	72.3809	100.744	101.579	98.7057
403155	SLC25A6	solute carrier family 25 member 6	-	293	SLC25A6	-1.00415	0.00010904	0.00078849		1241.04	713.404	671.283	1089.19	479.815	527.087	428.083	417.938
100155567	SLC27A4	solute carrier family 27 member 4	ACSVL4|FATP4|IPS	10999	SLC27A4	3.44064	5.01587e-20	4.47314e-18		42.438	29.124	26.7956	20.2512	401.597	627.83	243.064	145.247
100517271	SLC27A6	solute carrier family 27 member 6	-	28965	SLC27A6	-1.79335	2.9209e-05	0.000250128		36.5336	30.9943	92.5667	28.7659	3.5023	12.9824	8.1626	21.2405
100522231	SLC28A2	solute carrier family 28 member 2	-	9153	SLC28A2	-0.9327	0.000205078	0.00138765		73.8053	40.0789	47.3273	49.2472	24.5161	28.5613	28.7203	23.7394
102164419	SLC2A1	solute carrier family 2 member 1	GLUT1	6513	SLC2A1	0.863374	0.0002919	0.00187088		106.649	82.8297	80.3869	95.7329	184.455	239.915	133.625	132.441
100517381	SLC2A12	solute carrier family 2 member 12	-	154091	SLC2A12	-1.31349	1.2991e-06	1.5528e-05		59.7823	94.0517	47.3273	73.8708	26.851	30.1192	32.9527	19.6787
100170651	SLC30A2	solute carrier family 30 member 2	-	7780	SLC30A2	-4.60863	1.11623e-10	2.78205e-09		8.4876	10.6877	23.6637	7.36407	0	0	0.604637	0.62472
100153749	SLC30A4	solute carrier family 30 member 4	-	7782	SLC30A4	1.16914	0.000894023	0.00491179		21.4035	20.5738	13.9198	15.6487	19.8464	29.5999	86.7654	48.7282
100171388	SLC30A5	solute carrier family 30 member 5	-	64924	SLC30A5	1.19968	4.9195e-09	9.64881e-08		93.7327	111.152	105.443	85.3772	205.468	231.087	265.133	205.22
100514386	SLC31A2	solute carrier family 31 member 2	-	1318	SLC31A2	-1.87586	1.29848e-09	2.80722e-08		60.5203	42.7508	40.3674	27.155	7.00461	12.4631	10.5811	13.4315
100621125	SLC35A2	solute carrier family 35 member A2	-	7355	SLC35A2	1.16587	0.000107096	0.000777674		21.7725	23.7801	17.3998	21.4018	68.8786	61.7964	35.6736	27.1753
553107	SLC35A3	solute carrier family 35 member A3	S35A3	23443	SLC35A3	1.34372	1.06766e-07	1.5973e-06		343.194	279.75	432.906	269.479	902.427	596.153	937.792	926.147
100736794	SLC35B1	solute carrier family 35 member B1	-	10237	SLC35B1	0.796178	0.000466614	0.00281373		42.438	31.5287	28.5356	32.4479	78.2181	55.5648	52.3011	52.7888
733680	SLC35D1	solute carrier family 35 member D1	-	23169	SLC35D1	0.853415	0.000341178	0.00214849		20.2964	22.9785	25.4036	18.8704	26.851	44.1403	43.2315	40.2944
100157650	SLC35F3	solute carrier family 35 member F3	-	148641	SLC35F3	-3.74517	9.22535e-08	1.3948e-06		7.0115	21.6426	16.7038	3.91216	0	1.55789	0.906955	0.62472
100625755	SLC39A2	solute carrier family 39 member 2	-	29986	SLC39A2	-1.635	0.000169029	0.00117292		67.5318	39.5445	73.079	60.5235	5.83717	58.1613	9.97651	27.8
100144589	SLC3A2	solute carrier family 3 member 2	-	6520	SLC3A2	0.982234	0.00201488	0.00969379		43.9141	33.6662	22.2717	44.4146	136.59	87.7612	51.9988	48.4158
100124377	SLC44A4	solute carrier family 44 member 4	C7H6orf29|CTL4	80736	SLC44A4	1.46279	3.50879e-07	4.66816e-06		59.4132	31.7959	57.7672	54.5402	136.59	202.526	144.206	87.1484
606748	SLC45A2	solute carrier family 45 member 2	MATP	51151	SLC45A2	-3.34344	7.90624e-07	9.86336e-06		8.11858	8.28297	3.82795	7.82433	0	0	0.604637	1.87416
100154055	SLC45A4	solute carrier family 45 member 4	-	57210	SLC45A4	-1.13195	1.67418e-05	0.000153254		32.1053	28.0552	25.4036	25.7743	15.1766	13.5017	10.2788	13.1191
100157182	SLC46A2	solute carrier family 46 member 2	-	57864	SLC46A2	2.48383	3.90388e-07	5.14547e-06		5.90442	1.33596	3.13196	1.38076	14.0092	8.82805	16.0229	14.9933
100157069	SLC4A11	solute carrier family 4 member 11	NaBC1	83959	SLC4A11	-1.42983	3.46379e-05	0.000289876		31.3672	32.8647	26.0996	25.5441	7.00461	9.34735	9.37187	27.1753
100516303	SLC52A3	solute carrier family 52 member 3	-	113278	SLC52A3	-1.11988	0.000304576	0.00194231		32.8433	41.1476	36.8875	29.6864	8.17204	21.8105	9.67419	22.8023
397113	SLC5A1	solute carrier family 5 member 1	SGLT1	6523	SLC5A1	4.10109	4.06618e-19	3.31539e-17		32.4743	82.8297	131.194	40.2723	940.952	1662.27	1170.27	569.12
397376	SLC5A4	solute carrier family 5 member 4	PSGLT2	6527	SLC5A4	4.81003	1.26122e-10	3.11621e-09		6.64247	3.20631	2.08797	1.15064	95.7296	212.393	75.2773	5.62248
100522014	SLC5A6	solute carrier family 5 member 6	-	8884	SLC5A6	1.8011	3.103e-10	7.39472e-09		278.984	187.836	133.282	178.118	643.256	984.068	537.22	561.623
100628231	SLC6A15	solute carrier family 6 member 15	-	55117	SLC6A15	-1.96526	2.2822e-08	3.85946e-07		89.3044	282.422	245.337	163.62	23.3487	64.3929	43.2315	68.7192
100302506	SLC6A8	solute carrier family 6 member 8	-	6535	SLC6A8	-1.07562	6.83948e-07	8.6078e-06		82.2929	96.4565	82.4749	79.8542	31.5207	47.7753	33.8597	46.5416
100624503	SLC6A9	solute carrier family 6 member 9	-	6536	SLC6A9	-3.53508	5.68062e-29	1.27146e-26		114.029	95.6549	79.6909	72.7202	4.66974	4.15438	8.76723	12.4944
110260947	SLC7A6	solute carrier family 7 member 6	-	9057	SLC7A6	1.72203	5.60074e-08	8.84267e-07		21.0345	10.1533	8.35188	14.9583	42.0276	44.1403	55.3243	29.9866
100622020	SLC8A1	solute carrier family 8 member A1	-	6546	SLC8A1	-1.58757	1.15699e-06	1.40501e-05		85.9831	179.286	185.481	145.671	73.5484	21.2912	48.371	52.7888
100101921	SLC9A2	solute carrier family 9 member A2	NHE-2|NHE2	6549	SLC9A2	1.14359	3.2779e-07	4.37628e-06		53.5088	48.3618	68.903	43.9543	126.083	133.979	114.276	100.58
100233201	SLC9A3R1	SLC9A3 regulator 1	-	9368	SLC9A3R1	0.845611	0.000119473	0.000859348		67.1628	54.7744	48.7193	46.0254	81.7204	119.438	100.672	85.2743
396786	SLC9A4	solute carrier family 9 member A4	NHE4	389015	SLC9A4	-2.27413	1.57697e-16	9.04581e-15		407.774	398.918	493.457	353.015	64.2089	76.856	83.4399	154.306
100737557	SLCO4C1	solute carrier organic anion transporter family member 4C1	-	353189	SLCO4C1	1.64158	0.00138035	0.00703109		4.79734	3.20631	4.52394	4.83267	15.1766	58.6806	6.95332	11.245
100157250	SLCO5A1	solute carrier organic anion transporter family member 5A1	-	81796	SLCO5A1	8.39568	9.37015e-29	2.03248e-26		0	1.06877	0.69599	0.230127	175.115	249.782	257.878	14.6809
397260	SMAD3	SMAD family member 3	MADH3	4088	SMAD3	0.870831	0.000736865	0.00414146		104.434	83.0968	76.2109	121.047	126.083	253.417	203.763	136.814
100521305	SMAD7	SMAD family member 7	-	4092	SMAD7	1.6021	0.000539559	0.00318462		11.8088	4.80946	11.8318	11.9666	70.0461	15.5789	45.0454	14.6809
100145888	SMAP2	small ArfGAP2	SMAP1L	64744	SMAP2	2.15795	2.24445e-13	8.18543e-12		39.4858	26.7192	12.1798	20.9416	103.902	87.2419	120.927	112.137
100188905	SMARCA1	SWI/SNF related, matrix associated, actin dependent regulator of chromatin, subfamily a, member 1	-	6594	SMARCA1	-1.51494	4.18517e-11	1.10844e-09		163.479	185.699	202.185	154.185	45.5299	50.3718	75.5796	70.9057
100188903	SMARCA5	SWI/SNF related, matrix associated, actin dependent regulator of chromatin, subfamily a, member 5	SNF2H	8467	SMARCA5	1.298	1.2987e-07	1.90303e-06		222.523	175.278	216.801	205.274	424.946	634.581	610.986	340.16
100620418	SMARCAL1	SWI/SNF related, matrix associated, actin dependent regulator of chromatin, subfamily a like 1	-	50485	SMARCAL1	-1.01004	5.62077e-05	0.000443968		30.6292	33.1319	37.2355	27.6153	11.6743	15.0596	16.0229	18.7416
100525984	SMIM22	small integral membrane protein 22	-	440335	SMIM22	3.49226	4.16892e-14	1.69353e-12		29.1531	7.74858	5.21993	13.3474	142.427	170.329	113.974	45.6046
100157351	SMOC1	SPARC related modular calcium binding 1	-	64093	SMOC1	-1.66766	1.85007e-09	3.87495e-08		354.265	293.11	251.601	269.939	61.874	73.7402	104.3	158.679
100518128	SMPD3	sphingomyelin phosphodiesterase 3	-	55512	SMPD3	-1.92538	3.38623e-05	0.000283802		15.1301	22.177	32.3636	21.8621	0	20.2526	4.23246	7.18428
100737511	LOC100737511	uncharacterized LOC100737511	-	106633809	SNORD144	-1.25554	9.36121e-06	9.04818e-05		46.8663	37.9413	27.8396	31.5274	9.33947	11.9438	16.0229	19.991
100624754	SNRNP40	small nuclear ribonucleoprotein U5 subunit 40	-	9410	SNRNP40	0.755522	0.000771275	0.00431151		28.046	23.5129	31.3196	23.0127	39.6928	51.4104	41.1153	44.9798
100155855	SNRPF	small nuclear ribonucleoprotein polypeptide F	-	6636	SNRPF	0.964538	0.000637097	0.00367482		13.2849	10.4205	16.0078	13.1173	38.5253	25.9649	20.86	23.1146
100520876	SNX10	sorting nexin 10	-	29887	SNX10	1.67471	1.49876e-09	3.17999e-08		13.654	23.2457	11.4838	17.4897	49.0322	46.2175	68.6263	44.6675
100518876	SNX18	sorting nexin 18	-	112574	SNX18	-1.60481	1.74503e-12	5.47082e-11		152.777	239.137	227.241	214.939	63.0414	82.5683	56.2312	72.1551
100626970	SNX2	sorting nexin 2	-	6643	SNX2	-0.999611	0.000453872	0.00275356		169.014	283.224	323.984	223.914	57.2043	118.919	146.02	153.681
100157280	SNX25	sorting nexin 25	-	83891	SNX25	0.890712	0.00117198	0.00614701		27.3079	33.1319	28.1876	28.0755	29.1859	81.0104	62.8822	44.0428
100153032	SNX33	sorting nexin 33	-	257364	SNX33	0.913684	2.02461e-05	0.000180696		52.7708	38.4757	43.8474	58.6824	107.404	87.7612	81.626	91.5215
110256410	SNX4	sorting nexin 4	-	8723	SNX4	1.18643	1.06651e-05	0.000101961		128.052	144.284	151.726	135.545	148.264	263.803	388.782	409.504
100515025	SNX7	sorting nexin 7	-	51375	SNX7	1.11857	0.000930211	0.00508299		26.2009	19.2379	22.6197	29.4563	72.3809	87.7612	27.2087	36.8585
100627455	SNX9	sorting nexin 9	-	51429	SNX9	0.869234	0.000272559	0.00176576		62.7345	69.7372	79.3429	74.5612	150.599	164.617	120.625	85.2743
100302366	SOCS4	suppressor of cytokine signaling 4	SOCS6	122809	SOCS4	1.04307	2.90766e-05	0.000249556		155.36	150.429	184.089	144.06	332.719	461.136	321.062	206.782
100155619	SOCS6	suppressor of cytokine signaling 6	-	9306	SOCS6	-1.34417	2.3843e-10	5.77852e-09		238.76	318.493	294.056	233.809	91.0599	112.168	102.788	119.009
100154319	SOD2	superoxide dismutase 2	-	6648	SOD2	3.34021	1.9364e-25	2.86969e-23		9.59468	9.88612	10.4399	14.0378	58.3717	204.603	114.579	108.701
780439	SOD3	superoxide dismutase 3	-	6649	SOD3	1.43236	0.000280196	0.00180703		215.511	294.446	48.3713	99.6451	509.001	411.283	447.129	334.225
106504120	SORT1	sortilin 1	-	6272	SORT1	0.814477	0.000756994	0.00424207		131.004	76.417	68.5551	110.001	154.101	147.48	166.275	198.973
110260118	SOWAHC	sosondowah ankyrin repeat domain family member C	-	65124	SOWAHC	1.83875	4.30035e-09	8.47814e-08		30.2602	24.8489	10.7879	29.9165	94.5622	132.421	80.4167	61.2225
100520156	SOX12	SRY-box 12	-	6666	SOX12	-2.11619	6.16802e-14	2.403e-12		60.5203	53.4385	46.9793	37.5107	11.6743	10.3859	8.46492	14.9933
100524269	SOX13	SRY-box 13	-	9580	SOX13	-1.92532	1.17193e-10	2.90816e-09		144.658	137.337	136.066	142.909	21.0138	29.0806	42.3246	77.7776
100512542	SOX4	SRY-box 4	-	6659	SOX4	-0.771393	0.000394906	0.00244271		73.8053	104.205	97.4387	99.415	49.0322	65.4314	45.6501	59.036
100415805	SPATA5	spermatogenesis associated 5	-	166378	SPATA5	1.55984	1.36914e-09	2.94326e-08		12.1779	14.9628	24.3597	16.7993	53.702	44.6596	52.9057	45.2922
110259343	SPC24	SPC24, NDC80 kinetochore complex component	-	147841	SPC24	4.30185	1.1648e-18	8.86411e-17		1.10708	2.67192	3.13196	2.99165	54.8694	74.7788	48.9756	10.6202
100135675	SPCS1	signal peptidase complex subunit 1	SPC12	28972	SPCS1	1.27684	3.66879e-08	6.01713e-07		67.5318	65.195	45.2394	61.6741	124.915	188.505	146.322	120.571
100519740	SPECC1L	sperm antigen with calponin homology and coiled-coil domains 1 like	-	23384	SPECC1L	0.861136	0.000153466	0.00107144		36.1646	37.9413	42.4554	32.6781	65.3763	48.2946	71.3472	84.0248
100337684	SPIN1	spindlin 1	-	10927	SPIN1	-0.835231	0.000564235	0.00331143		70.115	69.47	71.687	71.7997	26.851	31.1578	44.1385	57.4742
100513074	LOC100513074	serine protease inhibitor Kazal-type 9	SPINK9	643394	SPINK9	5.19847	7.80025e-55	8.90399e-52		4.05929	4.00789	2.08797	3.68204	86.3901	149.558	180.484	105.89
100620623	SPOCK1	SPARC/osteonectin, cwcv and kazal like domains proteoglycan 1	-	6695	SPOCK1	2.98831	3.75391e-08	6.1391e-07		7.38053	7.48139	0.347995	4.37242	44.3625	69.5858	39.3014	12.182
100158017	SPOCK2	SPARC/osteonectin, cwcv and kazal like domains proteoglycan 2	-	9806	SPOCK2	-2.14252	9.39832e-10	2.0791e-08		348.73	300.057	202.881	195.378	44.3625	73.2209	19.953	84.3372
100154805	SPOCK3	SPARC/osteonectin, cwcv and kazal like domains proteoglycan 3	-	50859	SPOCK3	-1.28467	0.000301	0.00192273		10.7018	19.505	30.2756	24.6236	9.33947	6.75086	10.8835	8.43372
397087	SPP1	secreted phosphoprotein 1	Opn	6696	SPP1	4.06009	7.61342e-24	9.55024e-22		6.27345	4.27508	19.1397	9.43522	229.985	92.4349	106.718	146.497
100623283	SPRY1	sprouty RTK signaling antagonist 1	-	10252	SPRY1	-1.04733	0.000351942	0.00221101		255.366	137.604	112.402	211.487	56.0368	67.5086	100.37	112.762
100156815	SPTSSA	serine palmitoyltransferase small subunit A	-	171546	SPTSSA	2.07757	2.36431e-13	8.51374e-12		31.7363	17.1003	24.0117	20.9416	45.5299	118.4	96.7419	113.074
100524607	SPTY2D1	SPT2 chromatin protein domain containing 1	-	144108	SPTY2D1	2.42817	3.55223e-20	3.2439e-18		62.7345	64.3934	83.8668	79.8542	367.742	384.799	671.449	295.492
100523888	LOC100523888	uncharacterized LOC100523888	-	100506540	SPTY2D1-AS1	6.28441	4.75016e-32	1.35558e-29		0	0	1.39198	0.460254	31.5207	26.4842	31.4411	20.3034
100522076	SPX	spexin hormone	C5H12orf39	80763	SPX	4.42628	4.75631e-11	1.25389e-09		0.369026	0.801577	0.69599	2.99165	25.6836	97.6279	14.209	13.4315
100113409	SQLE	squalene epoxidase	-	6713	SQLE	-1.53046	3.74084e-07	4.94806e-06		211.452	175.545	160.426	214.709	64.2089	247.185	51.0918	59.036
100154990	SQOR	sulfide quinone oxidoreductase	SQRDL	58472	SQRDL	-0.901316	0.00156541	0.0078074		45.7593	25.6505	29.2316	30.6069	18.6789	13.5017	14.5113	22.1776
100525459	SRBD1	S1 RNA binding domain 1	-	55133	SRBD1	-0.744418	0.00107863	0.00574816		42.438	48.0946	47.6753	57.0716	35.023	22.8491	27.511	32.7978
100518046	SRD5A1	steroid 5 alpha-reductase 1	-	6715	SRD5A1	1.40654	3.15164e-05	0.000266489		62.3654	64.1262	135.37	59.8331	214.808	237.319	70.1379	200.535
100623414	SRGAP1	SLIT-ROBO Rho GTPase activating protein 1	-	57522	SRGAP1	0.77341	0.000230779	0.00153249		33.2124	35.8038	34.7995	37.971	49.0322	55.0455	65.9054	69.3439
102167373	SRGAP3	SLIT-ROBO Rho GTPase activating protein 3	ROSA26	9901	SRGAP3	-2.97461	1.04141e-14	4.55465e-13		31.7363	49.6978	67.5111	53.3895	2.33487	8.82805	3.3255	10.9326
100514123	SRI	sorcin	-	6717	SRI	1.60232	6.17015e-11	1.59349e-09		136.54	126.649	159.73	133.014	256.836	509.95	495.198	390.45
100154361	SRP54	signal recognition particle 54	-	6729	SRP54	0.799989	0.00108213	0.00576141		78.9716	94.3189	78.2989	75.2516	101.567	222.779	150.252	127.443
100524270	SRP9	signal recognition particle 9	-	6726	SRP9	0.968053	2.84465e-05	0.0002447		27.677	39.0101	37.5835	30.1467	75.8832	66.47	74.068	49.0405
[truncated: 389 more rows]

## Sheet: GE
Ssc Gene ID	Ssc Gene symbol	Ssc Gene description	Synonyms	Hsa GeneID	Hsa Gene symbol	log2 FC P/C	PValue	FDR	cpm	C_G_02	C_G_04	C_G_06	C_G_13	P_G_01	P_G_03	P_G_05	P_G_14
100620416	ABCG1	ATP binding cassette subfamily G member 1	-	9619	ABCG1	1.60455	1.82764e-06	0.000395176		64.6624	71.0632	61.0854	180.975	190.786	218.259	239.146	277.842
100515411	ABHD6	abhydrolase domain containing 6	-	57406	ABHD6	1.12723	0.00162299	0.0877316		16.4745	9.06175	16.9373	17.0171	32.8071	38.6406	37.6836	21.9163
100154641	ABI3BP	ABI family member 3 binding protein	-	25890	ABI3BP	-1.75137	0.000590707	0.0436525		144.152	52.9397	224.905	29.4423	32.8071	16.9053	43.7709	23.6838
100524951	ACOD1	aconitate decarboxylase 1	-	730249	ACOD1	5.80802	1.46739e-12	1.55757e-09		0	0	0.555322	1.35056	20.189	43.1688	46.0899	4.94885
100049661	ADAMTS20	ADAM metallopeptidase with thrombospondin type 1 motif 20	-	80070	ADAMTS20	5.60618	4.28646e-19	8.34145e-16		5.76608	0.953868	3.05427	0.810338	184.224	76.6775	143.487	40.6512
110255955	AFMID	arylformamidase	-	125061	AFMID	1.52765	0.00072968	0.051047		4.11863	5.72321	9.16281	3.51146	13.1228	21.7354	13.3342	16.9675
100155181	AKAP6	A-kinase anchoring protein 6	-	9472	AKAP6	-1.09878	0.00155544	0.0856214		144.152	88.7097	64.695	69.1488	37.3496	38.0369	29.2772	57.6187
396816	AKR1B1	aldo-keto reductase family 1 member B	ALR2|AR	231	AKR1B1	5.1553	3.41285e-10	2.09729e-07		41.5981	15.7388	173.26	14.316	2084	1343.06	1110.8	162.252
733685	ALDH2	aldehyde dehydrogenase 2 family (mitochondrial)	-	217	ALDH2	-1.64135	0.00202858	0.0970723		17.7101	22.8928	44.7034	6.4827	8.58031	6.33948	7.24684	3.88838
100520351	AMMECR1	Alport syndrome, mental retardation, midface hypoplasia and elliptocytosis chromosomal region gene 1	-	9949	AMMECR1	1.60635	2.58635e-05	0.00395502		33.7727	34.3392	34.9853	38.0859	51.4818	62.1873	156.822	155.889
100521982	ANXA5	annexin A5	-	308	ANXA5	1.02015	0.00183042	0.093423		308.897	106.356	109.121	123.441	275.579	242.712	311.035	230.828
100155930	ANXA8	annexin A8	-	653145	ANXA8	5.03141	1.10608e-27	1.29146e-23		2.47118	1.4308	2.22129	2.70113	121.134	60.9798	84.6431	44.1861
110257086	ARHGEF4	Rho guanine nucleotide exchange factor 4	-	50649	ARHGEF4	-1.96129	0.000147724	0.01584		9.06098	52.4627	19.4363	31.063	4.03779	8.15076	4.92785	8.48374
100627778	ARSE	arylsulfatase E (chondrodysplasia punctata 1)	-	415	ARSE	1.83392	0.00167605	0.0896604		10.2966	7.15401	20.5469	1.62068	58.548	20.226	29.2772	22.9768
100626997	ATP10B	ATPase phospholipid transporting 10B (putative)	-	23120	ATP10B	1.72121	0.000850111	0.0558853		4.53049	4.76934	5.83088	1.62068	8.58031	14.1884	22.0304	9.8977
100514493	ATP1B3	ATPase Na+/K+ transporting subunit beta 3	-	483	ATP1B3	1.20012	0.00022005	0.0203913		117.793	69.1554	82.4653	52.9421	170.092	130.412	266.104	170.028
100512277	ATP6V1C2	ATPase H+ transporting V1 subunit C2	-	245973	ATP6V1C2	-1.81128	1.86843e-05	0.00297386		93.9047	394.901	520.892	287.67	102.459	99.3185	136.241	49.842
100519648	AZGP1	alpha-2-glycoprotein 1, zinc-binding	-	563	AZGP1	1.12606	0.00184926	0.093423		11.944	28.616	21.9352	27.5515	74.1944	41.9613	46.0899	37.1164
100525885	B3GALT2	beta-1,3-galactosyltransferase 2	-	8707	B3GALT2	-2.09059	0.00161269	0.0875804		9.06098	60.5706	241.287	182.326	52.4913	10.5658	29.5671	21.9163
100621328	B4GALNT2	beta-1,4-N-acetyl-galactosaminyltransferase 2	-	124872	B4GALNT2	1.55984	0.000571348	0.0427632		9.47284	10.0156	14.9937	4.05169	40.3779	22.3391	34.7848	16.614
100513225	BAG1	BCL2 associated athanogene 1	-	573	BAG1	1.04595	0.000986348	0.0622519		83.6081	63.9092	72.1918	91.028	165.549	137.355	304.657	114.177
100522554	BAG2	BCL2 associated athanogene 2	-	9532	BAG2	2.48148	0.000601267	0.0441534		2.47118	0.953868	2.49895	0	10.0945	7.84888	10.4355	5.30234
100515258	BAIAP3	BAI1 associated protein 3	-	8938	BAIAP3	2.04708	0.00101445	0.0633408		4.53049	9.53868	2.49895	35.3848	41.3874	45.282	23.1899	12.7256
414437	C5	complement C5	-	727	C5	1.7698	0.00121337	0.071552		2.88304	4.29241	12.2171	4.3218	30.2834	18.7166	13.6241	9.19072
397244	CASP3	caspase 3	-	836	CASP3	1.41355	0.000270485	0.0241082		27.5948	11.9233	17.4926	21.609	82.27	29.5842	61.7431	40.6512
110260645	CBX6	chromobox 6	-	23466	CBX6	-1.2023	0.00185636	0.093423		93.081	71.0632	137.164	47.5398	43.4063	41.3576	18.262	44.1861
100037938	CD14	CD14 molecule	-	929	CD14	2.03898	0.000382038	0.0323238		7.00167	6.67708	4.72023	16.747	36.3401	85.432	30.7266	10.2512
396743	CD55	CD55 molecule (Cromer blood group)	DAF	1604	CD55	1.23212	0.000238086	0.0217179		104.201	55.3243	59.4194	125.062	123.153	211.316	211.028	258.401
100620954	CDC20B	cell division cycle 20B	-	166979	CDC20B	3.19703	0.00073458	0.0510533		7.00167	0.476934	22.7682	0	71.1661	34.4143	33.3355	9.8977
100157834	CDH17	cadherin 17	-	1015	CDH17	-2.55488	0.00110226	0.067382		17.7101	15.7388	168.818	1.62068	1.51417	2.11316	3.76836	3.88838
100522414	CDH20	cadherin 20	-	28316	CDH20	2.02904	0.000624573	0.0455782		1.64745	11.9233	9.44047	1.62068	28.2645	29.8861	24.0595	11.3117
100512562	CDHR1	cadherin related family member 1	-	92211	CDHR1	-1.69702	0.00018237	0.0185161		25.1236	16.2158	12.7724	12.6953	4.54251	6.94324	3.18861	5.65583
100312964	CDO1	cysteine dioxygenase type 1	-	1036	CDO1	2.79226	9.39055e-08	3.32255e-05		67.5455	43.401	28.5991	125.062	278.103	153.657	532.498	829.285
397360	CEBPB	CCAAT/enhancer binding protein beta	-	1051	CEBPB	1.35382	0.000825139	0.0547405		15.2389	8.10788	18.8809	7.83327	44.4157	20.8297	35.3646	28.6326
100512688	CENPK	centromere protein K	-	64105	CENPK	-1.23246	0.000286372	0.0253309		30.066	32.4315	25.5448	29.4423	11.1039	13.8865	13.6241	10.9582
100516921	CFI	complement factor I	-	3426	CFI	-1.20061	0.00143173	0.08132		53.1303	37.2009	47.7577	34.5744	26.2456	9.35828	13.9139	26.1582
100621470	CGNL1	cingulin like 1	-	84952	CGNL1	-1.00954	0.000939459	0.0609396		359.556	506.027	297.375	543.197	244.286	251.466	189.867	161.898
102163757	CHP2	calcineurin like EF-hand protein 2	-	63928	CHP2	2.24057	6.38496e-05	0.00828342		7.41353	16.2158	3.88725	14.8562	66.6236	74.5644	43.4811	7.77676
100294683	CLDN22	claudin 22	-	53842	CLDN22	1.9842	0.00108341	0.0665781		4.53049	4.76934	1.3883	20.5286	14.1323	15.3959	14.2038	32.1675
414914	COL17A1	collagen type XVII alpha 1 chain	-	1308	COL17A1	3.40634	4.29739e-11	2.95155e-08		5.76608	7.15401	17.215	4.59192	122.648	67.923	92.1798	29.3396
100523290	CYFIP2	cytoplasmic FMR1 interacting protein 2	-	26999	CYFIP2	-1.6919	0.000159551	0.016783		23.4762	27.6622	119.949	35.3848	8.58031	9.0564	12.1747	13.7861
100124374	CYP26A1	cytochrome P450, family 26, subfamily A, polypeptide 1	-	1592	CYP26A1	-3.9728	2.95973e-05	0.00431973		39.127	11.9233	34.9853	0	1.51417	1.5094	0.579747	1.76745
403110	CYP2C36	cytochrome P450 2C36	-	1562	CYP2C18	2.49497	0.00180729	0.0933716		4.11863	0	6.66386	25.1205	13.6275	11.1696	62.9026	40.2978
397082	DHRS4	dehydrogenase/reductase (SDR family) member 4	PSCD	10901	DHRS4	2.46095	1.35086e-11	1.05151e-08		10.7084	11.9233	9.16281	17.5573	88.8314	58.8666	44.6406	82.0095
751862	DMBT1	deleted in malignant brain tumors 1	-	1755	DMBT1	6.81424	1.79258e-17	2.61627e-14		0	2.38467	1.3883	0	146.875	79.6963	101.746	14.4931
100521593	DNAJB9	DnaJ heat shock protein family (Hsp40) member B9	-	4189	DNAJB9	1.30178	0.0001862	0.0185818		67.1336	85.8481	58.8641	84.5453	150.912	71.5456	256.538	221.284
100153566	DNAJC12	DnaJ heat shock protein family (Hsp40) member C12	-	56521	DNAJC12	1.33659	0.00157029	0.0856764		19.7694	62.9553	29.7097	51.3214	103.973	92.3753	209.869	58.3257
100514374	DUSP4	dual specificity phosphatase 4	-	1846	DUSP4	3.31051	1.71149e-10	1.11019e-07		10.2966	2.8616	2.49895	4.3218	65.6141	33.5087	46.9595	20.8559
100157144	DUSP5	dual specificity phosphatase 5	-	1847	DUSP5	2.26908	1.85598e-05	0.00297386		6.17794	1.90774	3.88725	2.1609	25.7409	7.84888	21.1608	14.1396
100627508	EIF4EBP1	eukaryotic translation initiation factor 4E binding protein 1	-	1978	EIF4EBP1	1.39094	0.0018963	0.093423		7.41353	3.81547	7.49684	11.6148	22.2079	21.4335	27.538	9.8977
100622067	EMB	embigin	-	133418	EMB	2.38515	6.75898e-05	0.00867229		17.2982	67.2477	42.4821	73.7408	682.387	430.481	84.3533	79.5351
100037271	ENPP1	ectonucleotide pyrophosphatase/phosphodiesterase 1	NPP1|PC-1	5167	ENPP1	1.13147	0.00141881	0.0812059		59.3082	79.648	57.7535	71.85	93.8786	284.673	94.7887	185.935
100625707	EPM2AIP1	EPM2A interacting protein 1	-	9852	EPM2AIP1	-0.936761	0.00187373	0.093423		60.5438	40.5394	56.0875	51.0513	22.2079	26.2636	29.2772	30.7536
100627254	ERC2	ELKS/RAB6-interacting/CAST family member 2	-	26059	ERC2	2.72187	7.99285e-07	0.000198563		8.23725	23.3698	2.77661	31.063	56.0244	119.243	96.8178	144.224
100513560	ETV1	ETS variant 1	-	2115	ETV1	1.3106	0.000981642	0.0622519		65.4862	43.401	36.3736	49.9708	93.8786	185.958	147.836	38.5303
100620576	EVC	EvC ciliary complex subunit 1	-	2121	EVC	-1.67667	6.90175e-07	0.000175184		49.4235	51.0319	89.6845	62.396	18.6748	26.5654	15.3633	18.3814
399533	FABP4	fatty acid binding protein 4, adipocyte	A-FABP|AFABP|ALBP|AP2|FABP3	2167	FABP4	4.59929	0.00049055	0.0392306		25.5355	0	0	0	10.5992	11.7733	0.579747	3.53489
100517722	FAM13A	family with sequence similarity 13 member A	-	10144	FAM13A	1.57417	1.77111e-05	0.00295422		93.4928	66.2938	129.668	157.476	293.749	598.93	352.776	198.661
100625830	FCGBP	Fc fragment of IgG binding protein	-	8857	FCGBP	2.32067	0.000670783	0.0477565		2.88304	8.58481	7.7745	9.18383	3.53307	65.2061	10.4355	61.8606
397281	FGF7	fibroblast growth factor 7	kgf	2252	FGF7	1.69459	5.46995e-05	0.00729629		178.748	124.003	192.974	74.281	629.391	215.542	754.831	291.982
448808	FGL2	fibrinogen like 2	-	10875	FGL2	3.00417	0.000215208	0.0203913		91.8454	28.616	11.3841	4.3218	352.802	213.731	126.095	16.2605
100152843	FOXQ1	forkhead box Q1	-	94234	FOXQ1	2.10534	3.35932e-06	0.000664803		2.05931	5.24627	5.55322	6.21259	32.8071	17.8109	18.262	15.5535
100157810	FRK	fyn related Src family tyrosine kinase	-	2444	FRK	1.232	0.00205144	0.0977656		16.8864	69.6324	57.7535	41.8675	100.44	115.922	168.707	66.1025
541593	FXYD2	FXYD domain containing ion transport regulator 2	-	486	FXYD2	-3.40248	0.000668834	0.0477565		0	32.4315	13.6054	12.6953	2.0189	2.71692	0.579747	0
397413	FXYD3	FXYD domain containing ion transport regulator 3	MAT-8	5349	FXYD3	2.18584	0.000371093	0.0316269		4.11863	0.953868	7.21918	2.97124	19.1795	28.6786	17.9722	3.88838
110262227	FZD1	frizzled class receptor 1	-	8321	FZD1	-1.15449	0.00104919	0.0648166		91.8454	51.9858	80.7993	40.5169	33.3118	38.0369	25.7988	21.9163
100525792	GABRP	gamma-aminobutyric acid type A receptor pi subunit	-	2568	GABRP	2.75827	5.14043e-06	0.000937902		214.58	134.972	38.0395	619.638	840.87	784.284	1951.14	1161.92
397000	GALNS	galactosamine (N-acetyl)-6-sulfatase	-	2588	GALNS	1.27412	0.000730117	0.051047		14.0033	9.06175	20.8246	24.5803	51.4818	51.0177	39.4228	26.1582
100621801	GALNT4	polypeptide N-acetylgalactosaminyltransferase 4	-	8693	GALNT4	1.55211	0.000964314	0.0618645		85.6674	74.8786	82.1876	300.365	116.591	294.937	288.714	601.285
100126844	GATM	glycine amidinotransferase	AGAT	2628	GATM	-1.86796	0.000414682	0.0345845		11.5322	93.0021	37.4842	40.2468	17.6653	12.3771	5.79747	7.06978
110261137	GJB3	gap junction protein beta 3	-	2707	GJB3	4.83202	2.21478e-07	6.46494e-05		0.411863	2.38467	0	0.270113	19.6842	12.679	11.8848	2.82791
100624593	GLB1	galactosidase beta 1	-	2720	GLB1	1.75368	1.35435e-06	0.000310067		56.4252	38.6317	46.647	22.6895	212.489	109.281	153.633	88.7258
100154444	GLCE	glucuronic acid epimerase	-	26035	GLCE	1.2422	1.62252e-05	0.00274559		93.081	72.017	90.2398	98.5911	200.88	231.542	271.612	133.972
100511013	GREB1	growth regulation by estrogen in breast cancer 1	-	9687	GREB1	3.34346	0.00101244	0.0633408		17.7101	0.476934	0	29.9825	64.0999	25.6598	162.619	161.545
100523504	GRIK4	glutamate ionotropic receptor kainate type subunit 4	-	2900	GRIK4	-2.50081	0.00120501	0.071552		2.47118	18.6004	11.1064	19.4481	0	3.62256	0.579747	4.59536
100523711	HACD4	3-hydroxyacyl-CoA dehydratase 4	PTPLAD2	401494	HACD4	1.44219	0.00156195	0.0856214		15.6508	12.4003	16.382	14.316	32.8071	90.564	46.9595	13.0791
100736934	HAP1	huntingtin associated protein 1	-	9001	HAP1	1.98011	0.000537027	0.0412522		7.41353	7.15401	5.27556	30.5227	30.7882	31.0936	97.9773	18.3814
494561	HK2	hexokinase 2	-	3099	HK2	2.02241	0.000820292	0.0547299		3.2949	2.38467	3.88725	1.08045	7.57086	5.73572	12.1747	18.0279
100153520	HKDC1	hexokinase domain containing 1	-	80201	HKDC1	2.22488	2.84969e-05	0.00426577		3.2949	14.308	9.99579	30.2526	53.5007	87.2433	62.9026	24.7442
100523032	HM13	histocompatibility minor 13	-	81502	HM13	1.20683	8.93891e-05	0.010872		52.3066	45.7857	33.597	59.965	113.058	109.884	140.299	79.1816
100511342	ICA1	islet cell autoantigen 1	-	3382	ICA1	1.00684	0.0012854	0.0754188		32.1253	71.0632	51.3673	57.8041	89.8409	107.771	135.951	92.6141
100522839	ID1	inhibitor of DNA binding 1, HLH protein	-	3397	ID1	-1.5812	0.00144338	0.0813597		32.1253	27.6622	39.4278	46.1893	31.7976	4.5282	6.6671	18.0279
654298	ID2	inhibitor of DNA binding 2, HLH protein	-	3398	ID2	-1.95651	4.37597e-06	0.000824094		87.7267	265.652	233.79	316.572	57.0338	50.7158	41.4519	145.991
100144508	ID4	inhibitor of DNA binding 4, HLH protein	-	3400	ID4	-2.31964	2.50383e-06	0.000516744		60.1319	217.005	178.258	329.267	18.1701	38.3388	38.2633	89.0793
396658	IFNAR1	interferon alpha and beta receptor subunit 1	IFN-R-1	3454	IFNAR1	1.06836	0.000116076	0.0132873		103.789	108.741	140.219	100.212	224.602	231.844	307.846	185.935
100533555	IFNAR2	interferon alpha and beta receptor subunit 2	-	3455	IFNAR2	0.987193	0.00112781	0.0682295		25.1236	26.2314	19.7139	23.2297	39.8732	51.0177	54.7861	40.2978
100126864	IFNGR2	interferon gamma receptor 2	IFN-gR2	3460	IFNGR2	1.36236	0.00172483	0.0909372		23.888	9.53868	13.6054	8.91372	48.4535	38.3388	33.0456	16.2605
100517006	IGSF5	immunoglobulin superfamily member 5	-	150084	IGSF5	2.17227	0.00098217	0.0622519		0	10.9695	9.71813	34.5744	30.7882	66.7155	56.8152	33.935
396657	IL10RB	interleukin 10 receptor subunit beta	-	3588	IL10RB	1.51764	0.000196806	0.0193101		5.35421	14.308	9.99579	15.9366	44.4157	33.5087	33.9152	19.7954
100037276	ITGB6	integrin subunit beta 6	-	3694	ITGB6	2.31001	3.12996e-07	8.91352e-05		4.11863	10.9695	12.4947	20.2585	52.996	74.8662	78.8457	29.3396
100155368	JPH1	junctophilin 1	-	56704	JPH1	2.54691	0.000218758	0.0203913		2.88304	0.476934	1.66597	0.540225	7.06613	4.83008	9.27596	11.3117
397293	KCNJ2	potassium voltage-gated channel subfamily J member 2	IRK1	3759	KCNJ2	-2.32221	0.00195806	0.0954173		25.9473	7.15401	11.1064	7.56315	25.7409	1.20752	2.02912	1.76745
100511642	LAMA3	laminin subunit alpha 3	-	3909	LAMA3	-2.66862	3.72269e-09	1.73865e-06		162.686	736.863	292.932	463.513	46.4346	62.791	36.814	107.107
100736655	LAMB3	laminin subunit beta 3	-	3914	LAMB3	5.89782	9.08752e-12	7.579e-09		0	1.4308	0.555322	0	61.5763	16.3015	28.4076	7.06978
100624264	LAMC2	laminin subunit gamma 2	-	3918	LAMC2	1.80246	9.97542e-07	0.000242652		28.0067	15.7388	41.9268	44.0284	110.535	128.601	150.734	69.9908
100738576	LHFPL3	LHFPL tetraspan subfamily member 3	-	375612	LHFPL3	2.41513	0.000204658	0.0199132		11.944	2.38467	17.4926	0.810338	37.3496	37.4331	59.1342	20.8559
100515040	LIMCH1	LIM and calponin homology domains 1	-	22998	LIMCH1	2.00231	0.00144937	0.0813597		60.5438	10.9695	18.3256	5.40225	80.7558	83.6208	67.2507	10.9582
100152206	LOC100152206	C2 calcium-dependent domain-containing protein 4A	C2CD4A	145741	C2CD4A	1.7446	0.000171023	0.0178292		98.0233	56.2782	38.5949	211.768	241.258	224.901	564.384	181.693
100152428	LOC100152428	multidrug resistance-associated protein 1	ABCC13	150000	ABCC13	1.31218	0.000587586	0.0436525		25.5355	20.9851	23.6012	45.649	72.1755	114.714	56.2355	47.721
100153672	LOC100153672	olfactory receptor 13F1-like	-	138805	OR13F1	6.21465	4.57205e-09	1.97716e-06		0	0	0	0.270113	27.2551	6.94324	8.98609	3.53489
100153783	LOC100153783	ovalbumin	-	-	-	5.66347	7.97511e-21	2.32794e-17		0.823725	0.953868	0	0.540225	32.3023	34.7162	31.8861	15.2
100156248	LOC100156248	serpin B8	SERPINB8	5271	SERPINB8	1.34331	0.000813899	0.0546155		22.2406	15.7388	13.6054	6.4827	34.8259	38.3388	49.5684	24.0373
100156854	LOC100156854	monocarboxylate transporter 1	-	6566	SLC16A1	4.6603	2.06584e-07	6.34756e-05		2.05931	0.476934	2.77661	0.270113	98.4212	61.8854	5.5076	7.06978
100513074	LOC100513074	serine protease inhibitor Kazal-type 9	SPINK9	643394	SPINK9	4.73436	5.34029e-12	5.1961e-09		0.411863	2.8616	1.11064	0.270113	29.7787	13.2827	44.9304	13.7861
100519934	LOC100519934	uncharacterized LOC100519934	-	100133941	CD24	5.47228	2.15424e-11	1.57206e-08		4.11863	3.81547	1.11064	0.540225	185.738	10.5658	176.533	39.2373
100521659	LOC100521659	cytochrome P450 26B1	-	56603	CYP26B1	3.09902	1.88477e-05	0.00297386		4.11863	2.38467	0.832983	1.08045	45.4251	24.1504	10.1456	3.88838
100523909	LOC100523909	cytochrome P450 4B1	-	1580	CYP4B1	2.62245	0.000768214	0.0518478		1.23559	3.81547	0.277661	10.8045	11.6086	25.056	4.63798	23.6838
100620265	LOC100620265	cytochrome P450 4F22	-	126410	CYP4F22	7.04517	7.59557e-13	8.86859e-10		0	0	0.277661	0	28.2645	3.62256	24.0595	10.6047
100624077	LOC100624077	endogenous retrovirus group V member 2 Env polyprotein	-	100271846	ERVV-2	-1.574	0.000761565	0.0516979		229.819	891.39	345.688	1307.35	140.818	203.165	314.513	172.503
100625049	LOC100625049	isopentenyl-diphosphate Delta-isomerase 1	IDI1	3422	IDI1	-1.39163	0.000346813	0.0299955		68.7811	140.219	145.217	184.757	39.3685	44.0745	117.689	45.9536
100625764	LOC100625764	leucine carboxyl methyltransferase 1-like	-	51451	LCMT1	-2.86944	0.00155756	0.0856214		2.47118	3.81547	11.3841	9.18383	0.504724	0.60376	7.82659	0.353489
100626147	LOC100626147	leucine-rich repeat-containing protein 37A-like	-	387646	LRRC37A6P	2.60889	5.81938e-06	0.00104534		2.47118	1.90774	7.7745	3.51146	47.9488	26.8673	14.2038	12.0186
100738425	LOC100738425	multidrug resistance-associated protein 4	-	10257	ABCC4	2.89515	0.000188417	0.0186437		0.411863	1.90774	1.3883	4.59192	12.6181	13.8865	63.7722	4.59536
100739087	LOC100739087	60S ribosomal protein L14-like	-	9045	RPL14	1.24044	4.85128e-05	0.00674328		48.1879	70.5862	61.363	86.1659	158.483	108.979	221.464	142.81
100739163	LOC100739163	glutathione S-transferase P-like	GSTP1	2950	GSTP1	1.52291	6.35797e-06	0.00112478		102.554	82.5096	165.486	56.4535	327.566	251.768	280.598	218.103
100739218	LOC100739218	double-headed protease inhibitor, submandibular gland-like	-	408187	SPINK14	4.64624	3.3196e-07	9.2285e-05		0	3.81547	0.832983	7.83327	30.2834	86.6396	139.429	8.48374
102158372	LOC102158372	leucine-rich repeat-containing protein 37A3-like	-	9884	LRRC37A	1.87978	0.000175514	0.0179763		2.05931	5.24627	7.21918	7.02293	44.9204	18.1128	15.0734	15.5535
102159167	LOC102159167	uncharacterized LOC102159167	ZNF354C|ZNF879	345462	ZNF879	-1.32097	0.000419996	0.0347792		39.127	30.5238	29.432	21.0688	17.1606	12.3771	9.27596	9.54421
102159591	LOC102159591	leucine-rich repeat-containing protein 37A	LRRC37A	387646	LRRC37A6P	2.70404	1.50433e-06	0.000331407		2.05931	2.38467	1.94363	2.97124	37.8543	13.8865	12.4646	10.6047
102159627	LOC102159627	uncharacterized LOC102159627	-	-	-	3.31434	0.000172626	0.017837		6.5898	0.476934	1.11064	11.3447	7.06613	14.7921	63.7722	137.154
102166616	LOC102166616	uncharacterized LOC102166616	-	-	-	1.83532	0.000119434	0.0134628		18.122	25.7544	13.6054	89.1372	67.1283	79.3944	60.0039	154.121
106505112	LOC106505112	uncharacterized LOC106505112	-	-	-	-4.0343	3.64753e-06	0.000703859		4.94235	9.06175	23.0458	28.9021	0	1.5094	6.37722	0
106505633	LOC106505633	uncharacterized LOC106505633	-	-	-	-2.16594	3.50051e-08	1.40938e-05		65.4862	35.77	39.9832	26.7412	12.1134	9.0564	8.11646	7.06978
106507828	LOC106507828	translation initiation factor IF-2-like	-	399948	COLCA1	3.82661	0.000185295	0.0185818		0.411863	0.476934	0.832983	24.04	3.02834	19.3203	9.56583	114.884
106507971	LOC106507971	40S ribosomal protein S15a pseudogene	-	-	-	-2.06602	0.00120309	0.071552		11.944	7.63094	3.60959	9.99417	1.51417	1.81128	2.89874	1.41396
106508214	LOC106508214	uncharacterized LOC106508214	-	-	-	4.44568	0.00193134	0.0947492		11.5322	0	0	0	0	7.24512	8.40634	0.706978
106509912	LOC106509912	uncharacterized LOC106509912	-	5167	ENPP1	-2.44403	0.000545263	0.0416111		4.94235	24.8006	8.60749	19.4481	0.504724	2.41504	2.31899	10.9582
110255187	LOC110255187	uncharacterized LOC110255187	-	-	-	-3.98913	0.00011049	0.0127731		10.7084	24.3236	109.121	0	1.51417	0.90564	0.869621	1.41396
110255214	LOC110255214	beta-1,4 N-acetylgalactosaminyltransferase 2-like	-	-	-	1.98179	1.46662e-06	0.000329313		15.6508	24.3236	44.1481	16.4769	100.945	84.5264	126.675	48.0745
110255621	LOC110255621	uncharacterized LOC110255621	-		-	-3.02983	0.000475877	0.0383196		2.47118	55.8013	36.9289	72.9304	48.9582	1.20752	3.47848	5.65583
110258051	LOC110258051	hematological and neurological expressed 1-like protein pseudogene	-		-	-2.99029	1.26463e-06	0.000301343		65.0743	26.2314	58.5864	8.10338	5.04724	1.81128	9.85571	4.24187
110258360	LOC110258360	diamine acetyltransferase 1 pseudogene	-		-	2.23034	0.000214487	0.0203913		4.94235	7.15401	4.9979	8.91372	42.9015	5.43384	18.8418	76.3536
396905	LOC396905	acrosin inhibitor	-	-	-	2.03407	0.000106695	0.0124577		11.5322	49.1242	14.716	11.3447	102.964	20.226	84.6431	47.3675
100113360	LPAR3	lysophosphatidic acid receptor 3	EDG7	23566	LPAR3	2.08231	2.17713e-07	6.46494e-05		14.8271	21.939	37.4842	19.4481	125.172	57.961	139.139	63.628
100626706	LRRC75A	leucine rich repeat containing 75A	FAM211A	388341	LRRC75A	1.61093	0.00148508	0.0829653		4.11863	2.8616	12.2171	6.4827	21.1984	15.094	26.9583	10.2512
100157211	LYZ	lysozyme	LYZS	4069	LYZ	2.12454	0.00173634	0.0909372		1.23559	2.38467	1.94363	9.99417	5.04724	18.7166	15.0734	8.48374
100521617	MAL	mal, T-cell differentiation protein	-	4118	MAL	4.83588	4.67044e-07	0.000126819		0.411863	1.4308	6.10854	0.270113	63.5952	26.5654	46.6697	2.12093
100624256	MAP3K7CL	MAP3K7 C-terminal like	-	56911	MAP3K7CL	3.30475	0.00168171	0.0896604		33.3609	0.476934	0.277661	0	9.08503	8.15076	1.73924	3.53489
654328	MET	MET proto-oncogene, receptor tyrosine kinase	-	4233	MET	1.18952	0.000208782	0.0201466		100.906	138.311	220.74	150.723	316.462	305.201	503.801	269.712
100521073	MGAT4B	mannosyl (alpha-1,3-)-glycoprotein beta-1,4-N-acetylglucosaminyltransferase, isozyme B	-	11282	MGAT4B	0.898482	0.00200409	0.0966931		49.8354	56.7551	49.7013	81.8441	97.4117	129.507	106.963	110.642
106509466	MISP	mitotic spindle positioning	-	126353	MISP	4.71362	2.05638e-08	8.57511e-06		0	0.953868	0.555322	0	13.6275	8.45264	14.2038	4.59536
100523811	MMP8	matrix metallopeptidase 8	-	4317	MMP8	3.70926	2.91068e-05	0.00430191		9.06098	34.3392	57.4758	0.270113	269.018	63.3948	488.147	334.401
100516953	MPEG1	macrophage expressed 1	-	219972	MPEG1	-1.77147	0.000234734	0.0215807		11.5322	10.9695	10.8288	14.5861	3.53307	2.41504	3.47848	4.59536
100513488	MPZL2	myelin protein zero like 2	-	10205	MPZL2	2.21149	5.85401e-07	0.000155344		4.94235	6.67708	14.9937	8.91372	33.8165	30.4899	72.4684	34.9954
100151824	MRS2	MRS2, magnesium transporter	-	57380	MRS2	1.06141	0.000503985	0.0392942		46.5405	53.4166	42.7598	48.3502	114.572	103.243	120.298	60.4466
100157344	MUC4	mucin 4, cell surface associated	-	4585	MUC4	2.122	2.40318e-05	0.00374127		16.8864	11.9233	24.1565	2.97124	70.6613	73.3568	81.7444	25.8047
100626121	MUC6	mucin 6, oligomeric mucus/gel-forming	-	4588	MUC6	5.32731	8.65482e-05	0.0106372		0	0.476934	0.277661	5.40225	0	22.9429	21.7405	255.926
100518432	MYCL	MYCL proto-oncogene, bHLH transcription factor	MYCL1	4610	MYCL	2.53049	0.000314864	0.0274355		4.94235	8.10788	33.3193	0.810338	46.9393	18.7166	65.8013	20.1489
100522395	NEBL	nebulette	-	10529	NEBL	1.31073	2.60822e-05	0.00395502		65.0743	62.9553	33.8746	62.6661	94.8881	174.185	153.053	133.265
100141313	NMB	neuromedin B	-	4828	NMB	2.43434	1.30955e-06	0.000305806		9.47284	12.8772	20.5469	13.2355	114.572	150.94	38.5532	25.8047
100525071	NPTX1	neuronal pentraxin 1	-	4884	NPTX1	4.09201	0.000507654	0.0392942		29.6541	2.8616	0	0	23.2173	64.6023	27.2481	2.47442
100516554	NTN4	netrin 4	-	59277	NTN4	-1.42784	8.24437e-05	0.0102406		63.4269	70.1093	39.9832	74.281	19.1795	38.3388	16.5228	22.2698
100512826	NUCB2	nucleobindin 2	-	4925	NUCB2	1.19078	0.0020213	0.0970723		39.5388	36.7239	30.8204	52.9421	74.6991	51.6215	216.826	103.572
397570	OAS1	2'-5'-oligoadenylate synthetase 1	-	4938	OAS1	-3.42372	4.01688e-08	1.56337e-05		53.1303	177.419	84.6866	28.9021	0	11.1696	8.69621	5.30234
595128	OAS2	2'-5'-oligoadenylate synthetase 2	-	4939	OAS2	-1.56531	0.00010132	0.0119496		343.905	245.621	290.989	153.424	58.0432	85.1302	75.9469	308.596
397092	OXTR	oxytocin receptor	-	5021	OXTR	-1.55024	0.00187068	0.093423		21.4169	10.0156	14.1607	9.18383	7.06613	2.11316	5.79747	3.88838
110255932	P4HB	prolyl 4-hydroxylase subunit beta	-	5034	P4HB	1.02107	0.000552158	0.0418636		170.923	119.233	125.503	182.056	350.278	292.22	373.067	198.307
100156204	PDIA3	protein disulfide isomerase family A member 3	grp-58	2923	PDIA3	1.29284	0.000145529	0.01584		546.13	432.102	382.894	548.059	954.433	998.921	1790.26	1037.84
100522203	PDIA4	protein disulfide isomerase family A member 4	-	9601	PDIA4	1.13195	0.000713242	0.0504716		249.589	177.419	209.079	228.515	465.355	412.066	1013.4	343.591
100499564	PDIA6	protein disulfide isomerase family A member 6	pdi-p5	10130	PDIA6	1.08843	0.000255075	0.0230707		79.4895	83.4634	78.3004	108.045	157.979	163.619	309.295	165.079
100521394	PFKP	phosphofructokinase, platelet	PFKP_tv1	5214	PFKP	1.4135	0.000508172	0.0392942		51.071	26.7083	26.6554	63.7466	145.865	88.149	161.75	50.1955
396557	PGLYRP2	peptidoglycan recognition protein 2	pPGRP-LB	114770	PGLYRP2	3.19571	0.000119915	0.0134628		0.411863	1.4308	3.60959	0	7.57086	8.15076	13.3342	7.42327
100524350	PHACTR2	phosphatase and actin regulator 2	-	9749	PHACTR2	-1.0084	0.00179315	0.0930525		244.235	207.466	218.797	119.66	100.945	67.0174	85.5127	148.819
100522405	PLCXD3	phosphatidylinositol specific phospholipase C X domain containing 3	-	345557	PLCXD3	2.27135	0.000140198	0.0154429		14.4152	6.67708	61.0854	4.05169	70.6613	46.7914	75.9469	20.1489
100158187	PLS3	plastin 3	-	5358	PLS3	1.74387	0.000256868	0.0230707		292.834	63.9092	53.3109	36.4652	333.622	230.636	192.476	87.6653
100620852	PRAG1	PEAK1 related kinase activating pseudokinase 1	-	157285	PRAG1	2.05026	0.00136072	0.0782649		4.11863	2.38467	10.5511	0.810338	20.6937	9.96204	17.9722	7.77676
100152260	PRDX4	peroxiredoxin 4	-	10549	PRDX4	1.158	0.000636601	0.0461674		26.7711	23.3698	22.2129	15.9366	50.4724	36.2256	71.0191	39.2373
399538	PRDX6	peroxiredoxin 6	AOP2|PHGPX	9588	PRDX6	1.07563	0.00121089	0.071552		52.3066	46.7395	52.2002	47.2697	162.016	102.639	106.963	56.2048
100154160	PSAT1	phosphoserine aminotransferase 1	-	29968	PSAT1	-1.44549	0.00132099	0.0768546		97.6115	196.497	547.547	111.827	38.359	118.337	53.9165	55.8513
397678	PTGR1	prostaglandin reductase 1	LTB4DH	22949	PTGR1	1.42495	0.00207871	0.0986627		5.76608	5.72321	5.83088	2.70113	13.6275	18.7166	12.1747	8.83723
100516934	RASL10B	RAS like family 10 member B	-	91608	RASL10B	2.05986	0.000460717	0.0373565		2.47118	2.38467	1.3883	5.13214	14.637	6.94324	7.82659	19.4419
100623447	RAVER2	ribonucleoprotein, PTB binding 2	-	55225	RAVER2	1.21617	0.00173681	0.0909372		23.888	27.1852	21.6575	18.0975	47.444	76.3756	59.714	17.6745
102163141	RBKS	ribokinase	-	64080	RBKS	1.41121	0.000502853	0.0392942		4.11863	7.63094	9.44047	9.99417	26.7504	22.0372	20.581	15.2
100516784	RFESD	Rieske Fe-S domain containing	-	317671	RFESD	2.23816	3.67723e-06	0.000703859		4.53049	5.72321	1.94363	4.05169	16.1512	18.7166	28.6975	11.6651
100157437	RGS4	regulator of G protein signaling 4	-	5999	RGS4	-3.40808	0.000571195	0.0427632		56.837	24.8006	165.208	0	6.05669	1.5094	4.92785	4.24187
100153193	RIMBP2	RIMS binding protein 2	-	23504	RIMBP2	2.27648	7.77678e-05	0.00976362		4.94235	0.476934	3.05427	8.37349	15.1417	23.5466	10.4355	30.4001
100152915	RIMKLB	ribosomal modification protein rimK like family member B	-	57494	RIMKLB	-1.09537	0.000653647	0.047111		410.215	615.722	611.964	604.242	260.942	230.033	384.952	185.935
100517963	RMI1	RecQ mediated genome instability 1	-	80010	RMI1	1.23583	0.000962789	0.0618645		14.8271	19.5543	8.32983	23.2297	32.3023	52.5271	31.5962	38.5303
100156637	RORA	RAR related orphan receptor A	-	6095	RORA	-1.05261	0.000428652	0.0352461		88.9623	89.1867	86.9078	61.3156	46.4346	33.8106	44.9304	32.1675
100037994	RPL14	ribosomal protein L14	-	9045	RPL14	1.36711	9.42963e-05	0.0112347		261.121	369.147	432.873	576.961	997.334	981.11	1439.8	814.085
100154432	RPN2	ribophorin II	RPN-II	6185	RPN2	0.90369	0.00184267	0.093423		216.228	177.896	179.924	226.625	324.537	461.575	450.464	261.228
100156654	RRAGD	Ras related GTP binding D	-	58528	RRAGD	-2.52268	0.00133104	0.0769368		17.2982	11.9233	29.9874	1.08045	2.0189	2.71692	4.92785	0.353489
100624003	RRN3	RRN3 homolog, RNA polymerase I transcription factor	-	54700	RRN3	-1.1885	0.000310956	0.0272987		88.1386	193.158	191.586	229.866	54.5102	71.5456	108.123	80.242
396752	RSAD2	radical S-adenosyl methionine domain containing 2	CIG6|IRG6	91543	RSAD2	-2.61316	0.00174997	0.091217		53.1303	38.1547	32.2087	3.24135	6.56141	3.0188	0.869621	34.6419
100301483	S100A12	S100 calcium binding protein A12	CAGC	6283	S100A12	8.64661	2.68291e-23	1.56628e-19		0	0	0.277661	0	174.13	43.1688	56.8152	18.0279
100152729	S100A2	S100 calcium binding protein A2	-	6273	S100A2	2.23	7.76017e-05	0.00976362		58.4845	21.462	29.7097	3.24135	186.748	77.885	137.98	78.1211
733608	S100A6	S100 calcium binding protein A6	-	6277	S100A6	1.51494	1.05464e-05	0.0018379		133.032	78.6941	151.603	72.9304	303.339	338.709	429.303	176.038
100127488	S100A8	S100 calcium binding protein A8	-	6279	S100A8	10.1277	3.45354e-20	8.0647e-17		0	0	0	0	116.591	64.9042	30.7266	7.77676
100127489	S100A9	S100 calcium binding protein A9	-	6280	S100A9	11.4844	2.73066e-22	1.06277e-18		0	0	0	0	411.35	179.92	64.6418	13.7861
733603	SAA3	serum amyloid A-3 protein	-	6290	SAA3P	5.40544	1.3038e-07	4.34949e-05		0	0.476934	0	4.05169	19.1795	45.8858	12.4646	3.53489
100627971	SCNN1B	sodium channel epithelial 1 beta subunit	-	6338	SCNN1B	2.22434	0.000137119	0.0152477		4.53049	9.06175	33.0416	2.43101	51.4818	18.7166	31.5962	29.3396
100522244	SCNN1G	sodium channel epithelial 1 gamma subunit	-	6340	SCNN1G	2.77397	2.94746e-06	0.000593354		2.47118	6.67708	11.1064	1.62068	64.0999	19.6222	34.2051	22.2698
100526072	SCPEP1	serine carboxypeptidase 1	-	59342	SCPEP1	1.77685	1.83083e-05	0.00297386		61.3675	40.5394	33.3193	22.1492	246.81	148.525	116.819	63.9815
100155306	SEC61A1	Sec61 translocon alpha 1 subunit	-	29927	SEC61A1	1.05625	0.000503047	0.0392942		223.641	232.267	180.202	268.762	569.833	307.012	564.964	440.447
100519286	SERPINB2	serpin family B member 2	-	5055	SERPINB2	8.79829	1.09883e-09	5.57824e-07		0	0	0	0	74.6991	0.30188	23.7696	11.3117
100155836	SERPINB5	serpin family B member 5	-	5268	SERPINB5	2.26181	0.00151859	0.0844335		4.11863	2.8616	1.11064	0.270113	8.07558	9.0564	14.7836	5.65583
100152588	SERPINB7	serpin family B member 7	-	8710	SERPINB7	7.90509	3.92934e-13	5.09766e-10		4.53049	0	0	0	70.6613	17.509	30.7266	7.42327
102168153	SH3RF2	SH3 domain containing ring finger 2	-	153769	SH3RF2	1.46703	0.00185162	0.093423		16.8864	12.4003	13.3277	40.787	54.0055	60.9798	60.8735	14.8465
100154950	SLC18A2	solute carrier family 18 member A2	-	6571	SLC18A2	4.06543	1.38994e-07	4.50804e-05		0.823725	1.4308	0.277661	0.540225	7.57086	5.13196	14.7836	26.5117
397003	SLC1A1	solute carrier family 1 member 1	EAAC1	6505	SLC1A1	3.10351	8.5843e-10	4.55592e-07		4.11863	6.67708	1.11064	4.59192	41.8921	52.2252	28.4076	19.0884
100155567	SLC27A4	solute carrier family 27 member 4	ACSVL4|FATP4|IPS	10999	SLC27A4	2.20646	8.59804e-08	3.13721e-05		13.5915	13.8311	14.9937	13.7757	97.4117	83.3189	47.8292	21.9163
100518214	SLC39A11	solute carrier family 39 member 11	-	201266	SLC39A11	1.16143	0.000147873	0.01584		24.7118	27.1852	21.3799	29.4423	49.4629	73.9606	54.7861	51.2559
100155600	SLC39A7	solute carrier family 39 member 7	HKE4|ZIP7	7922	SLC39A7	0.974103	0.000758192	0.0516979		60.1319	40.5394	45.5364	49.1605	100.945	80.3001	114.79	88.0188
503546	SLC4A4	solute carrier family 4 member 4	NBC1|NBCE1	8671	SLC4A4	1.23814	0.00102255	0.0635068		30.8897	39.5855	18.6033	30.5227	59.5574	127.997	71.8887	45.6001
100522014	SLC5A6	solute carrier family 5 member 6	-	8884	SLC5A6	1.09953	0.00167831	0.0896604		60.1319	69.6324	104.678	126.953	246.81	262.937	160.88	98.27
102162270	SLC7A5	solute carrier family 7 member 5	-	8140	SLC7A5	1.46598	0.00021841	0.0203913		23.888	8.10788	12.7724	13.7757	34.3212	29.2824	33.9152	59.3862
100157250	SLCO5A1	solute carrier organic anion transporter family member 5A1	-	81796	SLCO5A1	4.94492	7.33487e-10	4.07819e-07		0.411863	0	0.832983	0.810338	58.0432	14.7921	22.0304	4.24187
396886	SLPI	secretory leukocyte peptidase inhibitor	ALP	6590	SLPI	2.56704	1.79608e-09	8.73794e-07		46.9523	19.0774	55.2545	116.689	314.948	401.199	276.25	225.88
397260	SMAD3	SMAD family member 3	MADH3	4088	SMAD3	1.29401	0.000150316	0.0159553		65.898	54.8474	73.8578	86.9763	153.941	281.956	191.607	86.6048
100525984	SMIM22	small integral membrane protein 22	-	440335	SMIM22	1.86666	0.00198296	0.0960706		10.2966	11.9233	9.71813	34.0342	70.6613	63.6967	60.2937	4.24187
100152781	SMOX	spermine oxidase	-	54498	SMOX	1.54617	0.000888681	0.0579678		16.0626	8.10788	9.44047	14.0459	29.7787	11.4714	61.1634	39.9443
100154319	SOD2	superoxide dismutase 2	-	6648	SOD2	1.0831	0.00143473	0.08132		14.4152	10.4925	13.883	18.9079	28.7693	33.5087	33.0456	27.9256
110259343	SPC24	SPC24, NDC80 kinetochore complex component	-	147841	SPC24	2.80746	0.00188241	0.093423		7.41353	1.4308	1.11064	0	13.6275	10.2639	11.0152	2.47442
100517843	ST14	suppression of tumorigenicity 14	-	6768	ST14	1.12181	0.000746243	0.0513309		28.4185	37.2009	55.2545	46.4594	101.45	121.054	88.4115	54.7908
100302026	ST6GAL1	ST6 beta-galactoside alpha-2,6-sialyltransferase 1	SIAT1|ST6GalI|ST6N	6480	ST6GAL1	2.0815	4.31409e-09	1.93736e-06		58.4845	61.0475	32.764	85.6257	234.192	368.897	148.995	259.814
100623287	STEAP2	STEAP2 metalloreductase	-	261729	STEAP2	2.32586	5.81938e-05	0.0076345		4.11863	10.4925	2.49895	23.7699	32.3023	54.0365	45.8	17.321
100310802	STEAP4	STEAP4 metalloreductase	-	79689	STEAP4	3.1298	8.54762e-08	3.13721e-05		8.23725	10.9695	54.9768	4.05169	51.9866	44.9801	134.791	119.479
100627513	STOM	stomatin	STOM_tv1	2040	STOM	1.21984	0.0019613	0.0954173		362.439	233.221	214.354	400.577	530.97	862.169	364.081	1207.87
397052	SULT1E1	sulfotransferase family 1E, estrogen-preferring, member 1	STE	6783	SULT1E1	2.60754	9.38465e-05	0.0112347		7.41353	86.3251	35.2629	6.21259	144.856	64.3004	278.569	90.8467
110259991	TACR1	tachykinin receptor 1	-	6869	TACR1	1.61819	0.000394782	0.0331617		19.7694	18.6004	35.5406	81.574	59.5574	56.4516	139.429	120.186
396873	TCN1	transcobalamin 1	-	6947	TCN1	7.59615	5.57327e-10	3.25368e-07		0.411863	0	0	0	13.6275	162.713	23.1899	2.12093
396862	TIMP1	TIMP metallopeptidase inhibitor 1	TIMP-1	7076	TIMP1	1.26092	0.00189147	0.093423		58.0726	19.0774	16.1043	27.0113	61.0716	36.8294	63.1925	78.4746
396988	TIMP2	TIMP metallopeptidase inhibitor 2	TIMP-2	7077	TIMP2	1.50161	0.00113514	0.0683188		1072.9	1592.96	1290.85	3212.18	4340.12	5108.11	7072.63	1624.28
100512480	TLL1	tolloid like 1	-	7092	TLL1	2.29471	1.50347e-05	0.00258154		7.00167	3.33854	3.33193	3.24135	21.7031	26.2636	27.2481	5.30234
100521303	TMEM139	transmembrane protein 139	-	135932	TMEM139	2.07466	5.14095e-06	0.000937902		3.2949	4.76934	11.1064	4.05169	22.2079	19.9241	19.7114	25.4512
100514277	TMEM171	transmembrane protein 171	-	134285	TMEM171	3.08444	1.9549e-06	0.000415008		0.823725	0.953868	1.66597	1.62068	13.6275	5.73572	18.262	8.13025
100521508	TMEM243	transmembrane protein 243	-	79161	TMEM243	1.13019	0.00132304	0.0768546		53.5421	71.0632	155.49	103.723	190.281	162.11	285.815	149.879
100516714	TMEM35A	transmembrane protein 35A	-	59353	TMEM35A	1.82576	3.00629e-05	0.00433351		8.23725	9.06175	11.9394	9.99417	34.3212	38.3388	51.3076	10.6047
100157181	TMEM47	transmembrane protein 47	-	83604	TMEM47	-1.74885	3.10349e-05	0.00441907		166.804	83.9404	159.1	27.5515	35.8354	35.0181	37.9735	29.3396
100152302	TMEM79	transmembrane protein 79	-	84283	TMEM79	2.76126	5.49909e-05	0.00729629		1.64745	3.81547	10.5511	0.540225	33.8165	16.9053	16.8127	9.19072
396917	TOP2A	topoisomerase (DNA) II alpha	TOPOII	7153	TOP2A	2.25257	0.00170211	0.0903354		134.679	12.4003	11.3841	1.89079	95.3928	51.0177	66.671	14.8465
100157630	TPMT	thiopurine S-methyltransferase	-	7172	TPMT	1.89152	5.00612e-05	0.00681229		19.3575	44.8318	11.9394	52.1317	115.582	55.5459	116.239	194.773
100622162	TRPV5	transient receptor potential cation channel subfamily V member 5	-	56302	TRPV5	5.641	8.96781e-12	7.579e-09		0.823725	0.476934	1.94363	0	50.4724	73.055	26.0886	6.00931
100171400	TRPV6	transient receptor potential cation channel subfamily V member 6	-	55503	TRPV6	6.25541	1.72807e-18	2.88243e-15		1.64745	3.33854	13.6054	2.1609	335.641	387.614	207.26	44.1861
100525332	TTYH3	tweety family member 3	-	80727	TTYH3	-1.09103	0.00181619	0.093418		88.5505	122.095	162.154	124.252	71.6708	48.9046	27.2481	81.656
100151951	TUBA4A	tubulin alpha 4a	-	7277	TUBA4A	1.41433	0.00111375	0.0677299		18.122	23.3698	23.0458	78.8729	77.2228	78.7907	88.7014	36.0559
396843	UABP-2	uteroferrin associated basic protein-2	-	-	-	3.19965	1.18926e-07	4.08405e-05		413.098	227.498	104.123	854.096	2579.14	3774.41	4526.09	983.053
100521108	UBASH3B	ubiquitin associated and SH3 domain containing B	-	84959	UBASH3B	2.15458	6.7584e-07	0.000175184		29.6541	9.06175	13.6054	9.72406	94.3834	61.2816	49.2785	36.4094
100153133	UBE2C	ubiquitin conjugating enzyme E2 C	-	11065	UBE2C	2.79877	0.000747366	0.0513309		16.4745	0.953868	1.3883	0.540225	18.1701	9.0564	11.3051	3.53489
100152603	UGT1A6	UDP glucuronosyltransferase 1 family, polypeptide A6	mpugt1A6	54578	UGT1A6	1.63142	5.01762e-05	0.00681229		56.4252	59.1398	102.179	115.608	225.612	407.236	291.903	84.4839
100514930	UNC93A	unc-93 homolog A (C. elegans)	-	54346	UNC93A	2.72424	1.94491e-07	6.13749e-05		4.53049	0.953868	11.1064	11.3447	73.6897	59.7722	22.3203	43.4792
100153984	VNN2	vanin 2	-	8875	VNN2	2.11159	2.52265e-06	0.000516744		13.1796	92.0483	116.34	105.614	345.736	383.388	549.601	250.27
100157401	VTCN1	V-set domain containing T-cell activation inhibitor 1	-	79679	VTCN1	2.13339	3.66755e-05	0.00515932		11.1203	5.72321	8.05216	3.24135	34.3212	28.0748	49.5684	9.19072
100515259	XDH	xanthine dehydrogenase	XO	7498	XDH	4.09191	0.000359644	0.0308765		0.411863	0	0	7.29304	1.00945	15.6978	7.82659	4.59536
100151894	ZMAT1	zinc finger matrin-type 1	-	84460	ZMAT1	-1.83445	0.000851968	0.0558853		9.47284	11.9233	11.3841	7.29304	4.03779	3.0188	1.44937	2.82791
110255253	ZSCAN31	zinc finger and SCAN domain containing 31	-	64288	ZSCAN31	-1.46836	0.000443316	0.0361969		15.2389	17.1696	23.3235	12.9654	5.04724	7.84888	6.6671	4.94885

## Sheet: S
Ssc Gene ID	Ssc Gene symbol	Ssc Gene description	Synonyms	Hsa GeneID	Hsa Gene symbol	log2 FC P/C	PValue	FDR	cpm	C_S_02	C_S_04	C_S_13	P_S_01	P_S_05	P_S_14
100156545	AACS	acetoacetyl-CoA synthetase	-	65985	AACS	-1.33093	0.000250807	0.00811865		50.7881	58.1474	75.0421	24.2742	26.1173	22.6697
100513962	AASS	aminoadipate-semialdehyde synthase	-	10157	AASS	1.60098	0.000592657	0.0157416		10.6301	14.6099	6.95512	37.2205	37.5018	24.2014
100152112	ABCA1	ATP binding cassette subfamily A member 1	-	19	ABCA1	-1.43163	0.00112317	0.0256991		1534.27	1618.19	1960.98	519.468	947.924	430.111
110258083	ABCA2	ATP binding cassette subfamily A member 2	-	20	ABCA2	-1.31823	0.000200082	0.00680632		242.917	189.637	174.976	87.3872	56.2527	100.175
100152536	ABCC4	ATP binding cassette subfamily C member 4	-	10257	ABCC4	-1.60285	0.000718905	0.0183011		317.327	143.469	314.079	79.2958	152.351	46.8711
100620416	ABCG1	ATP binding cassette subfamily G member 1	-	9619	ABCG1	1.49265	1.51763e-05	0.00086563		52.3629	70.1275	61.1319	139.981	215.3	161.139
397073	ABCG2	ATP-binding cassette, sub-family G (WHITE), member 2	BMDP	9429	ABCG2	-1.57456	0.000299831	0.0093198		187.798	145.807	190.717	114.089	56.9223	34.0045
100154447	ACKR1	atypical chemokine receptor 1 (Duffy blood group)	DARC|FY	2532	ACKR1	5.08975	4.76778e-05	0.00219928		0	0.876594	0	25.0834	1.33935	10.4158
100515346	ACKR3	atypical chemokine receptor 3	CXCR7	57007	ACKR3	-1.52949	0.000441899	0.0127686		148.821	189.344	219.269	87.3872	73.3293	24.8141
100524951	ACOD1	aconitate decarboxylase 1	-	730249	ACOD1	6.22399	1.08179e-07	1.23517e-05		0	0.584396	0	4.85485	118.532	15.011
733615	ACTA2	actin, alpha 2, smooth muscle, aorta	ACT-4|actin	59	ACTA2	2.26908	4.06423e-05	0.00191301		20.8664	18.7007	39.5344	671.587	100.786	79.3439
100625920	ADA	adenosine deaminase	-	100	ADA	-2.70005	0.00175884	0.0359627		6.2993	14.0255	8.78542	0	2.34386	1.53173
100049661	ADAMTS20	ADAM metallopeptidase with thrombospondin type 1 motif 20	-	80070	ADAMTS20	6.18825	3.49788e-16	2.24097e-13		1.57483	0.292198	3.29453	70.3953	509.622	89.4533
100522952	ADAMTS5	ADAM metallopeptidase with thrombospondin type 1 motif 5	-	11096	ADAMTS5	2.19873	2.77926e-05	0.00141191		19.2916	30.3886	15.0084	302.619	90.7409	53.9171
100156475	ADCK5	aarF domain containing kinase 5	-	203054	ADCK5	-1.49585	0.000606991	0.0159813		82.6783	41.1999	36.6059	12.9463	21.7644	18.6872
100158176	ADGRF1	adhesion G protein-coupled receptor F1	GPR110	266977	ADGRF1	-2.59287	5.60278e-05	0.00246608		100.001	17.2397	28.5526	6.47313	3.68321	6.73963
399501	ADRA2A	adrenoceptor alpha 2A	ADRA2|PORA2AR	150	ADRA2A	1.46314	8.29156e-05	0.00340279		20.079	18.1163	24.526	72.0135	48.2166	53.9171
100157959	AFAP1L2	actin filament associated protein 1 like 2	-	84632	AFAP1L2	-1.69062	2.20271e-05	0.00115462		85.0406	50.2581	86.0239	27.5108	25.4476	16.2364
100620812	AGAP1	ArfGAP with GTPase domain, ankyrin repeat and PH domain 1	-	116987	AGAP1	1.02514	0.00203189	0.0394547		51.1818	66.6212	56.0071	131.89	112.17	110.898
100514482	AGR2	anterior gradient 2, protein disulphide isomerase family member	-	10551	AGR2	-1.86469	0.000207267	0.00703001		978.754	399.435	1129.66	114.898	261.173	310.942
100518857	AGTPBP1	ATP/GTP binding protein 1	-	23287	AGTPBP1	-1.50408	6.53005e-05	0.00274834		76.7727	63.9914	66.2567	14.5645	29.1308	27.5712
397269	ALCAM	activated leukocyte cell adhesion molecule	-	214	ALCAM	2.46883	1.70641e-06	0.00013858		69.686	150.774	102.863	198.24	631.168	894.227
100517137	ALDH1A1	aldehyde dehydrogenase 1 family member A1	-	216	ALDH1A1	2.75597	2.30279e-06	0.000177844		51.5755	115.126	13.1781	346.312	321.444	386.61
100525643	ALG10	ALG10, alpha-1,2-glucosyltransferase	-	144245	ALG10B	-1.9344	2.40556e-08	3.38304e-06		254.334	172.981	232.082	48.5485	66.6326	56.3678
100512020	AMACR	alpha-methylacyl-CoA racemase	-	23600	AMACR	-1.56652	0.00123163	0.0274722		34.6462	37.6936	73.2118	11.328	27.7915	11.6412
100512031	AMER1	APC membrane recruitment protein 1	-	139285	AMER1	-1.9916	3.88505e-08	5.09119e-06		212.601	134.703	144.593	47.7393	43.194	33.3918
396730	ANGPT2	angiopoietin 2	ANG2	285	ANGPT2	1.69917	0.000531942	0.0145823		13.7797	17.5319	18.669	75.2501	63.2842	17.1554
100126165	ANGPTL1	angiopoietin like 1	-	9068	ANGPTL1	-2.93067	0.000945978	0.0225393		11.0238	11.3957	8.78542	4.85485	1.00451	0.612694
100512728	ANK2	ankyrin 2	-	287	ANK2	-2.04196	1.05102e-06	8.97807e-05		306.303	223.239	568.49	59.0673	91.7454	98.031
100152630	ANKRD22	ankyrin repeat domain 22	-	118932	ANKRD22	-2.44148	0.000833891	0.0203738		17.3231	11.3957	30.749	0.809141	11.0496	2.75712
102167335	ANKRD6	ankyrin repeat domain 6	-	22881	ANKRD6	-2.02984	6.37146e-05	0.00269142		37.0084	35.9404	24.526	3.23656	12.389	7.04598
100154011	ANOS1	anosmin 1	KAL|KAL1	3730	ANOS1	-1.70662	0.00107337	0.0247069		202.759	46.1673	142.031	67.1587	36.1624	22.976
397520	ANPEP	alanyl aminopeptidase, membrane	APN|PEPN	290	ANPEP	2.21028	3.91537e-05	0.0018719		72.0482	37.4014	13.9102	190.148	232.712	99.2564
100521982	ANXA5	annexin A5	-	308	ANXA5	1.1872	0.000811557	0.0199458		114.175	89.997	125.924	301	281.933	169.716
100155930	ANXA8	annexin A8	-	653145	ANXA8	3.70248	6.64716e-11	1.70345e-08		7.48042	5.55176	4.39271	64.7313	254.476	44.4203
100522376	APITD1	apoptosis-inducing, TAF9-like domain 1	-	378708	CENPS	-2.6093	3.92821e-05	0.0018719		12.5986	13.7333	22.6957	4.85485	2.6787	1.22539
100157318	APOD	apolipoprotein D	-	347	APOD	2.41419	5.30026e-05	0.00237831		33.8587	47.9205	12.446	726.609	124.225	105.69
407773	AQP1	aquaporin 1 (Colton blood group)	-	358	AQP1	3.85493	1.06258e-07	1.22537e-05		1.96853	4.67517	2.56241	82.5324	8.37093	46.2584
100621590	ARFGEF3	ARFGEF family member 3	KIAA1244	57221	ARFGEF3	1.97906	0.000116166	0.00436413		14.5671	23.3758	5.12483	82.5324	57.2572	35.2299
100525547	ARHGAP18	Rho GTPase activating protein 18	-	93663	ARHGAP18	-1.54179	1.46898e-05	0.000856439		152.758	119.509	149.718	64.7313	42.8592	38.9061
100524615	ARID5A	AT-rich interaction domain 5A	-	10865	ARID5A	2.06948	0.000169749	0.00593194		20.8664	14.0255	6.95512	55.0216	118.867	27.5712
100157219	ARNT2	aryl hydrocarbon receptor nuclear translocator 2	-	9915	ARNT2	-2.58928	4.84228e-05	0.00221592		68.1112	24.2524	74.6761	38.8388	5.3574	7.65867
102163304	ARSJ	arylsulfatase family member J	-	79642	ARSJ	3.56901	0.000135758	0.00496378		0	0.876594	2.19636	11.328	4.35288	22.3633
100512932	ASAH1	N-acylsphingosine amidohydrolase 1	-	427	ASAH1	-1.83261	0.000423248	0.0123255		4588.25	2397.19	3835.57	619.802	1927.99	837.553
100518495	ASXL3	additional sex combs like 3, transcriptional regulator	-	80816	ASXL3	-2.49973	0.000114253	0.00433409		50.0007	16.9475	33.6774	16.1828	3.01353	5.2079
100523018	ATP6V0A1	ATPase H+ transporting V0 subunit a1	-	535	ATP6V0A1	-2.23474	1.32109e-08	2.00458e-06		525.598	223.239	373.746	67.1587	88.0622	82.4073
100521494	ATP6V0D2	ATPase H+ transporting V0 subunit d2	-	245972	ATP6V0D2	-2.16015	8.7542e-05	0.00354223		168.9	111.035	159.236	20.2285	25.7825	176.762
445531	ATP6V1A	ATPase H+ transporting V1 subunit A	ATP6A1|ATP6V1A1	523	ATP6V1A	-1.26971	0.000450257	0.0128524		186.617	115.126	160.7	48.5485	84.0441	57.8996
100523368	ATP6V1B1	ATPase H+ transporting V1 subunit B1	-	525	ATP6V1B1	-1.61383	0.000173756	0.00605363		161.813	85.3218	65.1585	43.6936	30.1353	23.5887
100512277	ATP6V1C2	ATPase H+ transporting V1 subunit C2	-	245973	ATP6V1C2	-2.55576	2.73704e-07	2.74466e-05		369.296	383.656	425.727	51.785	213.291	48.0965
100515393	ATP8A1	ATPase phospholipid transporting 8A1	-	10396	ATP8A1	-1.50937	0.000421262	0.0122987		889.382	880.393	855.48	187.721	457.388	276.938
100516227	ATR	ATR serine/threonine kinase	-	545	ATR	-1.12244	0.00146199	0.0312795		326.382	170.351	235.742	97.906	117.528	120.088
100525885	B3GALT2	beta-1,3-galactosyltransferase 2	-	8707	B3GALT2	-1.76305	0.000446034	0.0127686		23.6224	75.0949	117.505	29.1291	19.7554	18.0745
100524195	B3GNT2	UDP-GlcNAc:betaGal beta-1,3-N-acetylglucosaminyltransferase 2	-	10678	B3GNT2	1.71972	0.000210188	0.00710388		35.0399	22.4993	30.0169	95.4786	173.111	46.8711
100517374	BACE2	beta-site APP-cleaving enzyme 2	-	25825	BACE2	2.11776	3.48545e-05	0.00173147		11.0238	8.47374	20.4993	49.3576	110.496	34.3109
100518784	BCAT1	branched chain amino acid transaminase 1	-	586	BCAT1	-2.63817	1.67014e-07	1.82138e-05		4038.64	2537.45	3211.8	364.923	927.499	404.072
100513130	BEX1	brain expressed, X-linked 1	-	84707	BEX2	-1.77283	0.000253554	0.00812117		21.6538	27.7588	38.4362	4.85485	10.0451	9.8031
100513514	BEX3	brain expressed X-linked 3	NGFRAP1	27018	BEX3	-2.55336	2.2086e-06	0.000172091		23.6224	27.7588	55.2749	6.47313	3.68321	7.96502
100622590	BIRC3	baculoviral IAP repeat containing 3	-	330	BIRC3	1.59378	0.000359085	0.0107558		85.4343	128.567	125.924	147.264	340.864	554.794
100113425	BMP4	bone morphogenetic protein 4	-	652	BMP4	2.09358	4.29587e-06	0.000291412		7.48042	17.2397	10.6157	66.3496	53.574	33.6982
100512812	BSN	bassoon presynaptic cytomatrix protein	-	8927	BSN	-1.6649	0.000425216	0.0123516		24.4098	19.5773	20.8654	6.47313	7.03158	6.73963
100514864	BZW2	basic leucine zipper and W2 domains 2	-	28969	BZW2	-1.46479	0.000990303	0.023259		142.128	91.1658	165.459	36.4113	91.7454	35.8426
100515791	C10H9orf72	chromosome 10 C9orf72 homolog	-	203228	C9orf72	-3.11958	1.72814e-14	9.48994e-12		314.571	139.086	235.376	29.1291	27.1218	23.2824
100736918	C13H21orf91	chromosome 13 C21orf91 homolog	-	54149	C21orf91	1.20227	0.000787874	0.019544		42.1266	31.5574	38.8023	108.425	86.0532	65.5583
100738698	C2H11orf24	chromosome 2 C11orf24 homolog	-	53838	C11orf24	1.76267	5.69625e-05	0.00248822		15.3545	7.88935	11.7139	38.8388	46.5424	32.7791
110259563	C2H11orf96	chromosome 2 C11orf96 homolog	-	387763	C11orf96	1.32662	0.00174595	0.0358262		12.5986	22.4993	22.6957	68.777	31.4747	46.8711
397072	C3	complement C3	C3d	718	C3	1.80678	0.000256217	0.00816212		27.5594	63.6992	34.0435	219.277	52.9043	154.705
100522484	C3H7orf50	chromosome 3 C7orf50 homolog	-	84310	C7orf50	-1.41845	0.00150745	0.0318386		27.1657	39.1545	24.892	12.1371	12.0541	10.1094
445467	C4A	complement C4A (Rodgers blood group)	C4	720	C4A	2.15162	0.000368464	0.0110081		19.2916	74.2183	39.1683	606.047	84.7138	178.294
100152749	CA12	carbonic anhydrase 12	-	771	CA12	-3.47777	1.98936e-08	2.86767e-06		17.7168	20.7461	19.4011	3.23656	0.669674	1.83808
100157869	CA8	carbonic anhydrase 8	-	767	CA8	-2.95256	1.05079e-06	8.97807e-05		40.9455	46.4595	31.4811	2.42742	14.7328	3.67616
100522413	CACHD1	cache domain containing 1	-	57685	CACHD1	-1.66089	5.42651e-05	0.00240913		203.94	75.6793	165.825	42.8845	57.9268	41.6632
397377	CACNA2D1	calcium voltage-gated channel auxiliary subunit alpha2delta 1	-	781	CACNA2D1	2.08571	0.000129475	0.0047551		11.8112	29.512	27.8205	105.997	26.1173	148.272
100511150	CAMK1D	calcium/calmodulin dependent protein kinase ID	-	57118	CAMK1D	-1.55528	1.41244e-06	0.00011552		233.468	219.149	225.126	79.2958	72.6597	78.7312
100519653	CAPG	capping actin protein, gelsolin like	-	822	CAPG	-2.34244	3.60442e-06	0.000251916		25.9846	40.9077	40.2665	4.0457	11.0496	5.2079
110260645	CBX6	chromobox 6	-	23466	CBX6	-1.59493	0.000627025	0.0163594		112.6	158.664	123.728	70.3953	16.0722	44.4203
100625698	CCKBR	cholecystokinin B receptor	-	887	CCKBR	-3.47173	2.82535e-10	6.14753e-08		111.025	101.393	116.041	5.66399	38.5063	7.65867
100627253	CCT6B	chaperonin containing TCP1 subunit 6B	-	10693	CCT6B	-2.69925	1.88148e-07	2.02778e-05		52.7566	30.3886	36.972	2.42742	9.71028	5.2079
100037938	CD14	CD14 molecule	-	929	CD14	3.59547	8.39008e-05	0.00341888		0.787413	4.09077	0.366059	22.6559	24.778	3.98251
100624156	CD99	CD99 molecule (Xg blood group)	-	4267	CD99	1.4757	0.00193172	0.0384742		21.6538	17.2397	24.892	129.463	56.5875	32.1664
100157834	CDH17	cadherin 17	-	1015	CDH17	-5.76387	6.93276e-29	3.99743e-25		99.214	78.3091	128.487	0.809141	2.6787	1.53173
100523091	CDRT1	CMT1A duplicated region transcript 1	-	10517	FBXW10	-1.71383	3.51338e-05	0.00173147		218.507	115.126	178.271	28.3199	49.5559	76.5867
100738461	CEMIP	cell migration inducing hyaluronan binding protein	-	57214	CEMIP	2.3307	5.69099e-05	0.00248822		7.48042	14.9021	9.15148	220.086	37.8366	37.3743
100520033	CEP128	centrosomal protein 128	-	145508	CEP128	-1.41078	0.000181952	0.00628226		86.6154	58.4396	65.5246	19.4194	25.1128	33.3918
396865	CHI3L1	chitinase 3 like 1	GP38K	1116	CHI3L1	7.93297	8.29495e-08	9.86159e-06		0	0	0	1.61828	14.0632	17.4618
100511780	CHL1	cell adhesion molecule L1 like	-	10752	CHL1	-4.80635	9.32062e-12	3.35892e-09		28.7406	25.7134	28.5526	4.85485	0.334837	0.919041
102163757	CHP2	calcineurin like EF-hand protein 2	-	63928	CHP2	3.6129	0.00203226	0.0394547		11.8112	1.16879	0	53.4033	15.4025	3.67616
100521058	CHRDL1	chordin like 1	-	91851	CHRDL1	2.25367	0.00206542	0.0398968		66.5364	706.827	263.563	621.42	1000.83	2209.99
100415931	CHRNA7	cholinergic receptor nicotinic alpha 7 subunit	-	1139	CHRNA7	-3.87364	1.14655e-06	9.65108e-05		380.714	260.056	81.2651	12.1371	123.89	7.65867
100516489	CKAP2L	cytoskeleton associated protein 2 like	-	150468	CKAP2L	-2.73843	5.90875e-06	0.00038937		36.6147	38.8623	42.0968	18.6102	6.36191	2.14443
100151985	CLCN4	chloride voltage-gated channel 4	-	1183	CLCN4	-2.58681	1.78517e-05	0.000994518		44.4888	20.1617	33.6774	0.809141	9.71028	4.90155
100625166	CLDN1	claudin 1	claudin1	9076	CLDN1	4.24239	7.02131e-08	8.43434e-06		1.57483	0.584396	2.92847	4.85485	48.2166	39.8251
100302021	CLDN8	claudin 8	-	9073	CLDN8	-3.29239	6.74944e-09	1.11192e-06		692.529	435.667	848.525	40.457	177.129	55.7551
110258086	CLIC3	chloride intracellular channel 3	-	9022	CLIC3	-2.3808	1.76766e-06	0.00014255		44.0951	24.5446	43.195	4.0457	10.0451	6.43329
100518607	CLIP4	CAP-Gly domain containing linker protein family member 4	-	79745	CLIP4	-2.2341	1.58115e-08	2.33767e-06		170.475	139.086	153.013	49.3576	20.0902	31.8601
100153354	CNOT2	CCR4-NOT transcription complex subunit 2	-	4848	CNOT2	-1.54506	8.8162e-06	0.000555565		345.674	210.675	303.829	95.4786	91.0757	107.834
100624179	COCH	cochlin	-	1690	COCH	-6.29673	6.47318e-13	3.11036e-10		147.64	24.8368	114.943	0	0.669674	4.5952
100156689	COL12A1	collagen type XII alpha 1 chain	-	1303	COL12A1	1.75382	0.000581392	0.0155559		35.0399	43.8297	27.8205	646.504	81.7003	93.4358
100624870	COPS9	COP9 signalosome subunit 9	MYEOV2	150678	COPS9	-1.46945	0.00119918	0.0270097		56.3	168.89	67.3549	22.6559	38.1714	27.2649
406870	CP	ceruloplasmin	-	1356	CP	-1.79115	7.83315e-07	7.05718e-05		107.876	90.5814	145.692	32.3656	28.796	37.987
100511847	CPED1	cadherin like and PC-esterase domain containing 1	C18H7orf58|C7orf58	79974	CPED1	1.30322	0.0018637	0.0373778		19.2916	24.2524	25.6241	97.0969	47.212	41.6632
100515288	CPVL	carboxypeptidase, vitellogenic like	-	54504	CPVL	-2.92008	0.000446214	0.0127686		20.8664	5.84396	9.8836	0	1.67419	2.45078
100152373	CREG1	cellular repressor of E1A stimulated genes 1	-	8804	CREG1	1.36068	0.00161766	0.033734		162.601	224.7	165.825	216.041	685.412	489.849
100525394	CRIM1	cysteine rich transmembrane BMP regulator 1	-	51232	CRIM1	-2.21863	3.10249e-06	0.000226443		4011.87	1761.37	4699.1	599.573	945.58	703.985
100519789	CRYAB	crystallin alpha B	-	1410	CRYAB	-1.65985	0.00146941	0.0313221		31.1028	61.946	64.7925	10.5188	39.5108	12.5602
100522387	CTSC	cathepsin C	-	1075	CTSC	1.83721	0.00202288	0.0394547		140.159	38.8623	86.756	313.947	673.358	95.5803
396735	CXCL16	C-X-C motif chemokine ligand 16	SR-PSOX	58191	CXCL16	-2.33979	1.88168e-06	0.000150392		222.838	153.988	303.829	29.1291	105.809	36.7616
100523290	CYFIP2	cytoplasmic FMR1 interacting protein 2	-	26999	CYFIP2	-3.07976	6.39896e-08	7.8503e-06		92.1273	122.723	131.415	4.0457	12.7238	37.987
100124374	CYP26A1	cytochrome P450, family 26, subfamily A, polypeptide 1	-	1592	CYP26A1	-7.22845	8.092e-19	1.86634e-15		366.147	90.5814	121.532	0.809141	0	3.06347
403106	CYP2C32	cytochrome P450 2C32	-	1562	CYP2C18	4.21437	1.67418e-07	1.82138e-05		1.57483	0	1.46424	16.1828	31.8095	7.96502
403108	CYP2C34	cytochrome P450 2C34	CYP2C49	-	-	4.25014	9.96006e-05	0.00395877		25.1972	0	4.39271	78.4867	167.419	22.976
403110	CYP2C36	cytochrome P450 2C36	-	1562	CYP2C18	3.89904	0.000294861	0.00919011		5.90559	0.292198	0.732118	15.3737	46.5424	3.67616
403215	CYP2C49	cytochrome P450 2C49	-	1562	CYP2C18	5.01022	2.79725e-06	0.000208115		5.51189	0	0.732118	23.4651	68.3068	8.27137
100524750	CYP2J34	cytochrome P450, family 2, subfamily J, polypeptide 34	-	1573	CYP2J2	-3.80666	5.59407e-08	7.0891e-06		54.3315	13.4411	24.1599	0	2.6787	2.45078
403334	CYP51	cytochrome P450, family 51, subfamily A, polypeptide 1	CYP51A1	1595	CYP51A1	-1.3382	0.00151552	0.0319507		374.021	303.886	342.997	100.333	268.874	106.915
448985	CYP7A1	cytochrome P450, family 7, subfamily A, polypeptide 1	CYP7|CYPVII	1581	CYP7A1	-2.62584	3.01052e-07	2.96729e-05		78.3475	31.2652	94.0772	4.0457	13.0587	14.3983
397212	DBI	diazepam binding inhibitor, acyl-CoA binding protein	-	1622	DBI	-1.36982	0.000288867	0.00905221		141.734	151.359	226.591	47.7393	94.4241	57.5932
100156679	DCBLD1	discoidin, CUB and LCCL domain containing 1	-	285761	DCBLD1	-1.66543	0.000254227	0.00812117		224.019	109.282	168.387	41.2662	100.786	37.6807
100152102	DCC	DCC netrin 1 receptor	-	1630	DCC	-3.57988	0.000128824	0.00474632		339.769	3.50638	291.017	8.90055	20.0902	23.8951
404699	DEFB1	defensin beta 1	PBD-2	1672	DEFB1	-4.07185	3.73002e-17	2.86764e-14		60.2371	69.8353	95.1754	0.809141	4.35288	6.43329
100523126	DFFA	DNA fragmentation factor subunit alpha	-	1676	DFFA	-1.53572	6.03513e-05	0.00258725		55.5126	61.6538	43.561	19.4194	22.4341	13.7856
100628197	DHCR24	24-dehydrocholesterol reductase	-	1718	DHCR24	-1.48694	5.98155e-05	0.00258667		180.711	307.685	212.314	68.777	66.9674	113.348
397082	DHRS4	dehydrogenase/reductase (SDR family) member 4	PSCD	10901	DHRS4	2.77443	9.89243e-07	8.57741e-05		7.87413	24.5446	9.51754	46.121	160.722	76.5867
780430	DIRAS2	DIRAS family GTPase 2	-	54769	DIRAS2	-3.33438	4.53732e-05	0.00210985		7.08671	37.1092	55.2749	4.85485	5.02256	0.306347
733668	DIRAS3	DIRAS family GTPase 3	-	9077	DIRAS3	-1.57515	0.000451812	0.0128649		129.136	62.8226	69.1852	28.3199	43.5288	15.6237
751862	DMBT1	deleted in malignant brain tumors 1	-	1755	DMBT1	3.92627	0.00173662	0.0357879		7.08671	0	1.46424	24.2742	1.33935	78.7312
497636	DMD	dystrophin	-	1756	DMD	-1.74636	0.00113336	0.0257789		665.364	263.563	524.563	84.9598	348.9	121.62
100623921	DNAH5	dynein axonemal heavy chain 5	-	1767	DNAH5	1.66903	0.000676638	0.01751		29.528	71.2963	25.2581	98.7152	77.0126	191.773
100513179	DOPEY2	dopey family member 2	-	9980	DOPEY2	1.67706	0.000704682	0.0180586		11.0238	39.1545	17.9369	47.7393	51.5649	92.5168
100517773	DPAGT1	dolichyl-phosphate N-acetylglucosaminephosphotransferase 1	-	1798	DPAGT1	1.15126	0.000862537	0.0208528		37.4021	37.1092	32.9453	76.8684	95.0938	66.7836
100151886	DPYSL2	dihydropyrimidinase like 2	-	1808	DPYSL2	1.3321	0.000589453	0.0157351		87.4028	169.767	121.166	413.471	333.833	207.703
100152205	DST	dystonin	-	667	DST	1.21433	0.000736215	0.0186247		192.129	114.542	129.585	427.226	294.992	291.03
100514374	DUSP4	dual specificity phosphatase 4	-	1846	DUSP4	3.3522	3.78631e-05	0.00184235		14.9608	0.876594	5.12483	29.1291	122.885	34.9236
100520467	EBF1	early B-cell factor 1	-	1879	EBF1	1.5157	0.00189835	0.0378751		18.8979	32.1418	31.115	223.323	50.2256	66.7836
100621927	EDEM2	ER degradation enhancing alpha-mannosidase like protein 2	-	55741	EDEM2	1.19717	0.00204506	0.0396363		21.6538	23.3758	23.7938	55.0216	69.3113	34.0045
397457	EDNRA	endothelin receptor type A	-	1909	EDNRA	3.16301	1.16611e-07	1.31839e-05		6.2993	18.7007	6.22301	42.8845	74.3339	168.797
414911	EDNRB	endothelin receptor type B	ETB	1910	EDNRB	2.02809	0.000121295	0.00448325		72.0482	40.0311	50.1501	296.146	271.553	42.5822
100522106	EDRF1	erythroid differentiation regulatory factor 1	C14H10orf137	26098	EDRF1	-1.41544	8.89582e-05	0.00358694		125.199	82.1077	131.049	34.7931	51.5649	39.5188
100153398	EFHD1	EF-hand domain family member D1	-	80303	EFHD1	2.28373	1.02771e-05	0.000627928		3.54336	4.09077	4.75877	16.1828	26.787	17.4618
397083	EGF	epidermal growth factor	-	1950	EGF	-3.61938	1.2251e-18	2.01826e-15		217.72	138.502	147.888	12.9463	17.4115	10.4158
100622067	EMB	embigin	-	133418	EMB	2.62266	1.16133e-09	2.26991e-07		29.9217	64.5758	30.0169	276.726	284.946	163.589
100626946	ENOSF1	enolase superfamily member 1	-	55556	ENOSF1	-1.65032	0.000106499	0.00410753		38.5832	84.7374	60.0337	11.328	23.1038	22.6697
100037271	ENPP1	ectonucleotide pyrophosphatase/phosphodiesterase 1	NPP1|PC-1	5167	ENPP1	1.57746	0.000515774	0.0141955		70.8671	27.1744	21.5975	118.135	83.7093	87.0025
503658	ENPP2	ectonucleotide pyrophosphatase/phosphodiesterase 2	PDNP2	5168	ENPP2	1.55099	0.00139267	0.0300753		10.2364	19.2851	15.3745	76.8684	26.1173	39.5188
397298	ENTPD1	ectonucleoside triphosphate diphosphohydrolase 1	CD39	953	ENTPD1	-1.47285	0.00185649	0.0372979		1982.7	1252.07	1209.46	306.664	837.428	474.225
100156952	EPB41L1	erythrocyte membrane protein band 4.1 like 1	-	2036	EPB41L1	-1.11568	0.00133001	0.029159		94.8832	73.6339	85.6578	47.7393	32.814	37.6807
100337658	EPHA3	EPH receptor A3	-	2042	EPHA3	2.93307	5.43161e-05	0.00240913		1.96853	3.50638	0.366059	20.2285	8.37093	18.3808
100188979	EPHA4	EPH receptor A4	-	2043	EPHA4	2.07686	0.00199895	0.0393378		5.11818	4.09077	15.3745	67.9678	23.7734	17.1554
110260406	EPPK1	epiplakin 1	-	83481	EPPK1	-1.82344	0.000314189	0.00968777		50.7881	63.407	83.8276	19.4194	5.02256	28.1839
100525921	EPS8	epidermal growth factor receptor pathway substrate 8	-	2059	EPS8	-1.23474	0.000394077	0.0115931		351.58	240.479	315.543	121.371	159.717	104.158
100525789	ERBB4	erb-b2 receptor tyrosine kinase 4	-	2066	ERBB4	-2.26583	9.02179e-08	1.0509e-05		155.514	125.937	77.6045	21.8468	35.8276	16.5427
100627254	ERC2	ELKS/RAB6-interacting/CAST family member 2	-	26059	ERC2	2.24176	0.000355957	0.0106898		10.2364	38.278	12.446	52.5942	56.9223	247.835
100620576	EVC	EvC ciliary complex subunit 1	-	2121	EVC	-2.01047	2.51012e-05	0.00128652		75.9853	73.3417	92.2469	50.9759	12.0541	18.6872
102164235	EVC2	EvC ciliary complex subunit 2	-	132884	EVC2	-1.66236	0.00114313	0.0259499		25.1972	22.7915	15.7405	8.09141	4.01805	8.27137
100513162	EVL	Enah/Vasp-like	-	51466	EVL	-1.96056	5.55052e-08	7.0891e-06		79.9224	73.3417	84.1936	24.2742	18.7509	18.6872
100519916	EVPL	envoplakin	-	2125	EVPL	-1.66357	0.00148635	0.031517		27.9531	16.3631	25.2581	2.42742	8.37093	9.8031
100624872	EYA2	EYA transcriptional coactivator and phosphatase 2	-	2139	EYA2	-1.99694	2.64815e-06	0.000198302		115.356	52.8879	113.112	21.8468	31.1399	17.1554
100153504	F13A1	coagulation factor XIII A chain	-	2162	F13A1	2.98069	3.82974e-05	0.00184789		3.54336	3.50638	4.02665	29.1291	70.9855	6.43329
100519703	F2RL1	F2R like trypsin receptor 1	-	2150	F2RL1	-2.35025	8.38171e-05	0.00341888		19.2916	11.6879	17.2048	0.809141	4.01805	3.67616
100518874	FAM105A	family with sequence similarity 105 member A	-	54491	FAM105A	1.38238	0.00194377	0.0385809		51.5755	29.512	38.8023	56.6399	186.169	98.9501
100523468	FAM43A	family with sequence similarity 43 member A	-	131583	FAM43A	2.38518	0.000498481	0.0137898		1.96853	2.92198	5.85695	20.2285	31.1399	5.51425
100048956	FBN2	fibrillin 2	-	2201	FBN2	1.59119	0.00025383	0.00812117		27.1657	24.8368	28.9187	174.774	58.9313	66.7836
100312971	FDFT1	farnesyl-diphosphate farnesyltransferase 1	-	2222	FDFT1	-2.22121	3.40463e-06	0.000240873		594.496	474.238	639.505	75.2501	252.467	106.915
100153932	FDPS	farnesyl diphosphate synthase	-	2224	FDPS	-1.99122	0.000234394	0.00765961		942.533	556.93	960.539	146.454	542.101	149.804
100523833	FGF13	fibroblast growth factor 13	-	2258	FGF13	4.12418	1.72336e-05	0.00096475		0.393706	28.3432	4.39271	27.5108	66.9674	168.491
100511886	FGFBP1	fibroblast growth factor binding protein 1	-	9982	FGFBP1	-3.2812	6.11802e-05	0.00260343		14.5671	6.42836	20.1333	0	2.6787	0.919041
448808	FGL2	fibrinogen like 2	-	10875	FGL2	3.77305	7.931e-09	1.28817e-06		15.7483	10.5191	13.1781	178.82	424.239	30.6347
100144630	FKBP7	FK506 binding protein 7	-	51661	FKBP7	2.40659	0.000111306	0.00423624		2.75594	3.79858	1.8303	21.8468	10.7148	13.7856
397132	FMO1	flavin containing monooxygenase 1	-	2326	FMO1	1.81499	0.000286654	0.00902782		20.8664	53.7644	24.526	114.089	168.088	50.5472
100514970	FRAS1	Fraser extracellular matrix complex subunit 1	-	80144	FRAS1	-1.88508	8.86618e-06	0.000555678		200.003	88.8282	168.753	60.6856	37.1669	27.5712
106508661	FREM2	FRAS1 related extracellular matrix protein 2	-	51569	UFM1	-1.14416	0.00173788	0.0357879		134.254	164.508	109.086	39.6479	73.6642	69.5408
100515458	FRMPD4	FERM and PDZ domain containing 4	-	9758	FRMPD4	1.67293	0.000153388	0.00547638		22.0476	16.9475	20.8654	39.6479	117.528	55.7551
100151766	FRRS1	ferric chelate reductase 1	-	391059	FRRS1	-1.29585	0.00058062	0.0155559		86.2217	49.9659	69.9173	21.8468	29.1308	31.8601
100525565	FSTL4	follistatin like 4	-	23105	FSTL4	-2.58504	2.09924e-11	6.72457e-09		148.821	148.729	225.126	20.2285	27.4567	37.987
100154940	FUCA2	fucosidase, alpha-L- 2, plasma	-	2519	FUCA2	-1.2728	0.000393366	0.0115931		115.75	78.3091	98.1039	43.6936	46.8772	30.6347
100625870	FUT10	fucosyltransferase 10	-	84750	FUT10	-1.75867	0.000116733	0.00437068		372.052	91.458	102.863	38.8388	33.8186	41.0505
100511475	FXYD4	FXYD domain containing ion transport regulator 4	-	53828	FXYD4	-5.22481	3.92586e-16	2.38279e-13		32.2839	26.8822	33.3114	0	1.00451	0.919041
100513609	GAB2	GRB2 associated binding protein 2	-	9846	GAB2	1.77007	0.000993973	0.0232978		9.84266	5.84396	6.22301	37.2205	26.4521	12.2539
100525792	GABRP	gamma-aminobutyric acid type A receptor pi subunit	-	2568	GABRP	4.30441	4.12457e-10	8.64811e-08		28.7406	53.7644	11.7139	566.399	1861.69	242.014
100511419	GALNT10	polypeptide N-acetylgalactosaminyltransferase 10	-	55568	GALNT10	-1.69978	0.00179282	0.0363992		50.7881	30.6808	62.5961	52.5942	11.3845	10.4158
100621801	GALNT4	polypeptide N-acetylgalactosaminyltransferase 4	-	8693	GALNT4	2.01337	2.42593e-07	2.49784e-05		72.8357	57.563	45.3913	143.218	238.404	326.26
100156351	GARNL3	GTPase activating Rap/RanGAP domain like 3	-	84253	GARNL3	-4.33252	1.39947e-16	9.49333e-14		76.379	68.3744	65.5246	1.61828	7.36642	2.45078
106508649	GCNT1	glucosaminyl (N-acetyl) transferase 1, core 2	-	2650	GCNT1	-1.63259	0.000974492	0.0229813		304.335	282.556	358.006	51.785	297.67	97.4183
397209	GFPT1	glutamine--fructose-6-phosphate transaminase 1	GFAT1	2673	GFPT1	1.2651	0.00165912	0.0344738		329.926	333.982	263.197	482.248	930.513	814.27
100523225	GLIS3	GLIS family zinc finger 3	-	169792	GLIS3	-1.42003	0.00073646	0.0186247		148.427	57.8552	88.9524	30.7474	29.1308	46.5647
397463	GLRX	glutaredoxin	GLRX1|GRX1|TTF	2745	GLRX	2.45955	3.75763e-05	0.00183614		3.93706	4.67517	2.56241	19.4194	33.1489	9.8031
100513376	GMPPB	GDP-mannose pyrophosphorylase B	-	29925	GMPPB	1.24103	0.000456273	0.0129281		35.8273	28.6354	27.8205	62.3038	86.7228	68.3154
100154573	GMPR	guanosine monophosphate reductase	-	2766	GMPR	-2.57666	0.000724647	0.0184067		12.9923	6.72056	13.1781	2.42742	1.33935	1.83808
100157949	GNB5	G protein subunit beta 5	-	10681	GNB5	-2.06221	1.03679e-05	0.000627928		263.783	225.285	235.376	45.3119	165.41	41.9695
102165618	GNG2	G protein subunit gamma 2	-	54331	GNG2	-2.11805	4.97271e-06	0.000333403		78.3475	50.8425	55.641	29.1291	9.71028	12.2539
397348	GPD2	glycerol-3-phosphate dehydrogenase 2	G3PD|MGPD	2820	GPD2	1.3656	0.000685104	0.0176353		27.9531	48.2127	21.5975	61.4947	86.388	101.401
100513220	GPR83	G protein-coupled receptor 83	-	10888	GPR83	-7.48277	1.0762e-18	2.01826e-15		32.6776	21.3305	41.7307	0	0	0.306347
100511013	GREB1	growth regulation by estrogen in breast cancer 1	-	9687	GREB1	3.95265	5.72857e-11	1.50141e-08		0.787413	6.72056	7.32118	35.6022	105.474	105.69
100736832	GRIN2A	glutamate ionotropic receptor NMDA type subunit 2A	-	2903	GRIN2A	-1.51921	9.98961e-05	0.00395877		144.884	161.878	153.745	35.6022	86.388	46.8711
444999	GUCY1B3	guanylate cyclase 1 soluble subunit beta	SGCB1	2983	GUCY1B3	1.56415	0.00061528	0.0161259		22.0476	29.512	30.3829	80.9141	128.912	35.8426
102158186	HACD2	3-hydroxyacyl-CoA dehydratase 2	PTPLB	201562	HACD2	-1.26548	0.00025988	0.00825603		338.194	217.395	242.331	99.5243	100.786	130.81
100736934	HAP1	huntingtin associated protein 1	-	9001	HAP1	3.99371	0.000848753	0.020666		3.93706	1.16879	0	21.8468	62.2797	0.306347
100156724	HDC	histidine decarboxylase	-	3067	HDC	-3.16076	5.07508e-14	2.66026e-11		67.3238	101.685	68.087	8.09141	7.03158	11.0285
100144446	HMGCR	3-hydroxy-3-methylglutaryl-CoA reductase	HMGR	3156	HMGCR	-1.5599	0.000830497	0.0203339		425.203	365.248	411.817	76.0592	315.751	127.44
100524223	HMGCS1	3-hydroxy-3-methylglutaryl-CoA synthase 1	-	3157	HMGCS1	-1.8203	8.48485e-05	0.00344533		502.763	606.895	580.936	118.135	340.529	122.539
100627849	HOXB6	homeobox B6	-	3216	HOXB6	-1.48703	2.22637e-05	0.00116174		194.491	153.404	143.861	40.457	64.6236	68.6217
100627661	HOXB8	homeobox B8	-	3218	HOXB8	-1.57727	2.0326e-05	0.00109496		48.4259	68.9588	57.4713	21.8468	19.7554	17.4618
100156186	HPGD	hydroxyprostaglandin dehydrogenase 15-(NAD)	-	3248	HPGD	-3.60838	2.02423e-12	8.98648e-10		654.34	381.611	734.681	89.0055	44.5333	28.1839
397480	HSD11B1	hydroxysteroid 11-beta dehydrogenase 1	-	3290	HSD11B1	2.37616	0.000630318	0.0164082		3.54336	2.92198	3.66059	35.6022	18.0812	5.2079
100621324	HSPA2	heat shock protein family A (Hsp70) member 2	-	3306	HSPA2	2.07383	0.00202858	0.0394547		2.36224	4.96737	4.39271	20.2285	4.35288	25.4268
100627454	HUNK	hormonally up-regulated Neu-associated kinase	-	30811	HUNK	1.83687	0.00128644	0.0285293		6.69301	4.96737	5.12483	12.1371	37.1669	15.011
654298	ID2	inhibitor of DNA binding 2, HLH protein	-	3398	ID2	-1.93668	2.44822e-07	2.49849e-05		190.16	249.829	284.794	40.457	61.2752	85.7772
100144508	ID4	inhibitor of DNA binding 4, HLH protein	-	3400	ID4	-1.7435	0.000177851	0.00617763		83.4657	153.696	119.701	16.1828	34.4882	61.5757
100533555	IFNAR2	interferon alpha and beta receptor subunit 2	-	3455	IFNAR2	1.44767	0.0016127	0.0336915		19.2916	30.3886	23.0617	44.5027	143.31	54.2234
100126864	IFNGR2	interferon gamma receptor 2	IFN-gR2	3460	IFNGR2	1.90533	3.11242e-05	0.00155378		12.2049	15.1943	11.7139	51.785	70.3158	25.4268
100524956	IGSF10	immunoglobulin superfamily member 10	-	285313	IGSF10	-2.52108	6.10218e-05	0.00260343		814.972	290.737	506.26	432.081	71.6552	57.8996
100517006	IGSF5	immunoglobulin superfamily member 5	-	150084	IGSF5	2.33925	0.00124291	0.0276703		0	6.42836	11.3478	16.992	43.8637	35.2299
100737978	IKZF2	IKAROS family zinc finger 2	-	22807	IKZF2	-1.49206	0.000538243	0.0146738		470.873	180.286	304.195	69.5861	108.152	160.219
100513377	IL17RD	interleukin 17 receptor D	-	54756	IL17RD	-2.07662	0.000306075	0.00948834		462.999	230.544	472.216	91.4329	28.1263	192.08
397179	IL18R1	interleukin 18 receptor 1	IL-18RA	8809	IL18R1	-3.93978	3.45858e-10	7.38599e-08		718.514	356.482	564.829	27.5108	152.016	22.3633
397094	IL1A	interleukin 1 alpha	IL-1alpha	3552	IL1A	-2.82878	2.25893e-08	3.21605e-06		138.191	71.2963	97.7378	7.28227	29.4657	12.5602
100157100	IL1RAPL2	interleukin 1 receptor accessory protein like 2	-	26280	IL1RAPL2	-4.05933	7.96061e-10	1.63932e-07		69.2923	19.2851	40.9986	0	2.34386	4.28886
100622457	IL20RA	interleukin 20 receptor subunit alpha	-	53832	IL20RA	-2.79626	0.00131839	0.0290147		8.66154	4.67517	9.51754	0.809141	1.33935	0.919041
100739374	IL24	interleukin 24	-	11009	IL24	-2.71177	1.11397e-08	1.73598e-06		117.324	94.0878	98.4699	24.2742	16.7419	5.2079
100518643	IL33	interleukin 33	IL-33	90865	IL33	3.06653	2.34792e-05	0.00121418		4.72448	6.42836	4.02665	128.653	9.0406	42.8886
397490	INHBB	inhibin beta B subunit	-	3625	INHBB	2.26866	0.000379172	0.0112696		5.51189	1.46099	2.56241	16.992	18.416	10.4158
100170127	INSIG2	insulin induced gene 2	INSIG-2	51141	INSIG2	-1.30104	0.000294377	0.00919011		157.089	108.405	131.415	42.0753	70.9855	46.8711
100521988	ITGB4	integrin subunit beta 4	-	3691	ITGB4	-1.44434	0.00025232	0.00812117		552.764	298.042	680.87	195.003	182.151	185.646
100738346	KCNA6	potassium voltage-gated channel subfamily A member 6	-	3742	KCNA6	3.63591	0.000772634	0.0193276		1.18112	0.876594	1.09818	23.4651	17.4115	0.306347
100037946	KCND3	potassium voltage-gated channel subfamily D member 3	-	3752	KCND3	3.90198	2.04786e-06	0.000160653		1.57483	1.75319	0.366059	29.1291	3.68321	25.1205
397168	KCNE3	potassium voltage-gated channel subfamily E regulatory subunit 3	-	10008	KCNE3	-2.76032	4.21989e-06	0.0002914		38.5832	42.9531	64.0604	17.8011	7.70126	2.14443
100152071	KCNJ15	potassium voltage-gated channel subfamily J member 15	-	3772	KCNJ15	-2.35179	0.000211722	0.0071183		77.5601	39.1545	64.4264	10.5188	60.9404	5.2079
397448	KCNJ5	potassium voltage-gated channel subfamily J member 5	-	3762	KCNJ5	-2.63141	3.95452e-11	1.11228e-08		66.1427	70.7119	50.5162	8.90055	12.0541	8.88406
100154587	KCNMB4	potassium calcium-activated channel subfamily M regulatory beta subunit 4	-	27345	KCNMB4	-5.42597	2.9036e-18	3.34843e-15		146.459	91.458	122.264	2.42742	1.00451	8.88406
397045	KCNN3	potassium calcium-activated channel subfamily N member 3	KCa2.3	3782	KCNN3	2.82898	2.79503e-09	5.28399e-07		12.9923	7.88935	13.9102	63.113	158.378	60.3504
100514526	KCTD1	potassium channel tetramerization domain containing 1	-	284252	KCTD1	-2.59624	2.38693e-12	9.49176e-10		113.781	85.9062	117.871	18.6102	18.416	15.6237
110259528	KCTD16	potassium channel tetramerization domain containing 16	-	57528	KCTD16	-4.04622	1.11818e-05	0.00067161		8.26783	16.9475	8.0533	0	0.669674	0.919041
100625446	KDELR2	KDEL endoplasmic reticulum protein retention receptor 2	-	11014	KDELR2	1.10694	0.000870209	0.0209925		131.498	108.698	122.63	313.138	232.377	237.113
110258336	KIF26A	kinesin family member 26A	-	26153	KIF26A	-1.82615	0.000691388	0.0177574		37.0084	28.051	30.749	21.8468	5.69223	7.65867
100126286	KRT18	keratin 18	-	3875	KRT18	-1.15143	0.000874427	0.0210081		197.641	123.6	181.931	62.3038	84.0441	79.0375
100626722	KRT7	keratin 7	-	3855	KRT7	-3.56795	2.13462e-10	4.92328e-08		181.892	90.5814	202.797	9.70969	34.1534	8.88406
100152077	KRT8	keratin 8	-	3856	KRT8	-1.38098	0.000593792	0.0157416		782.688	768.773	920.639	211.186	378.366	358.12
100152773	LACTB	lactamase beta	-	114294	LACTB	1.16719	0.00202174	0.0394547		22.0476	18.1163	20.1333	36.4113	54.9133	43.1949
100511642	LAMA3	laminin subunit alpha 3	-	3909	LAMA3	-2.32024	3.162e-06	0.000229335		177.168	411.999	86.0239	43.6936	24.778	39.8251
100736655	LAMB3	laminin subunit beta 3	-	3914	LAMB3	5.16961	4.28729e-11	1.14979e-08		1.18112	0.584396	1.09818	23.4651	136.948	22.3633
100516442	LARGE1	LARGE xylosyl- and glucuronyltransferase 1	-	9215	LARGE1	-2.34291	5.8362e-07	5.38425e-05		127.561	55.2254	120.067	33.1748	17.4115	12.8666
100621540	LDHB	lactate dehydrogenase B	LDH-B|LDH-H	3945	LDHB	4.06657	8.77889e-09	1.40609e-06		1.57483	1.75319	2.56241	26.7016	17.7464	107.221
100523064	LDHD	lactate dehydrogenase D	-	197257	LDHD	-3.16188	3.13537e-11	9.03927e-09		57.8748	112.496	105.059	3.23656	11.0496	14.092
396801	LDLR	low density lipoprotein receptor	-	3949	LDLR	-1.81792	5.83816e-05	0.00254059		243.704	152.527	210.118	58.2581	84.7138	21.7506
100623207	LGI2	leucine rich repeat LGI family member 2	-	55203	LGI2	2.17877	0.000105919	0.00409887		32.2839	40.9077	9.51754	144.027	186.839	45.033
100151994	LGR5	leucine rich repeat containing G protein-coupled receptor 5	-	8549	LGR5	-7.43567	4.48415e-13	2.24831e-10		35.0399	7.30495	49.0519	0	0.334837	0
100515040	LIMCH1	LIM and calponin homology domains 1	-	22998	LIMCH1	2.98806	7.64326e-05	0.00317058		29.528	6.13616	4.75877	58.2581	220.993	30.6347
100152428	LOC100152428	multidrug resistance-associated protein 1	ABCC13	150000	ABCC13	1.46765	0.00120307	0.0270445		21.2601	11.9801	10.9818	36.4113	56.5875	28.7966
100152714	LOC100152714	carbonic anhydrase 13	CA13	377677	CA13	-2.36135	4.01078e-05	0.00190339		37.7958	19.2851	33.3114	4.0457	10.7148	3.36982
100153783	LOC100153783	ovalbumin	-	-	-	3.46744	9.06285e-07	8.10177e-05		3.93706	1.75319	2.19636	13.7554	93.7544	23.5887
100154873	LOC100154873	carbonic anhydrase 2	CA2	760	CA2	-3.22676	1.03488e-05	0.000627928		309.847	72.1729	187.056	16.1828	110.161	9.49676
100158011	LOC100158011	pancreatic trypsin inhibitor-like	aprotinin	-	-	-4.5345	5.77417e-09	9.79232e-07		97.6392	37.6936	53.0786	0	20.7599	2.14443
100510887	LOC100510887	leucine-rich repeat extensin-like protein 2	-	642515	LOC642515	-2.28675	4.48632e-06	0.000302551		92.521	120.386	87.8542	20.2285	44.5333	10.1094
100510975	LOC100510975	coiled-coil domain-containing protein 3	CCDC3	83643	CCDC3	-1.52435	0.00117102	0.0265309		148.427	215.35	115.309	49.3576	119.537	33.6982
100513074	LOC100513074	serine protease inhibitor Kazal-type 9	SPINK9	643394	SPINK9	3.52145	3.03026e-06	0.000224006		1.57483	2.33758	2.56241	10.5188	123.22	20.5252
100513863	LOC100513863	sialic acid-binding Ig-like lectin 10	SIGLEC10	89790	SIGLEC10	-2.83139	8.40071e-11	2.10499e-08		74.0168	82.1077	43.195	12.1371	7.03158	9.49676
100514323	LOC100514323	NACHT, LRR and PYD domains-containing protein 1a-like	-	-	-	1.90691	0.00011589	0.00436413		44.0951	35.356	20.1333	124.608	202.242	47.7901
100514924	LOC100514924	uncharacterized LOC100514924	-	7582	ZNF33B	-1.55889	4.83586e-05	0.00221592		63.3867	66.0368	91.1487	16.1828	31.8095	25.4268
[truncated: 339 more rows]

## Sheet: Complete
Ssc Gene ID	Ssc Gene symbol	Ssc Gene description	Synonyms	Hsa GeneID	Hsa Gene symbol	log2 FC P/C	PValue	FDR	cpm	C004	C006	C007	C011	P003	P008	P010	P012
[truncated: 4,991 more rows]
