# Supplementary material for: Cell type-specific analysis of transcriptome changes in the porcine endometrium on Day 12 of pregnancy
Source: BMC Genomics. 2018 Jun 14;19:459. doi: 10.1186/s12864-018-4855-y (PMC6000939; doi:10.1186/s12864-018-4855-y)
Supplement: Supplementary file 3 — Table S3. Selected function found in luminal epithelium, glandular epithelium, stroma, and complete tissue. (XLSX 58 kb) [file 12864_2018_4855_MOESM3_ESM.xlsx]

## Sheet: Selected function
Supplemental Table S3
Category	Term	Description	LE	# genes	FE	P-Value	FDR	Genes	GE	# genes	FE	P-Value	FDR	Genes	S	# genes	FE	P-Value	FDR	Genes	Comp	# genes	FE	P-Value	FDR	Genes
GOTERM_BP_FAT	GO:0000226	microtubule cytoskeleton organization		71	1.38378	0.0040676	7.90504	29127, 332, 11190, 330, 22974, 2288, 8674, 983, 6491, 9857, 124997, 79884, 253012, 25897, 9493, 55130, 6566, 89796, 259266, 85014, 84445, 56890, 10376, 10092, 4605, 9820, 6249, 54820, 23363, 583, 5314, 10579, 54828, 9053, 126731, 23255, 440145, 51203, 9768, 667, 81565, 1647, 84056, 57787, 2597, 153241, 10636, 7272, 4133, 10112, 10806, 4131, 10733, 1263, 123811, 10252, 329, 57545, 3832, 27436, 265…		1	0.187028	1	100	6566		10	0.774938	0.901078	100	6674, 1410, 1767, 6622, 2258, 5314, 330, 4133, 4131, 667		149	1.45674	2.9294e-07	0.000603971	1410, 29127, 332, 10403, 330, 331, 22974, 54908, 9928, 9748, 6491, 9857, 4926, 124997, 6867, 79884, 10615, 59341, 6566, 85014, 672, 55755, 57662, 51364, 9738, 399693, 54919, 11004, 8312, 54820, 55036, 402, 9055, 54828, 126731, 3996, 3993, 26140, 8556, 1453, 51203, 152206, 9768, 1783, 22919, 22995, 55722, 8766, 25981, 51199, 1647, 124602, 5347, 3796, 10806, 10112, 10733, 23113, 123811, 3837, 329, …
GOTERM_BP_FAT	GO:0030335	positive regulation of cell migration		67	1.41492	0.00313046	6.13827	153090, 10500, 2149, 223117, 2252, 10509, 10396, 3675, 150, 3965, 6868, 80149, 54859, 81, 5228, 64218, 5581, 6546, 54566, 23224, 8874, 3091, 3552, 7941, 1793, 208, 3685, 1512, 8828, 1812, 4088, 6776, 2113, 80031, 29984, 3643, 1613, 23604, 5879, 642273, 5216, 54828, 56034, 7476, 8613, 4641, 7474, 3315, 8817, 6239, 57118, 3554, 196527, 4233, 3655, 2041, 596, 6278, 9734, 9759, 8754, 1012, 57402, 529…		4	0.810613	0.872313	100	3918, 4088, 2252, 4233		19	1.59539	0.0544972	66.2119	5168, 6546, 5743, 5629, 56034, 652, 3552, 10512, 57214, 7474, 10396, 6403, 150, 57118, 2150, 58191, 80031, 5228, 7057		142	1.50429	6.54904e-08	0.000135025	3725, 55749, 51378, 3146, 29126, 6347, 3480, 150, 83483, 22902, 10488, 54910, 2294, 59341, 2152, 5228, 4921, 9043, 2852, 64218, 3091, 2321, 1901, 4193, 3690, 3552, 2324, 7941, 208, 1906, 3717, 3918, 6403, 3685, 1908, 56920, 1512, 6366, 6776, 3912, 54828, 2621, 1436, 57556, 22919, 25777, 27086, 14, 57698, 8766, 27286, 7042, 7040, 1991, 4638, 7424, 23328, 7423, 51512, 7048, 5420, 4780, 7046, 102, 1…
GOTERM_BP_FAT	GO:0001568	blood vessel development		97	1.40476	0.000470168	0.945658	219699, 4041, 688, 6772, 4897, 7490, 3726, 79602, 3200, 5228, 64218, 9444, 3202, 6095, 204851, 5175, 4036, 3091, 113026, 3552, 1909, 3685, 163, 1512, 7342, 116150, 1490, 54828, 91010, 2624, 3213, 3315, 5613, 28996, 3696, 4804, 4017, 4092, 55109, 694, 93, 6278, 51684, 290, 1116, 4627, 7058, 2185, 153090, 4856, 5333, 6659, 2254, 23554, 55273, 80149, 56005, 1139, 9394, 6733, 7039, 54567, 25932, 5604…		5	0.694862	0.930885	100	6095, 727, 7498, 8710, 3397		26	1.49714	0.0420665	56.4889	861, 4856, 59, 285, 1950, 7474, 5228, 1545, 10411, 1139, 8710, 5743, 5629, 652, 3552, 10512, 290, 1116, 347, 1909, 718, 358, 3248, 4915, 7057, 57007		200	1.45294	2.91991e-09	6.02015e-06	3725, 4208, 3087, 51378, 2004, 7498, 6772, 6347, 10203, 4897, 7490, 79805, 947, 8322, 79602, 8879, 5228, 2852, 6093, 90627, 204851, 3091, 2321, 113026, 2324, 3716, 347, 1717, 7070, 3910, 3911, 2022, 11082, 118856, 14, 27286, 7042, 729, 7040, 6376, 2837, 4638, 7048, 7046, 4780, 4091, 1306, 2308, 51684, 81575, 718, 6899, 183, 4627, 2828, 4628, 2822, 7057, 8434, 4856, 3627, 2254, 23554, 7798, 80310,…
GOTERM_BP_FAT	GO:0048514	blood vessel morphogenesis		83	1.4101	0.00108388	2.16725	153090, 4856, 219699, 4041, 688, 5333, 6772, 6659, 2254, 23554, 4897, 7490, 3726, 55273, 80149, 56005, 79602, 3200, 5228, 64218, 9444, 3202, 6095, 6733, 9394, 1139, 204851, 7039, 25932, 54567, 5175, 3397, 3091, 113026, 3552, 5921, 1909, 57125, 10370, 3685, 1512, 9820, 7342, 8828, 116150, 7128, 3248, 1490, 58504, 9314, 2113, 54828, 91010, 2624, 3213, 7476, 1950, 7474, 3315, 5613, 2697, 6237, 8817,…		4	0.652123	0.946081	100	6095, 727, 7498, 3397		23	1.55366	0.042465	56.8381	861, 4856, 10411, 1139, 5743, 5629, 652, 3552, 290, 285, 1950, 1116, 7474, 347, 1909, 718, 358, 3248, 4915, 5228, 1545, 7057, 57007		169	1.44028	1.04955e-07	0.000216391	3725, 219699, 3087, 51378, 688, 2004, 7498, 6772, 3146, 1295, 6347, 10203, 4897, 285, 7490, 9451, 79805, 947, 8322, 2294, 79602, 8879, 2152, 3200, 5228, 64218, 6093, 90627, 204851, 1282, 5175, 672, 3091, 2321, 1901, 9255, 113026, 3690, 2324, 3552, 3716, 10908, 347, 1906, 5547, 1909, 3685, 1512, 3688, 7070, 3689, 64220, 3911, 2022, 11082, 54828, 7101, 91010, 2624, 3213, 14, 27286, 7042, 729, 7040,…
GOTERM_BP_FAT	GO:1904018	positive regulation of vasculature development		25	1.45834	0.054702	67.9087	2624, 7474, 3315, 6237, 28996, 55273, 80149, 56005, 5228, 1545, 2041, 694, 55109, 204851, 1139, 8710, 3091, 9734, 3552, 1116, 1215, 1512, 2113, 1491, 2185		2	1.11955	0.834155	100	727, 8710		14	3.24715	0.000386106	0.744966	861, 10411, 1139, 8710, 5743, 3552, 285, 1116, 7474, 718, 358, 5228, 1545, 7057		55	1.60941	0.00013982	0.287881	51378, 3146, 285, 947, 79805, 80310, 55273, 5587, 2152, 5228, 2852, 1139, 204851, 672, 2321, 3091, 3815, 3791, 3552, 3716, 1512, 3689, 1491, 2113, 2022, 7101, 10266, 2624, 51752, 23576, 27286, 729, 6237, 2837, 6376, 23328, 7424, 7423, 7048, 4780, 694, 5906, 26051, 8710, 7010, 9734, 2277, 1116, 5054, 1215, 116844, 57105, 718, 2185, 7057
GOTERM_BP_FAT	GO:0008283	cell proliferation		281	1.25954	1.53651e-05	0.0310393	79801, 5737, 1191, 6772, 10892, 29127, 3084, 332, 7490, 8013, 3726, 6491, 150, 7168, 2950, 6868, 8323, 8324, 2012, 29128, 84678, 22806, 604, 5228, 4488, 1488, 54894, 6781, 6095, 219736, 204851, 55759, 5744, 3091, 23641, 5364, 1718, 3915, 55366, 56648, 6777, 1490, 7077, 6776, 85477, 7076, 4504, 6750, 9982, 55214, 138151, 928, 10221, 5610, 338376, 5613, 81565, 130120, 51196, 4781, 4233, 1445, 55109…		29	1.24739	0.165708	96.3684	7498, 10549, 2252, 1604, 1051, 2950, 3455, 4828, 5268, 4233, 54700, 10257, 2444, 6095, 6648, 8710, 6277, 79679, 100133941, 3397, 3398, 3918, 63928, 3400, 4088, 7077, 7076, 231, 563		68	1.21192	0.0681983	74.5307	4856, 10892, 150678, 5376, 150, 83481, 3156, 2150, 11251, 887, 5228, 706, 2066, 6781, 1139, 5076, 5743, 3398, 3552, 9915, 347, 1909, 1718, 63928, 2258, 5314, 3400, 7076, 4693, 586, 2059, 11009, 861, 1910, 55214, 9982, 8519, 56034, 64759, 9846, 1950, 10221, 7474, 130120, 90865, 54331, 3455, 10178, 1545, 100, 8549, 7043, 10257, 10411, 5243, 8710, 5629, 100133941, 3371, 652, 5052, 27242, 8804, 7099,…		526	1.18271	2.85124e-06	0.0058784	79801, 51378, 7498, 6772, 29127, 23513, 29126, 332, 6347, 63925, 1312, 7490, 947, 79805, 3480, 6491, 150, 2950, 6867, 8323, 3485, 1725, 2012, 2010, 5228, 604, 2852, 6781, 204851, 23641, 3299, 55959, 5364, 347, 3297, 5366, 1718, 63928, 6878, 6368, 55366, 8313, 6776, 85477, 2022, 11082, 1436, 6750, 55214, 138151, 22919, 27086, 8763, 338376, 8241, 8301, 1841, 2837, 51196, 7336, 5347, 1440, 79621, 67…
GOTERM_BP_FAT	GO:0042127	regulation of cell proliferation		227	1.22008	0.000757993	1.52036	79801, 5737, 5732, 6772, 3084, 332, 7490, 3727, 8013, 3726, 150, 7168, 2950, 6868, 8324, 84678, 22806, 604, 5228, 4488, 1488, 204851, 219736, 5744, 3091, 113026, 23641, 27, 5364, 1718, 3915, 56648, 6777, 7077, 1490, 6776, 7076, 85477, 4792, 5753, 6750, 9982, 55214, 138151, 928, 10221, 5610, 10732, 130120, 4781, 1445, 2444, 55109, 65268, 329, 2309, 5768, 100133941, 5621, 6385, 1839, 5771, 153090, …		26	1.34101	0.107921	87.63	7498, 10549, 486, 2252, 1604, 1051, 2950, 4828, 5268, 10257, 2444, 6648, 8710, 6277, 100133941, 79679, 3397, 3398, 3918, 63928, 7077, 3400, 4088, 231, 7076, 563		54	1.15402	0.181978	97.9541	4856, 150678, 5376, 150, 83481, 3156, 11251, 887, 5228, 706, 2066, 1139, 5076, 5321, 5743, 3398, 3552, 9915, 347, 1718, 63928, 5314, 3400, 7076, 4792, 11009, 1910, 55214, 9982, 8519, 56034, 64759, 9846, 10221, 1950, 7474, 130120, 10178, 1545, 8549, 100, 7043, 10257, 8710, 5629, 100133941, 3371, 652, 27242, 7099, 358, 26471, 4915, 7057		442	1.19171	8.87943e-06	0.0183057	79801, 7498, 6772, 29126, 332, 6347, 63925, 331, 1312, 7490, 79805, 3480, 150, 2950, 3485, 1725, 2010, 5228, 604, 2852, 204851, 23641, 3299, 55959, 5364, 347, 3297, 5366, 1717, 1718, 63928, 6368, 6878, 8313, 6776, 85477, 2022, 11082, 1436, 6750, 55214, 138151, 27086, 8763, 8241, 2837, 1440, 79621, 6745, 329, 90120, 100133941, 10076, 84875, 6899, 183, 185, 51282, 2822, 6489, 10950, 5918, 7249, 225…
GOTERM_BP_FAT	GO:1903047	mitotic cell cycle process		145	1.35904	8.41508e-05	0.169882	2146, 4041, 805, 23511, 29127, 801, 332, 330, 22974, 126353, 6491, 6868, 124997, 79884, 59343, 7164, 1977, 1978, 51429, 9656, 10133, 678, 8493, 219736, 79892, 3552, 9735, 4605, 54820, 3400, 56984, 126731, 23397, 138151, 51203, 5558, 8945, 9577, 1843, 81565, 23198, 23019, 3320, 1647, 4582, 10806, 10112, 84515, 10733, 4173, 4172, 1263, 596, 55872, 10217, 598, 699, 329, 51112, 4436, 3832, 257364, 10…		9	0.809475	0.86949	100	11065, 147841, 7277, 51451, 3400, 1978, 3398, 7153, 126353		16	0.596267	0.99614	100	3306, 23236, 5243, 642636, 652, 3398, 330, 3552, 1950, 4848, 126353, 112574, 378708, 3400, 586, 2059		298	1.40109	3.03922e-11	6.26613e-08	51379, 805, 55746, 29127, 332, 330, 331, 23279, 126353, 6491, 59343, 10615, 146956, 7164, 1978, 2010, 7161, 83903, 54892, 55755, 10474, 11331, 8243, 126731, 1453, 9985, 23397, 138151, 128239, 25777, 22919, 55722, 8766, 10083, 23291, 7040, 23019, 54478, 5347, 8239, 79621, 10733, 10735, 55872, 3837, 5243, 329, 10592, 3833, 10213, 3832, 2305, 3835, 1063, 1062, 10498, 55388, 112574, 1058, 4628, 64282…
GOTERM_BP_FAT	GO:0051301	cell division		88	1.27664	0.0125558	22.5304	805, 147841, 29127, 801, 332, 2254, 83872, 2252, 847, 22974, 983, 126353, 10755, 56241, 378708, 79884, 253012, 8324, 9493, 701, 8502, 51429, 5228, 259266, 5581, 678, 219736, 8976, 201161, 7039, 2908, 84445, 79892, 3552, 4192, 57216, 10376, 5921, 9735, 9820, 117583, 54820, 83852, 1613, 126731, 5414, 23397, 4739, 51203, 56034, 7476, 9577, 84612, 57787, 84790, 10636, 10112, 4904, 1263, 79733, 9937, …		5	0.69607	0.930306	100	11065, 147841, 7153, 2252, 126353		11	0.634505	0.980723	100	378708, 112574, 5414, 2258, 56034, 4192, 3552, 5228, 7043, 126353, 51289		195	1.41908	3.56307e-08	7.34619e-05	805, 29127, 332, 126353, 6867, 10615, 5228, 23503, 54892, 57216, 55752, 10097, 10096, 8243, 126731, 23397, 22919, 8766, 7042, 7040, 54478, 5347, 8239, 51490, 10735, 10592, 3833, 3832, 1063, 1062, 112574, 1058, 4627, 4628, 64282, 989, 147841, 64151, 2254, 23552, 2252, 126520, 10388, 847, 983, 9700, 80310, 378708, 84861, 253012, 9493, 701, 8502, 51529, 201161, 201163, 84445, 3815, 5925, 5921, 9585,…
GOTERM_CC_FAT	GO:0005819	spindle		55	1.43858	0.00515205	7.87181	79801, 805, 29127, 801, 332, 330, 22974, 983, 9857, 10927, 79884, 253012, 9493, 27130, 701, 8502, 259266, 201161, 2908, 5604, 9735, 2669, 54820, 5314, 9787, 642273, 126731, 822, 23255, 440145, 4739, 51203, 3315, 81565, 5515, 85302, 10636, 7272, 145508, 10112, 150468, 55200, 644943, 329, 3832, 1063, 26586, 292, 9371, 9183, 996, 8658, 1780, 4627, 23384								6	0.622648	0.966021	100	822, 3306, 5314, 330, 145508, 150468		121	1.57428	2.65671e-08	4.33201e-05	252969, 79801, 805, 29127, 332, 330, 331, 22974, 54908, 9928, 9857, 10296, 27339, 4926, 9859, 79884, 10615, 27130, 1894, 56992, 90799, 83903, 79718, 55755, 55856, 9735, 10474, 9150, 54820, 9055, 11083, 126731, 81610, 822, 8556, 1453, 51203, 22919, 8766, 9903, 8655, 2068, 51199, 5347, 3796, 10112, 150468, 329, 55201, 3833, 3832, 3835, 1063, 26271, 1062, 151648, 51119, 9371, 55177, 83541, 4627, 991…
GOTERM_BP_FAT	GO:0007052	mitotic spindle organization		8	1.66834	0.196704	98.803	6491, 8658, 29127, 9493, 3832, 7272, 5901, 9371														24	2.51068	5.31785e-06	0.0109636	8243, 8556, 29899, 29127, 10403, 3832, 25777, 24137, 51119, 5901, 6790, 9371, 6491, 10769, 5524, 57405, 163183, 9126, 9493, 3796, 891, 7272, 23332, 9055
GOTERM_BP_FAT	GO:0007062	sister chromatid cohesion		17	1.10788	0.468602	99.9997	9183, 57082, 81565, 378708, 8658, 147841, 699, 6249, 64105, 54820, 332, 151246, 701, 79892, 1063, 64946, 9735		2	1.25075	0.799613	100	147841, 64105		2	0.51824	0.980275	100	378708, 642636		60	1.96147	3.01245e-08	6.21094e-05	220134, 147841, 55746, 332, 10403, 23279, 64946, 54908, 9700, 79682, 1663, 378708, 701, 5885, 9793, 4361, 83903, 5925, 9735, 11004, 6249, 8313, 54820, 55055, 54821, 23063, 11331, 8243, 11130, 79023, 9985, 113130, 22919, 91687, 55869, 9126, 55839, 5347, 3796, 10735, 23244, 55143, 5905, 699, 79172, 81930, 6232, 3835, 1063, 1062, 151648, 57082, 57405, 80152, 2491, 1058, 83540, 991, 151246, 23332
GOTERM_CC_FAT	GO:0000776	kinetochore		25	1.501	0.0404501	48.0769	147841, 332, 5663, 64946, 81565, 124997, 378708, 701, 7272, 9770, 201161, 699, 51112, 64105, 1063, 23219, 7158, 9735, 9183, 57082, 4999, 1780, 6249, 54820, 151246		2	1.14045	0.828687	100	147841, 64105		1	0.23821	1	100	378708		65	1.94123	7.78602e-09	1.26958e-05	989, 220134, 147841, 55746, 332, 10403, 84148, 23279, 64946, 54908, 387103, 23468, 79682, 378708, 124997, 10615, 6612, 4659, 701, 9793, 201161, 23219, 9735, 11004, 6249, 54820, 4751, 54821, 55055, 201254, 8243, 11130, 79023, 9985, 5663, 8655, 90417, 23157, 6990, 55839, 5347, 55355, 7272, 51490, 9770, 5905, 699, 79172, 51112, 81930, 3835, 1063, 1062, 151648, 57082, 57405, 4999, 80152, 2491, 1058, …
GOTERM_BP_FAT	GO:0030036	actin cytoskeleton organization		100	1.50844	2.38488e-05	0.0481734	4205, 29127, 9922, 150, 1627, 7168, 3880, 80206, 79784, 348110, 604, 64097, 84940, 81624, 7408, 27, 3856, 29, 133522, 10092, 5358, 8195, 10094, 1490, 7171, 85477, 29984, 1613, 5216, 5217, 1515, 54828, 91010, 822, 10529, 9368, 22998, 10420, 2317, 4641, 6280, 23191, 27289, 51804, 9026, 10178, 7184, 7111, 596, 395, 226, 4621, 27295, 7430, 4627, 6385, 613, 5770, 2185, 23384, 93663, 2252, 5911, 7791, …		7	1.01327	0.688798	100	5358, 10529, 22998, 3397, 4088, 2252, 6280		18	1.07959	0.502188	99.9999	822, 10411, 22998, 5629, 6280, 3856, 133522, 5357, 5358, 150, 51466, 358, 10178, 2036, 2150, 2059, 7043, 93663		185	1.39987	2.45097e-07	0.00050533	4208, 79585, 57175, 29127, 6422, 7169, 1525, 150, 7168, 1627, 25794, 22902, 3880, 11013, 80206, 10487, 59341, 11155, 253260, 29993, 348110, 604, 64097, 6093, 84940, 673, 23500, 81624, 1901, 3693, 1906, 3856, 3717, 5357, 133522, 5358, 408, 3688, 64223, 8195, 10097, 6366, 10096, 10094, 7171, 85477, 54828, 4690, 1436, 23580, 3996, 3993, 822, 91010, 10529, 829, 22998, 55160, 27086, 6281, 6280, 57698,…
GOTERM_CC_FAT	GO:1903561	extracellular vesicle		482	1.3522	1.55855e-14	2.46692e-11	8226, 805, 23659, 29127, 8417, 801, 221935, 8743, 59345, 2950, 535, 59342, 6768, 80736, 1824, 1829, 2200, 203, 6782, 8407, 1428, 10092, 79098, 10094, 80823, 85477, 400, 7203, 23788, 5216, 80727, 5217, 824, 140576, 822, 5250, 347735, 10875, 214, 928, 5355, 217, 5352, 6888, 415, 5349, 51293, 1445, 223, 226, 51280, 1303, 8754, 112574, 523, 908, 713, 6385, 613, 2823, 525, 84817, 3241, 5333, 5917, 225…		71	1.89173	2.31094e-08	3.14976e-05	10130, 10549, 486, 79689, 6590, 8671, 9045, 4925, 2950, 114770, 55503, 483, 59342, 6768, 6566, 5268, 1755, 6648, 6505, 308, 5034, 3694, 22949, 9588, 929, 5271, 9687, 7172, 7077, 231, 7076, 5214, 3588, 80727, 8693, 54578, 10529, 4189, 2720, 2167, 10875, 2628, 217, 6340, 6280, 3909, 1604, 6338, 4585, 727, 415, 5349, 7277, 10901, 245973, 8140, 26999, 8857, 2040, 2444, 64080, 2923, 29968, 6279, 6277,…		128	1.42471	1.15378e-05	0.0166507	10894, 1410, 23659, 10402, 8417, 94025, 3875, 10406, 79689, 1573, 2745, 8671, 9045, 54187, 4925, 7358, 535, 92815, 11014, 59342, 80736, 1622, 4190, 255743, 51569, 3691, 3855, 51232, 347, 3856, 5037, 5357, 929, 51768, 51765, 6696, 7076, 9980, 140576, 4023, 822, 10678, 7103, 216, 214, 10875, 56034, 1075, 6280, 54331, 79971, 245972, 720, 245973, 9022, 3945, 26999, 6812, 10411, 10410, 6279, 5243, 299…		828	1.15545	7.56834e-08	0.000123409	55233, 1410, 23659, 25797, 8743, 29028, 347862, 2950, 7358, 535, 79083, 2952, 3485, 8424, 537, 8425, 8404, 6092, 5361, 1428, 50618, 347, 5357, 929, 7347, 10097, 84898, 10096, 10094, 2947, 85477, 8411, 730, 733, 80727, 84293, 316, 317, 312, 5352, 8766, 729, 10085, 5349, 84888, 7336, 720, 51294, 8428, 55930, 51280, 79838, 8754, 5339, 716, 112574, 718, 908, 374882, 6480, 6482, 79633, 989, 10068, 100…
GOTERM_CC_FAT	GO:0070062	extracellular exosome		481	1.35612	9.69156e-15	1.53322e-11	8226, 805, 23659, 29127, 8417, 801, 221935, 8743, 59345, 2950, 535, 59342, 6768, 80736, 1824, 1829, 2200, 203, 6782, 8407, 1428, 10092, 79098, 10094, 80823, 85477, 400, 7203, 23788, 5216, 80727, 5217, 824, 140576, 822, 5250, 347735, 10875, 214, 928, 5355, 217, 5352, 6888, 415, 5349, 51293, 1445, 223, 226, 51280, 1303, 8754, 112574, 523, 908, 713, 6385, 613, 2823, 525, 84817, 3241, 5333, 5917, 225…		71	1.90115	1.87397e-08	2.55417e-05	10130, 10549, 486, 79689, 6590, 8671, 9045, 4925, 2950, 114770, 55503, 483, 59342, 6768, 6566, 5268, 1755, 6648, 6505, 308, 5034, 3694, 22949, 9588, 929, 5271, 9687, 7172, 7077, 231, 7076, 5214, 3588, 80727, 8693, 54578, 10529, 4189, 2720, 2167, 10875, 2628, 217, 6340, 6280, 3909, 1604, 6338, 4585, 727, 415, 5349, 7277, 10901, 245973, 8140, 26999, 8857, 2040, 2444, 64080, 2923, 29968, 6279, 6277,…		128	1.4318	8.94873e-06	0.0129145	10894, 1410, 23659, 10402, 8417, 94025, 3875, 10406, 79689, 1573, 2745, 8671, 9045, 54187, 4925, 7358, 535, 92815, 11014, 59342, 80736, 1622, 4190, 255743, 51569, 3691, 3855, 51232, 347, 3856, 5037, 5357, 929, 51768, 51765, 6696, 7076, 9980, 140576, 4023, 822, 10678, 7103, 216, 214, 10875, 56034, 1075, 6280, 54331, 79971, 245972, 720, 245973, 9022, 3945, 26999, 6812, 10411, 10410, 6279, 5243, 299…		823	1.15419	1.08175e-07	0.000176389	55233, 1410, 23659, 25797, 8743, 29028, 347862, 2950, 7358, 535, 79083, 2952, 3485, 8424, 537, 8425, 8404, 6092, 5361, 1428, 50618, 347, 5357, 929, 7347, 10097, 84898, 10096, 10094, 2947, 85477, 8411, 730, 733, 80727, 84293, 316, 317, 312, 5352, 8766, 729, 10085, 5349, 84888, 7336, 720, 51294, 8428, 55930, 51280, 79838, 8754, 5339, 716, 112574, 718, 908, 374882, 6480, 6482, 79633, 989, 10068, 100…
GOTERM_BP_FAT	GO:0010646	regulation of cell communication		487	1.34517	6.2011e-14	1.25389e-10	79705, 805, 6772, 10892, 29127, 6773, 801, 332, 330, 8743, 150, 8321, 6868, 2950, 8323, 59343, 8324, 604, 1827, 2201, 2200, 6095, 219736, 204851, 8870, 8874, 23645, 57216, 5364, 6880, 8729, 163, 7343, 55366, 7341, 8723, 545, 1812, 8412, 5217, 80728, 23533, 51291, 138151, 338376, 55114, 1843, 51196, 624, 1847, 1848, 1846, 1445, 8851, 27091, 8852, 55200, 329, 100133941, 55103, 23623, 8754, 1839, 61…		54	1.43132	0.00447273	7.8761	5167, 7498, 730249, 50649, 5021, 84959, 2252, 3382, 8321, 2950, 6566, 9001, 4828, 56911, 6095, 6648, 80070, 2121, 3397, 5034, 4118, 56704, 929, 1592, 63928, 7077, 4088, 7076, 231, 10144, 56603, 3460, 6280, 6283, 1604, 9472, 727, 3454, 3455, 245973, 1847, 1846, 2040, 54700, 91608, 2923, 6279, 100133941, 23566, 5999, 80010, 58528, 57406, 91543		115	1.26299	0.00465823	8.64408	5167, 10892, 5021, 330, 150, 287, 3156, 2150, 9145, 2201, 57161, 6299, 6546, 22881, 5743, 26153, 90525, 3552, 255743, 51569, 347, 133522, 929, 6403, 1592, 10626, 63928, 545, 83667, 7076, 4792, 11009, 9982, 5414, 19, 10874, 56034, 1075, 10221, 6280, 9901, 6283, 57221, 79971, 10178, 139285, 245973, 8549, 100, 1846, 7043, 6812, 10411, 6279, 100133941, 91851, 23623, 5052, 1116, 718, 23105, 58528, 272…		872	1.20823	2.33645e-12	4.81722e-09	8418, 332, 8743, 330, 331, 948, 3480, 2950, 3485, 537, 6498, 8425, 90627, 204851, 23643, 8027, 55959, 5364, 50618, 347, 6880, 3297, 5366, 929, 63928, 7343, 6878, 8723, 7341, 374654, 80728, 1436, 317, 138151, 338376, 8766, 1844, 1440, 168002, 1847, 1846, 329, 8754, 23623, 7320, 718, 6899, 10068, 57480, 5334, 50649, 10955, 983, 50650, 84033, 55273, 5326, 572, 84868, 9590, 5329, 9306, 55915, 10961, …
KEGG_PATHWAY	hsa04915	Estrogen signaling pathway		27	2.05736	0.000361455	0.477915	23533, 805, 113, 5894, 801, 3709, 5332, 2099, 3312, 2288, 3320, 7184, 5580, 3304, 5605, 3710, 5604, 5567, 2776, 3326, 208, 3762, 5293, 468, 9586, 1839, 2353								4	1.13493	0.688027	100	3762, 3306, 23236, 53358		30	1.21037	0.190481	93.9836	3725, 3265, 6655, 115, 805, 112, 113, 1956, 3708, 5332, 2099, 2770, 51806, 3320, 10488, 7184, 2852, 64764, 2773, 208, 2775, 5290, 3762, 4893, 10000, 25759, 5595, 2353, 5296, 6654
GOTERM_BP_FAT	GO:0038127	ERBB signaling pathway		43	2.4236	5.31167e-08	0.000107318	153090, 5753, 5782, 3084, 5663, 10193, 1950, 30011, 5801, 222584, 150, 6868, 51196, 3320, 5641, 9026, 5329, 9770, 5284, 2066, 1445, 2065, 7039, 9252, 10252, 8874, 6456, 10254, 8065, 7314, 1796, 122809, 1012, 2242, 93343, 163, 54206, 2549, 9185, 1839, 2185, 55614, 5771		1	0.540865	1	100	9001		11	2.46514	0.0141211	24.0711	2066, 84632, 150, 10551, 57732, 9252, 9001, 53358, 1950, 2059, 5284		59	1.66813	2.33702e-05	0.0481727	5782, 5781, 10193, 150, 5641, 9001, 2852, 5329, 9146, 2066, 5795, 2065, 7039, 9252, 2060, 6456, 8065, 8027, 3092, 1796, 2886, 4893, 8826, 55614, 6654, 134, 3265, 1956, 10273, 5663, 868, 1950, 5801, 222584, 7040, 3516, 51196, 3320, 58513, 9026, 9770, 5284, 3672, 10254, 2241, 122809, 1012, 2242, 55824, 5290, 10551, 54206, 2549, 84619, 183, 4145, 2185, 29924, 998
GOTERM_BP_FAT	GO:1901184	regulation of ERBB signaling pathway		24	2.30115	0.00017243	0.347804	153090, 5753, 5782, 7039, 10252, 10254, 6456, 8874, 5663, 7314, 1950, 1796, 122809, 30011, 1012, 93343, 150, 163, 6868, 54206, 5641, 9026, 5329, 5771		1	0.920093	1	100	9001		6	2.2874	0.121543	91.8666	84632, 150, 10551, 57732, 9001, 1950		34	1.63531	0.00236604	4.76663	134, 5782, 1956, 5663, 868, 1950, 150, 3516, 58513, 5641, 9026, 9001, 5329, 9146, 2852, 5795, 3672, 7039, 2060, 6456, 10254, 8027, 3092, 2241, 1796, 1012, 122809, 10551, 54206, 183, 84619, 6654, 29924, 998
GOTERM_BP_FAT	GO:0007173	epidermal growth factor receptor signaling pathway		32	2.22445	2.29527e-05	0.0463637	153090, 5753, 5663, 1950, 30011, 222584, 150, 6868, 51196, 9026, 5329, 9770, 5284, 1445, 7039, 10252, 9252, 8874, 6456, 10254, 7314, 1796, 122809, 2242, 163, 54206, 2549, 9185, 1839, 55614, 2185, 5771		1	0.667067	1	100	9001		10	2.76394	0.0103349	18.2214	84632, 150, 10551, 57732, 9252, 9001, 53358, 1950, 2059, 5284		46	1.60405	0.000575068	1.17899	134, 3265, 5781, 1956, 5663, 868, 1950, 222584, 150, 7040, 51196, 58513, 9026, 9001, 5329, 9146, 2852, 9770, 5284, 5795, 3672, 7039, 9252, 2060, 10254, 6456, 8027, 3092, 1796, 122809, 2242, 5290, 55824, 10551, 2886, 54206, 4893, 183, 2549, 84619, 8826, 2185, 55614, 998, 29924, 6654
GOTERM_BP_FAT	GO:0070373	negative regulation of ERK1 and ERK2 cascade		21	3.02026	6.76727e-06	0.0136718	153090, 1445, 65268, 10252, 9368, 10318, 1843, 5801, 2889, 7430, 54206, 2950, 7099, 467, 9314, 5770, 57447, 10636, 1848, 5771, 1846		2	2.76028	0.516572	99.9998	2950, 1846		3	1.71555	0.524525	99.9999	1756, 7099, 1846		16	1.15434	0.411484	99.9982	10048, 5300, 201163, 408, 2889, 7430, 5801, 2950, 54206, 3976, 7099, 467, 10636, 2852, 23410, 1846
GOTERM_BP_FAT	GO:0043410	positive regulation of MAPK cascade		81	1.39315	0.00177431	3.52442	2146, 153090, 2149, 5894, 3084, 2254, 983, 4616, 54769, 150, 3965, 10392, 80149, 8324, 7164, 56005, 5581, 2066, 10333, 57161, 1139, 5605, 7039, 5606, 22881, 4214, 5604, 255743, 3552, 57216, 7314, 7133, 85363, 23162, 2261, 8682, 2889, 7077, 1490, 60370, 3643, 4504, 23533, 84451, 56034, 7476, 9261, 56940, 5663, 1950, 5660, 5610, 7474, 6283, 8817, 7186, 28996, 51196, 1647, 10178, 4804, 1847, 1848, 9…		8	1.32038	0.403652	99.9922	727, 7498, 100133941, 7077, 23566, 1847, 56911, 6283		25	1.70966	0.0122795	21.2773	23236, 56034, 1950, 7474, 6283, 54769, 150, 3156, 10178, 2150, 7043, 2066, 57161, 1139, 22881, 2043, 100133941, 652, 255743, 3552, 1116, 7099, 4915, 7057, 57007		166	1.43221	2.07651e-07	0.000428126	2146, 4208, 3725, 10347, 7498, 3146, 6347, 948, 4616, 150, 8322, 54910, 59341, 7164, 537, 7161, 2852, 9043, 10333, 8491, 673, 22881, 4294, 2321, 57216, 2324, 3552, 255743, 1906, 3717, 5027, 408, 1908, 4835, 10913, 6366, 10912, 8312, 6368, 60370, 7077, 11331, 4504, 79594, 2621, 1436, 8550, 128239, 2266, 5610, 6283, 7042, 7040, 6376, 1991, 51196, 1647, 23328, 5562, 7423, 55004, 9020, 6370, 4804, 70…
GOTERM_BP_FAT	GO:0038061	NIK/NF-kappaB signaling		29	2.26083	4.36421e-05	0.0881381	5718, 5971, 7105, 10892, 8945, 5711, 330, 5713, 5610, 5684, 8797, 9491, 10392, 23198, 7186, 81, 5966, 9770, 10333, 5708, 329, 5690, 5692, 7314, 1116, 5687, 9641, 4791, 4790								3	0.929925	0.836587	100	10892, 330, 1116		32	1.25143	0.13166	94.5559	9966, 5718, 7105, 3146, 5682, 5710, 330, 5713, 5685, 149041, 5610, 5684, 5715, 8797, 9491, 10392, 23291, 23198, 23328, 9020, 84868, 9770, 5966, 10333, 9618, 329, 5707, 10213, 1116, 5687, 7098, 4790
GOTERM_BP_FAT	GO:0002224	toll-like receptor signaling pathway		34	2.38334	2.42027e-06	0.00488983	153090, 841, 29979, 730249, 9261, 330, 3684, 3965, 10010, 130120, 5641, 51135, 10062, 7184, 5581, 57162, 10333, 4214, 329, 10318, 7314, 10211, 3329, 29110, 6197, 57402, 7099, 55366, 7128, 9641, 7096, 51435, 4792, 91543		3	2.01802	0.436855	99.9973	929, 730249, 91543		9	2.50845	0.0273367	41.5317	929, 130120, 7099, 730249, 330, 2150, 51435, 4792, 27293		48	1.68785	0.000106818	0.220002	3662, 3661, 841, 8517, 3146, 730249, 9261, 8767, 330, 948, 8772, 130120, 10010, 5641, 1520, 353376, 84868, 51135, 7184, 5581, 57162, 10333, 81622, 329, 11213, 23643, 857, 338382, 79155, 10211, 3329, 29110, 1513, 6197, 929, 7098, 7099, 3689, 55366, 8915, 10454, 7096, 51435, 1535, 4795, 3665, 27293, 91543
GOTERM_MF_FAT	GO:0019838	growth factor binding		23	1.49046	0.0538635	61.6848	6284, 4856, 9982, 2065, 93, 10952, 3691, 6272, 51232, 8840, 2261, 1843, 3685, 8828, 8839, 23105, 1490, 3643, 4804, 135228, 3554, 4915, 3655		1	0.601601	1	100	9001		10	2.55649	0.0165191	23.5077	4856, 9982, 10626, 23105, 9001, 3691, 4915, 51232, 7057, 7043		53	1.74106	1.64189e-05	0.0294865	4856, 4898, 8840, 948, 3480, 3485, 8839, 9001, 7850, 8425, 2065, 1282, 2321, 3791, 3690, 3691, 2324, 2264, 51232, 2261, 3685, 10626, 8829, 3643, 2022, 11082, 6284, 1956, 27286, 4053, 4054, 7048, 4804, 4052, 3554, 3559, 7046, 53834, 659, 3570, 3572, 5156, 7010, 91, 90, 94031, 6272, 114990, 3977, 23105, 135228, 7057, 4916
GOTERM_MF_FAT	GO:0005096	GTPase activator activity		47	1.39732	0.0165604	25.1236	153090, 51291, 29127, 9905, 55789, 9901, 57580, 55114, 26575, 57533, 9910, 55188, 23329, 10636, 11138, 6002, 4650, 23216, 57568, 64744, 55200, 395, 2776, 57522, 5364, 1793, 146923, 5921, 29, 54206, 93627, 9743, 5999, 55803, 1121, 2665, 58504, 57186, 613, 84253, 10144, 3268, 55635, 23102, 93663, 80728, 10435		2	0.552007	0.974314	100	5999, 10144		8	0.938295	0.751226	100	23236, 5999, 116987, 216, 10681, 84253, 9901, 93663		95	1.43175	9.99724e-05	0.179413	3725, 91614, 9459, 29127, 7249, 57584, 55789, 9824, 5910, 9826, 10395, 80243, 57580, 57533, 129049, 55188, 577, 1894, 90627, 23216, 64744, 8490, 5922, 57522, 5364, 8831, 5921, 26000, 143872, 408, 7070, 9743, 55803, 25780, 8826, 8312, 115704, 8313, 55616, 58504, 134957, 10144, 9605, 6654, 10435, 80728, 3996, 23580, 27352, 3993, 54885, 216, 55160, 9905, 9882, 85397, 9901, 57514, 55114, 11033, 25771…
KEGG_PATHWAY	hsa04115	p53 signaling pathway		14	1.57629	0.0984481	74.6738	8493, 841, 6241, 836, 983, 9540, 4616, 54205, 25898, 1647, 83667, 545, 143686, 901		2	1.76298	0.680115	99.9999	5268, 836		4	1.67698	0.4261	99.9232	55240, 545, 83667, 7057		33	1.9673	4.37428e-05	0.0581664	842, 841, 317, 7249, 6241, 983, 4616, 1647, 51512, 7161, 5268, 56475, 8493, 3732, 1111, 27244, 4193, 7157, 836, 5054, 9540, 5366, 355, 9134, 1021, 54205, 9133, 10912, 83667, 891, 85417, 7057, 901
GOTERM_BP_FAT	GO:0019725	cellular homeostasis		129	1.29181	0.00167213	3.32471	805, 5737, 5732, 2149, 6558, 1318, 53373, 801, 5021, 7296, 5538, 2099, 1581, 150, 287, 535, 483, 481, 25824, 887, 4828, 23071, 3099, 6549, 6781, 9448, 6546, 1080, 3710, 22, 3091, 57217, 63933, 476, 27, 3352, 1909, 5029, 7178, 4831, 83667, 1812, 4502, 4504, 51022, 2624, 9368, 64924, 6280, 51196, 245972, 23327, 245973, 624, 196527, 7184, 9429, 57158, 596, 2081, 6279, 226, 2309, 5768, 100133941, 505…		28	2.69069	4.91402e-06	0.00899241	10130, 9601, 5167, 10549, 5021, 84959, 56302, 8671, 6280, 1604, 9472, 483, 7922, 9001, 3759, 245973, 4828, 3099, 11065, 2923, 6279, 100133941, 80201, 23566, 5034, 9588, 56704, 4088		51	2.03065	2.55644e-06	0.00494988	781, 5167, 1318, 5021, 84959, 23516, 56302, 8671, 2745, 1581, 150, 287, 535, 3156, 9001, 2150, 887, 1756, 6781, 1139, 5076, 6546, 389015, 4842, 55858, 63933, 57214, 1909, 9215, 83667, 5314, 286133, 1910, 5106, 760, 65985, 83959, 6280, 245972, 245973, 9429, 6622, 6279, 100133941, 5052, 523, 358, 123041, 1356, 525, 51289		248	1.2458	5.38674e-05	0.111003	4208, 805, 5732, 1318, 1193, 1317, 23516, 6347, 79901, 948, 150, 535, 114899, 59341, 2852, 120071, 6781, 1185, 84286, 3091, 22, 63933, 8111, 282679, 3717, 408, 7070, 6366, 91252, 7178, 6368, 4221, 4502, 4504, 23530, 64072, 3745, 1073, 4097, 7040, 2837, 1991, 51196, 624, 4780, 7184, 55107, 9997, 2308, 100133941, 30061, 80201, 5621, 2826, 7052, 183, 185, 2828, 7225, 7226, 7223, 2822, 64699, 117, 36…
GOTERM_BP_FAT	GO:0034329	cell junction assembly		46	1.99853	6.34121e-06	0.0128111	5783, 10420, 10979, 928, 4641, 3909, 84612, 667, 9076, 2697, 79977, 287, 85302, 8502, 1365, 81, 3655, 7082, 4092, 50848, 596, 1946, 1308, 204851, 92359, 395, 8874, 100506658, 153562, 7408, 3691, 10211, 7248, 3914, 3915, 6385, 1636, 4088, 29984, 2185, 1613, 5318, 7368, 5879, 54828, 2039		5	2.08459	0.217141	98.8666	3918, 1308, 3914, 4088, 3909		9	1.55472	0.222506	99.2351	287, 3914, 2042, 3691, 3909, 7057, 347, 9076, 667		68	1.482	0.000363486	0.746755	1003, 2701, 2702, 6422, 10395, 64398, 9076, 9748, 387, 59341, 8502, 261734, 50848, 6093, 1894, 5796, 1946, 5795, 204851, 201163, 57493, 100506658, 153562, 3791, 3690, 3611, 3691, 347, 3918, 11187, 7070, 3914, 80139, 3915, 8826, 4088, 3911, 402, 10052, 5318, 5879, 54828, 5872, 6801, 10266, 2318, 10979, 6281, 3909, 667, 79977, 2697, 85302, 23396, 6904, 9475, 596, 59272, 7010, 857, 10211, 5339, 2824…
GOTERM_BP_FAT	GO:0031532	actin cytoskeleton reorganization		12	1.45073	0.199011	98.8706	8476, 7430, 4627, 23043, 5770, 55971, 5911, 2252, 6280, 2242, 54828, 2039		2	2.32023	0.578946	100	2252, 6280		2	0.961372	0.879062	100	2059, 6280		31	1.87998	0.000262795	0.540427	3265, 2934, 2252, 55561, 6280, 1525, 387, 59341, 9855, 1440, 55971, 253260, 11132, 7827, 3059, 7010, 1901, 3815, 5058, 2241, 2242, 7430, 5590, 2255, 10458, 4627, 4289, 84168, 54828, 2039, 4916
GOTERM_BP_FAT	GO:0031669	cellular response to nutrient levels		24	1.25912	0.196146	98.7861	4149, 8493, 596, 6715, 54468, 53349, 3312, 3625, 5610, 79726, 25959, 6513, 7248, 80149, 467, 468, 490, 5287, 1824, 220441, 58528, 93664, 7378, 1515		1	0.503447	1	100	58528		4	0.834398	0.861269	100	5166, 3371, 58528, 3625		58	1.52641	0.00044901	0.921684	3725, 6721, 81631, 5166, 57535, 22933, 1312, 3625, 22938, 6422, 9451, 6513, 10919, 25828, 8493, 5179, 54468, 4193, 5366, 440, 220441, 1611, 440275, 2621, 84557, 3745, 5105, 3992, 5610, 79726, 1030, 10631, 5563, 5562, 5287, 4780, 3170, 659, 10514, 596, 2308, 3371, 857, 5468, 7157, 54407, 5292, 55630, 467, 84219, 2350, 6720, 58528, 8131, 9463, 93664, 83990, 9131
GOTERM_BP_FAT	GO:0030855	epithelial cell differentiation		95	1.40757	0.000494832	0.99503	2146, 26084, 688, 6772, 3084, 6659, 5911, 5991, 2099, 7490, 10409, 983, 6928, 1051, 65217, 8321, 55273, 8324, 8643, 4610, 6768, 50848, 4488, 2066, 3202, 6781, 23022, 5076, 6299, 389015, 8407, 6009, 25932, 5175, 1750, 5604, 84283, 3091, 3397, 153562, 3398, 307, 79152, 836, 208, 2889, 5493, 7380, 4831, 29841, 4088, 9314, 5879, 56603, 1515, 5753, 59, 1374, 9368, 2355, 7476, 2317, 7416, 1749, 5660, 3…		14	1.99054	0.0240217	35.9157	1755, 7498, 100133941, 84283, 3397, 3398, 836, 1051, 8321, 4610, 6768, 4088, 4233, 56603		22	1.29606	0.185717	98.1278	1756, 2066, 1755, 10411, 374462, 6781, 59, 5076, 6299, 389015, 100133941, 5629, 652, 3398, 7474, 10551, 6876, 130120, 10626, 29842, 2150, 2125		171	1.27095	0.00029307	0.602505	2146, 1003, 4208, 3725, 3087, 688, 7498, 5230, 6772, 23513, 2099, 7490, 947, 8321, 4926, 2294, 6768, 6498, 4488, 6093, 64122, 6781, 6299, 1282, 6009, 5175, 84283, 3091, 474, 153562, 3295, 1901, 113263, 79152, 208, 27077, 6876, 10626, 4221, 2947, 3911, 2022, 3215, 5144, 7416, 27086, 373156, 79977, 2068, 53405, 4097, 7040, 25803, 57619, 54472, 130120, 3516, 4582, 23424, 23094, 5420, 1645, 168002, 4…
GOTERM_BP_FAT	GO:0009790	embryo development		160	1.39902	7.01914e-06	0.0141806	5950, 8531, 4041, 200424, 3084, 29127, 1294, 7296, 7490, 10409, 3726, 8013, 57679, 6491, 8321, 3675, 7168, 8323, 8324, 59343, 3880, 84678, 6768, 10159, 3200, 2201, 4488, 2200, 3202, 204851, 6299, 219736, 6297, 4317, 3091, 113026, 57216, 7408, 3691, 9915, 3856, 29, 1909, 3685, 9742, 91461, 8195, 3914, 5216, 3218, 824, 3216, 2624, 9368, 3213, 56034, 1788, 1843, 79977, 5801, 81565, 57619, 28996, 799…		15	1.25862	0.299443	99.8516	54700, 4317, 3398, 7153, 3909, 2707, 1051, 8321, 727, 3914, 4088, 6768, 1847, 56603, 1846		37	1.28636	0.0954976	85.6791	3218, 374462, 3216, 23236, 84750, 56034, 3909, 7474, 80144, 7358, 79971, 100, 2201, 1846, 7043, 2066, 6299, 5076, 6297, 5629, 652, 3398, 3691, 1303, 10512, 4848, 9915, 3856, 1909, 157506, 91461, 3914, 2139, 5954, 525, 9620, 51141		267	1.17112	0.00190422	3.85357	4208, 3087, 55746, 29127, 23513, 63925, 7490, 79805, 23275, 6491, 8321, 7168, 7358, 8323, 59343, 6768, 84678, 253260, 6498, 2201, 2200, 4488, 204851, 55224, 140467, 54892, 2321, 3091, 3294, 113026, 57216, 55959, 3297, 3856, 27077, 3914, 8312, 4124, 8313, 3911, 3912, 2022, 317, 27086, 54475, 7042, 53405, 729, 4097, 1844, 7040, 57619, 4090, 7048, 79621, 51294, 7046, 1847, 10733, 4091, 1846, 4237, 8…
GOTERM_BP_FAT	GO:0006954	inflammatory response		89	1.16548	0.0844471	83.1792	153090, 4856, 5737, 5732, 2149, 730249, 4598, 1051, 10392, 3965, 2950, 80149, 25824, 604, 10062, 5580, 50848, 10333, 6095, 1139, 9252, 3091, 5692, 3552, 7133, 7941, 3694, 29, 6696, 8723, 7128, 6777, 4088, 9314, 2113, 201294, 4791, 4790, 5879, 3588, 11009, 56603, 4023, 4225, 5971, 9536, 9261, 6844, 313, 6280, 7474, 6283, 2697, 8797, 3949, 57118, 130120, 3556, 4804, 624, 196527, 58189, 1999, 80762,…		19	2.38762	0.00102963	1.86757	6095, 6279, 2167, 730249, 1036, 6280, 6283, 3694, 1604, 929, 1051, 6869, 727, 2950, 4088, 3426, 3588, 56603, 4069		36	1.87445	0.000463783	0.894202	84632, 1910, 4856, 4023, 730249, 6280, 6283, 7474, 3949, 6869, 57118, 130120, 90865, 720, 2150, 100, 1139, 6279, 9252, 5743, 3552, 1116, 347, 27242, 929, 6403, 718, 6696, 7099, 1672, 26471, 201294, 7057, 11009, 27293, 2532		185	1.21527	0.00178932	3.62512	3148, 5732, 3146, 4598, 6347, 10203, 55848, 2950, 114899, 2294, 59341, 2152, 604, 2852, 8681, 10333, 8876, 9252, 284207, 5742, 3091, 9255, 23643, 8111, 3552, 7941, 3694, 79155, 347, 5547, 3717, 5027, 6403, 929, 7412, 6366, 6696, 3689, 6368, 8723, 11331, 4790, 56925, 730, 733, 11009, 1436, 1910, 4023, 4225, 316, 6401, 6280, 6283, 12, 729, 7040, 54472, 6376, 1991, 3516, 130120, 25807, 6370, 720, 48…
GOTERM_BP_FAT	GO:0002218	activation of innate immune response		61	2.03537	8.04905e-08	0.000162624	153090, 841, 5894, 10892, 730249, 330, 3684, 5684, 9491, 3965, 10392, 114771, 114770, 5641, 6397, 51135, 10062, 5580, 5581, 10333, 57162, 3304, 5708, 9252, 4214, 5690, 5692, 85363, 7314, 5687, 6197, 55366, 7128, 9641, 51435, 4790, 4792, 5718, 5971, 7105, 29979, 9261, 8945, 5711, 5713, 23198, 130120, 10010, 7184, 23586, 329, 5567, 79132, 10318, 29110, 3329, 10211, 57402, 7099, 7096, 91543		5	1.60096	0.377272	99.9828	929, 1755, 114770, 730249, 91543		13	1.7247	0.0769673	78.7917	1755, 9252, 10892, 730249, 330, 929, 114770, 130120, 7099, 2150, 51435, 4792, 27293		84	1.40598	0.000497377	1.02048	841, 3146, 730249, 5682, 3384, 8767, 330, 5685, 5684, 948, 9491, 114771, 10392, 114770, 8772, 5641, 1520, 84868, 51135, 5581, 10333, 57162, 1755, 81622, 9252, 5707, 23643, 23369, 85363, 338382, 79155, 26007, 5687, 929, 6197, 1513, 4893, 3689, 55366, 51435, 4790, 4795, 3662, 5718, 3661, 3265, 8517, 7105, 9261, 5710, 5713, 5715, 23291, 23198, 130120, 6850, 10010, 57115, 29108, 8993, 353376, 7184, 2…
GOTERM_BP_FAT	GO:0034097	response to cytokine		144	1.49776	4.82807e-07	0.000975466	8531, 6775, 6772, 10402, 6773, 4599, 5021, 3875, 330, 3727, 3726, 6868, 2950, 79602, 678, 6095, 204851, 9252, 3091, 3552, 255743, 6880, 3856, 23318, 4938, 4939, 8195, 7341, 6777, 9641, 7077, 6776, 7076, 8867, 4791, 4502, 4790, 4504, 1613, 4792, 11009, 26280, 5971, 5355, 338376, 54739, 5610, 7186, 23198, 10010, 2597, 4804, 103, 5966, 10410, 596, 598, 329, 2309, 100133941, 9759, 3326, 8754, 1116, 9…		20	1.99621	0.00540113	9.4357	6095, 2167, 100133941, 730249, 5021, 3460, 836, 9472, 929, 1051, 4938, 4939, 2950, 3454, 3455, 7077, 7076, 29927, 3588, 91543		37	1.53016	0.010754	18.8893	26280, 23236, 5106, 8519, 10402, 730249, 5021, 3875, 330, 3460, 7474, 3455, 2150, 53832, 10410, 6622, 9252, 9306, 5743, 100133941, 255743, 3552, 1116, 3856, 27242, 929, 54756, 4938, 4939, 7076, 58191, 4792, 57007, 7057, 11009, 2532, 8809		233	1.21569	0.000455411	0.934766	3725, 6775, 6772, 29126, 8887, 330, 6347, 10616, 2950, 79602, 6498, 2852, 204851, 3091, 3716, 6880, 3856, 3717, 929, 6366, 6368, 7341, 7077, 6776, 8867, 4502, 4790, 4504, 3598, 1436, 3597, 7327, 5610, 338376, 6376, 1440, 4783, 6370, 7726, 4780, 329, 100133941, 10213, 8754, 115362, 2826, 7052, 7057, 3627, 84818, 10068, 841, 84817, 53905, 59307, 730249, 163702, 9491, 339977, 7852, 572, 7850, 51135,…
GOTERM_BP_FAT	GO:0001816	cytokine production		99	1.30876	0.00399171	7.76315	5437, 1191, 2149, 10892, 79589, 80380, 330, 8013, 150, 6868, 2950, 10159, 604, 57162, 10333, 6095, 9252, 3091, 3552, 23318, 55366, 9641, 6777, 4791, 4790, 6284, 4023, 5971, 7105, 6280, 5610, 6283, 3315, 7186, 54476, 23586, 5966, 1445, 6279, 329, 4179, 100133941, 51704, 79132, 1116, 5621, 3329, 10211, 7430, 54206, 730249, 3625, 1051, 10392, 3965, 114771, 114770, 80149, 4860, 6397, 51135, 51465, 31…		18	2.28346	0.00234062	4.19777	6095, 6279, 8710, 2167, 100133941, 79679, 730249, 6280, 6283, 1604, 929, 1051, 727, 2950, 114770, 3454, 4088, 91543		37	1.94484	0.00018672	0.360924	861, 84632, 4023, 23236, 10892, 19, 730249, 330, 3625, 6280, 6283, 7474, 150, 114770, 90865, 2150, 1545, 706, 7043, 1139, 6279, 9252, 8710, 5743, 100133941, 3552, 10417, 1116, 347, 27242, 929, 718, 10626, 7099, 7057, 2532, 8809		181	1.2003	0.00358733	7.14166	5437, 3148, 1191, 3146, 8887, 29126, 9246, 330, 6347, 57678, 9451, 10293, 947, 948, 51082, 150, 2950, 114899, 59341, 10159, 604, 5443, 11326, 284297, 5441, 602, 10333, 57162, 23705, 9636, 9252, 672, 3091, 23643, 2324, 3552, 55959, 3297, 26007, 347, 3717, 5552, 5027, 929, 408, 10626, 55366, 161882, 4790, 4795, 79594, 2621, 5142, 1436, 6284, 4023, 7105, 5144, 81030, 8651, 27086, 5610, 6280, 6283, 7…
GOTERM_BP_FAT	GO:0003382	epithelial cell morphogenesis		18	3.12813	2.20085e-05	0.0444569	26084, 23022, 6781, 6299, 5076, 25932, 5175, 6772, 3397, 2317, 7490, 10409, 79977, 8324, 6768, 1365, 5879, 4233		3	5.003	0.119798	90.3208	3397, 6768, 4233		4	2.76394	0.174973	97.5868	6781, 5076, 6299, 652		17	1.482	0.0890387	85.3787	6093, 6781, 6299, 5076, 25932, 5175, 6772, 57493, 3397, 7490, 79977, 3976, 6768, 23094, 168002, 5879, 4233
GOTERM_BP_FAT	GO:0006694	steroid biosynthetic process		26	1.48551	0.0413469	57.3925	6715, 1080, 6713, 3290, 9420, 3157, 4598, 476, 51170, 27122, 10449, 23600, 6307, 1718, 1581, 2222, 3638, 6309, 9023, 4597, 51144, 231, 51706, 4790, 51422, 3422		3	1.64482	0.54421	99.9999	9619, 231, 3422		19	4.3163	4.08626e-07	0.000791213	9619, 3290, 6713, 5629, 1595, 3157, 2224, 23600, 6307, 1581, 1718, 2222, 29842, 3156, 7108, 3422, 134429, 51141, 706		45	1.28973	0.0491026	64.5866	4047, 570, 4598, 3284, 51170, 93517, 2224, 3638, 10654, 7923, 5563, 5562, 51706, 50814, 10826, 706, 64746, 5447, 6647, 3290, 47, 1066, 3295, 3294, 3157, 476, 650, 2264, 112812, 27122, 3972, 23600, 1717, 1718, 6307, 6309, 2539, 4597, 51144, 7108, 6720, 231, 4790, 3930, 3422
GOTERM_BP_FAT	GO:0016125	sterol metabolic process		23	1.48728	0.0550749	68.1635	4041, 1080, 6713, 9420, 3157, 4598, 847, 10449, 6307, 1718, 1581, 3949, 2222, 3638, 6309, 7436, 9023, 4597, 51706, 51422, 3422, 4504, 1545		2	1.24106	0.802123	100	9619, 3422		16	4.11378	7.80623e-06	0.015114	9619, 6713, 19, 1595, 3157, 2224, 6307, 1581, 3949, 1718, 2222, 3156, 7108, 3422, 1545, 51141		34	1.10288	0.358104	99.9893	6721, 2055, 4047, 4598, 847, 3991, 2224, 3638, 10654, 114879, 5563, 5562, 51706, 50814, 10826, 5447, 4864, 6647, 47, 1066, 3157, 112812, 1717, 1718, 6307, 6309, 2539, 4597, 6720, 7108, 3930, 3422, 4504, 57540
GOTERM_BP_FAT	GO:0043269	regulation of ion transport		74	1.11423	0.207054	99.0789	805, 23204, 1192, 2149, 1318, 53373, 801, 84959, 162514, 8573, 150, 287, 483, 481, 81, 5581, 6781, 1080, 1183, 6546, 776, 25932, 1181, 4842, 476, 27075, 208, 56704, 5270, 55800, 3786, 7341, 51719, 1812, 6446, 10008, 5318, 338440, 57657, 57463, 9368, 29979, 23678, 53828, 64924, 6844, 7416, 3748, 1950, 2697, 5349, 23327, 9022, 196527, 57158, 2040, 55144, 6717, 65267, 9424, 596, 65268, 27091, 23566,…		10	1.44491	0.252495	99.5135	9472, 2040, 56704, 483, 5349, 84959, 9001, 486, 3759, 23566		33	1.97567	0.000339937	0.656162	781, 3742, 760, 1318, 53828, 162514, 84959, 1950, 2745, 1808, 150, 287, 3752, 9001, 9022, 706, 1756, 2040, 6781, 3306, 6546, 6622, 1183, 5743, 4842, 10681, 57214, 3772, 3762, 6328, 27347, 10008, 7057		141	1.065	0.23419	99.5918	4208, 54413, 805, 1318, 1193, 162514, 486, 6347, 5025, 2745, 59284, 7402, 150, 483, 10488, 481, 1520, 885, 8529, 2852, 6769, 1186, 6781, 1185, 8398, 1183, 5174, 9446, 1181, 9914, 476, 26251, 27075, 208, 1906, 5027, 1908, 7070, 5652, 7341, 10008, 5142, 3745, 5144, 64924, 3749, 7416, 3748, 53405, 7040, 4638, 5349, 9022, 196527, 55107, 596, 27091, 29763, 8660, 6271, 2775, 65125, 5621, 84876, 183, 10…
GOTERM_CC_FAT	GO:0005576	extracellular region		629	1.0783	0.00932861	13.823	805, 8226, 23659, 29127, 801, 8417, 221935, 8743, 59345, 79802, 51170, 2950, 535, 59342, 6768, 80736, 1824, 1829, 5228, 2201, 2200, 203, 6781, 6782, 8407, 1428, 5364, 10092, 79098, 10094, 80823, 85477, 400, 7203, 23788, 5216, 80727, 5217, 824, 140576, 6750, 822, 55214, 5250, 347735, 214, 10875, 928, 5355, 217, 313, 8038, 5352, 338376, 6888, 1842, 415, 5349, 51293, 121227, 55203, 1445, 55109, 813,…		93	1.51418	2.13314e-06	0.00290738	10130, 5167, 7498, 10549, 486, 2252, 79689, 25890, 6590, 8671, 9045, 4925, 114770, 2950, 408187, 55503, 483, 59342, 6768, 6566, 4828, 5268, 1755, 6648, 4317, 80070, 6505, 4588, 308, 5034, 3694, 22949, 9588, 3918, 929, 4938, 3914, 5271, 9687, 7172, 7077, 231, 7076, 5214, 3588, 80727, 8693, 54578, 10529, 4189, 2167, 2720, 10875, 2628, 643394, 217, 6340, 6280, 3909, 6283, 1604, 6338, 4585, 6947, 727…		196	1.33311	1.01133e-06	0.0014596	10894, 1410, 64093, 23659, 8417, 946, 1573, 7358, 535, 59342, 80736, 11096, 5228, 2201, 6781, 51569, 3855, 57214, 347, 3856, 5357, 929, 51768, 51765, 3914, 7076, 9980, 140576, 822, 9982, 55214, 216, 10874, 19, 214, 10875, 1075, 3949, 130120, 266977, 720, 3945, 7043, 3730, 55203, 5243, 79838, 1303, 427, 718, 523, 112574, 22915, 6480, 148811, 23105, 80303, 525, 27293, 7057, 4856, 89790, 23236, 1407…		1171	0.998554	0.550021	99.9998	55233, 1410, 23659, 25797, 63923, 946, 29028, 8743, 79802, 79805, 947, 140893, 948, 347862, 7358, 2950, 79083, 535, 284467, 2952, 3485, 537, 8424, 8425, 6092, 8404, 63935, 1428, 5361, 5360, 23643, 55959, 5364, 5367, 347, 50618, 5357, 7347, 929, 84898, 10097, 10096, 10094, 2947, 85477, 8411, 730, 80727, 733, 84293, 55214, 316, 317, 312, 146177, 8038, 5352, 8763, 338376, 8766, 374875, 729, 10085, 8…
GOTERM_CC_FAT	GO:0031012	extracellular matrix		80	1.19627	0.0622526	63.9486	4856, 64093, 1191, 1294, 50939, 2254, 83872, 8573, 25890, 92949, 8840, 80144, 8839, 10752, 2201, 9507, 2200, 1946, 375790, 6649, 4317, 80070, 64129, 6507, 255743, 25975, 7980, 6695, 3914, 5270, 3915, 2331, 7077, 1490, 7076, 5879, 50859, 3959, 6184, 4023, 55214, 9806, 10970, 7476, 1690, 2317, 3312, 7472, 6280, 7474, 3315, 3909, 667, 8076, 4585, 4586, 1842, 3320, 2597, 1462, 151887, 4017, 7184, 365…		15	2.13027	0.0108349	13.7986	1308, 59277, 80070, 4317, 25890, 5034, 6590, 6280, 3909, 3918, 4585, 3914, 7077, 7076, 5214		34	2.01714	0.000179455	0.258687	4856, 4023, 55214, 64093, 9806, 1690, 6280, 6590, 3909, 7474, 667, 8076, 4256, 80144, 11096, 10752, 2201, 7043, 3730, 6622, 80070, 3371, 652, 255743, 1303, 5052, 10417, 1116, 7980, 22915, 3914, 7076, 4693, 7057		132	0.98183	0.651998	100	64094, 64093, 1191, 284217, 1294, 1295, 10893, 63923, 6422, 6210, 1288, 8425, 11096, 2152, 2201, 284297, 2200, 1282, 375790, 4317, 4316, 8404, 64129, 5549, 255743, 25975, 26254, 3918, 6975, 6366, 3914, 2331, 3915, 7077, 3910, 3911, 3912, 5214, 4322, 4320, 10321, 4023, 118856, 55214, 9806, 22795, 6189, 22918, 6280, 821, 7042, 4585, 7040, 4586, 10085, 3320, 1462, 7184, 1306, 4236, 4237, 4239, 293, …
GOTERM_BP_FAT	GO:0030198	extracellular matrix organization		59	1.47353	0.00225911	4.46668	1294, 25890, 3684, 7490, 3675, 2201, 9507, 780, 2200, 50848, 375790, 4317, 80070, 5175, 255743, 3691, 5033, 30001, 25975, 3694, 3685, 59350, 3914, 6696, 3915, 2331, 7077, 1490, 4088, 7076, 196264, 55790, 2113, 4791, 1515, 824, 822, 9806, 3312, 3909, 8076, 1842, 4586, 3696, 1462, 151887, 1999, 4017, 1545, 3655, 3326, 1303, 1305, 10211, 1215, 81577, 51144, 23768, 999		13	3.11564	0.000993534	1.80265	4317, 10549, 80070, 25890, 3909, 3694, 3918, 3914, 4088, 7077, 7076, 5268, 7092		18	1.78746	0.0252087	39.0045	822, 6622, 9806, 80070, 3371, 3691, 255743, 1303, 3909, 8076, 6696, 3914, 7076, 11096, 1545, 7057, 2201, 7093		111	1.39065	9.76501e-05	0.201138	64094, 284217, 1294, 1295, 7490, 948, 2294, 1520, 1288, 11096, 2201, 4921, 2200, 602, 1282, 375790, 4317, 5175, 4316, 3690, 255743, 3691, 5033, 55959, 25975, 3693, 3694, 7412, 3685, 3918, 1513, 3688, 59350, 3689, 3914, 6696, 2331, 3915, 7077, 196264, 3910, 3911, 2022, 3912, 4322, 58494, 4320, 2621, 822, 7101, 9806, 22795, 2266, 7042, 2068, 7040, 4586, 1991, 3696, 1462, 102, 7046, 4237, 4239, 1303…
GOTERM_CC_FAT	GO:0005578	proteinaceous extracellular matrix		57	1.25136	0.0579396	61.2247	4856, 64093, 1294, 50939, 83872, 2254, 8573, 25890, 92949, 8840, 80144, 8839, 10752, 9507, 2201, 2200, 1946, 375790, 4317, 80070, 6507, 255743, 25975, 7980, 6695, 3914, 2331, 3915, 7077, 1490, 7076, 50859, 3959, 55214, 9806, 7476, 1690, 7472, 3909, 7474, 667, 8076, 4585, 1842, 4586, 151887, 1462, 4017, 3655, 1308, 1303, 1116, 81577, 51144, 7058, 23768, 7007		11	2.29353	0.0218239	25.9736	3918, 4585, 1308, 59277, 3914, 80070, 4317, 7077, 7076, 25890, 3909		26	2.26464	0.000224058	0.322887	4856, 64093, 55214, 9806, 1690, 7474, 3909, 8076, 667, 4256, 80144, 11096, 10752, 2201, 3730, 6622, 80070, 3371, 652, 255743, 10417, 1303, 1116, 7980, 3914, 7076		86	0.939139	0.805391	100	4856, 64094, 64093, 284217, 1294, 10893, 1295, 2254, 63923, 8840, 6422, 80144, 8839, 9508, 1288, 8425, 11096, 10752, 2201, 9507, 2200, 1946, 1282, 375790, 4317, 80070, 4316, 8404, 5549, 255743, 25975, 26254, 3918, 7980, 6975, 6366, 3914, 3915, 2331, 7077, 3910, 3911, 3912, 4322, 3959, 4320, 10321, 55214, 9806, 22795, 1955, 7476, 1690, 7143, 7477, 404037, 1605, 60506, 54829, 3909, 667, 8076, 4585,…
GOTERM_CC_FAT	GO:0005925	focal adhesion		84	1.70261	9.29027e-07	0.00147462	5782, 54518, 8573, 7791, 847, 118, 55740, 126353, 8321, 51466, 2195, 3675, 6868, 3927, 9493, 81, 11252, 9656, 5329, 3304, 23022, 5605, 23224, 8874, 5604, 308, 7408, 8496, 23545, 2261, 3694, 10092, 3685, 4082, 4267, 55612, 4831, 2665, 10094, 58504, 7171, 9019, 5879, 7739, 5216, 10525, 824, 3660, 4739, 214, 64759, 10979, 2317, 928, 3312, 30011, 3315, 667, 2697, 6237, 9124, 23191, 2274, 7184, 3655, …		6	1.15503	0.592437	99.9995	8321, 2923, 308, 5034, 3694, 126353		9	0.723769	0.932647	100	51466, 4267, 214, 64759, 3371, 308, 25996, 126353, 667		125	1.26029	0.00247406	3.95869	57175, 10544, 6168, 55740, 126353, 10298, 8321, 388125, 10487, 59341, 4921, 9656, 4311, 2321, 3690, 3716, 3693, 3694, 3685, 3688, 7070, 10097, 10096, 10094, 4026, 80725, 7171, 2022, 7739, 2318, 214, 6189, 2783, 2274, 23396, 23092, 83692, 102, 7184, 1466, 79834, 6278, 4179, 7525, 5058, 3835, 8754, 6176, 25996, 10211, 7431, 5339, 7430, 7052, 4810, 4627, 5576, 4008, 7106, 2185, 23332, 998, 999, 2580…
