# Supplementary material for: Cell type-specific analysis of transcriptome changes in the porcine endometrium on Day 12 of pregnancy
Source: BMC Genomics. 2018 Jun 14;19:459. doi: 10.1186/s12864-018-4855-y (PMC6000939; doi:10.1186/s12864-018-4855-y)
Supplement: Supplementary file 5 — Table S5. Overrepresentation analysis for genes only differentially expressed in three cell types and complete tissue. (XLSX 687 kb) [file 12864_2018_4855_MOESM5_ESM.xlsx]

## Sheet: UP-LE
Category	Term	Count	%	FE	P-Value	FDR	List Total	Pop Hits	Pop Total	Bonferroni	Benjamini	Genes
Annotation Cluster 1	Enrichment Score:11.52
GOTERM_BP_FAT	GO:0006793~phosphorus metabolic process	265	25.7532	1.5662	2.13417e-15	4.15223e-12	912	3089	16650	1.46689e-11	7.33447e-12	79705, 8226, 805, 1191, 4205, 801, 332, 4616, 2950, 6868, 59343, 8324, 2200, 10333, 8871, 219736, 204851, 5744, 3091, 102157402, 23645, 55750, 27, 160760, 6777, 1812, 11332, 6776, 283927, 8867, 4790, 8412, 23533, 1456, 5753, 347735, 5611, 5613, 1843, 6888, 7186, 2597, 518, 624, 8444, 7184, 10733, 4092, 1445, 65268, 55872, 226, 10318, 8754, 5621, 65125, 80851, 3939, 6385, 5770, 1839, 5774, 5771, 1…
GOTERM_BP_FAT	GO:0006796~phosphate-containing compound metabolic process	264	25.656	1.56333	3.27493e-15	6.33937e-12	912	3083	16650	2.23894e-11	7.46314e-12	79705, 8226, 805, 1191, 4205, 801, 332, 4616, 2950, 6868, 59343, 8324, 2200, 10333, 8871, 219736, 204851, 5744, 3091, 102157402, 23645, 55750, 27, 160760, 6777, 1812, 11332, 6776, 283927, 8867, 4790, 8412, 23533, 1456, 5753, 347735, 5611, 5613, 1843, 6888, 7186, 2597, 518, 624, 8444, 7184, 10733, 4092, 1445, 65268, 55872, 226, 10318, 8754, 5621, 65125, 80851, 3939, 6385, 5770, 1839, 5774, 5771, 1…
GOTERM_BP_FAT	GO:0006468~protein phosphorylation	169	16.4237	1.66596	1.2529e-11	2.46712e-08	912	1852	16650	8.71265e-08	9.68072e-09	2146, 55437, 4041, 805, 79705, 1191, 4205, 801, 332, 22974, 57679, 4616, 2950, 6868, 8324, 59343, 10159, 51429, 2200, 678, 10333, 10808, 204851, 219736, 9448, 5175, 23645, 27, 8682, 3685, 1512, 4831, 6777, 9641, 60370, 6776, 8536, 4790, 8412, 1613, 23533, 1456, 5753, 83891, 9368, 10420, 5611, 283455, 5613, 3315, 1843, 5801, 7186, 28996, 23198, 3320, 1647, 4804, 624, 8444, 10733, 4092, 9770, 5151,…
GOTERM_BP_FAT	GO:0016310~phosphorylation	190	18.4645	1.55619	1.71963e-10	3.38617e-07	912	2229	16650	1.19583e-06	6.29383e-08	2146, 55437, 4041, 805, 79705, 1191, 4205, 801, 332, 22974, 57679, 548596, 4616, 2950, 6868, 8324, 59343, 10159, 51429, 2200, 10333, 678, 10808, 204851, 219736, 9448, 5175, 102157402, 3091, 23645, 7409, 55750, 27, 8682, 3685, 1512, 79158, 4831, 6777, 9641, 60370, 6776, 8536, 4790, 8412, 1613, 23533, 1456, 5753, 83891, 9368, 10420, 7415, 5611, 283455, 5613, 3315, 1843, 5801, 7186, 28996, 23198, 33…
GOTERM_BP_FAT	GO:0036211~protein modification process	290	28.1827	1.3867	2.32037e-10	4.56912e-07	912	3818	16650	1.61359e-06	7.33449e-08	79705, 805, 23511, 1191, 4205, 801, 332, 54492, 23276, 4616, 2950, 6868, 59343, 8324, 29128, 84678, 11320, 604, 2200, 10333, 219736, 204851, 23645, 27, 93010, 6880, 160760, 7341, 56648, 6777, 8869, 6776, 1491, 4790, 8412, 23533, 222537, 1456, 5753, 145173, 5352, 5611, 5613, 1843, 7186, 2597, 624, 8444, 7184, 10733, 4092, 1445, 65268, 55872, 329, 27097, 151050, 10318, 8754, 5621, 65125, 80851, 259…
GOTERM_BP_FAT	GO:0006464~cellular protein modification process	290	28.1827	1.3867	2.32037e-10	4.56912e-07	912	3818	16650	1.61359e-06	7.33449e-08	79705, 805, 23511, 1191, 4205, 801, 332, 54492, 23276, 4616, 2950, 6868, 59343, 8324, 29128, 84678, 11320, 604, 2200, 10333, 219736, 204851, 23645, 27, 93010, 6880, 160760, 7341, 56648, 6777, 8869, 6776, 1491, 4790, 8412, 23533, 222537, 1456, 5753, 145173, 5352, 5611, 5613, 1843, 7186, 2597, 624, 8444, 7184, 10733, 4092, 1445, 65268, 55872, 329, 27097, 151050, 10318, 8754, 5621, 65125, 80851, 259…
Annotation Cluster 2	Enrichment Score:10.06
GOTERM_MF_FAT	GO:0030554~adenyl nucleotide binding	154	14.966	1.79953	2.54742e-13	4.23928e-10	859	1542	15478	3.86526e-10	3.86526e-10	64802, 55437, 79705, 23078, 22974, 3336, 10694, 2288, 548596, 9931, 79784, 10808, 6782, 204851, 9448, 102157402, 22, 166378, 51619, 55750, 27, 8195, 4831, 9641, 8536, 7203, 1613, 5216, 10525, 222537, 1456, 5753, 6301, 51202, 10420, 7415, 6950, 3312, 283455, 4641, 5613, 3035, 28996, 3320, 1503, 6584, 10112, 23095, 8444, 7184, 10733, 1119, 4173, 1445, 4172, 1263, 65268, 2081, 55872, 699, 51703, 100…
GOTERM_MF_FAT	GO:0005524~ATP binding	150	14.5773	1.80789	3.99283e-13	6.64246e-10	859	1495	15478	6.05641e-10	3.02821e-10	64802, 55437, 79705, 23078, 22974, 3336, 10694, 2288, 548596, 9931, 79784, 10808, 6782, 204851, 9448, 102157402, 22, 166378, 51619, 55750, 27, 8195, 4831, 9641, 8536, 7203, 1613, 10525, 1456, 5753, 6301, 51202, 10420, 7415, 3312, 6950, 283455, 4641, 5613, 3035, 28996, 3320, 1503, 6584, 10112, 23095, 8444, 7184, 10733, 1119, 4173, 1445, 4172, 1263, 65268, 2081, 55872, 699, 51703, 10020, 3832, 2604…
GOTERM_MF_FAT	GO:0032559~adenyl ribonucleotide binding	152	14.7716	1.78892	6.22316e-13	1.03535e-09	859	1531	15478	9.43999e-10	3.14666e-10	64802, 55437, 79705, 23078, 22974, 3336, 10694, 2288, 548596, 9931, 79784, 10808, 6782, 204851, 9448, 102157402, 22, 166378, 51619, 55750, 27, 8195, 4831, 9641, 8536, 7203, 1613, 10525, 222537, 1456, 5753, 6301, 51202, 10420, 7415, 3312, 6950, 283455, 4641, 5613, 3035, 28996, 3320, 1503, 6584, 10112, 23095, 8444, 7184, 10733, 1119, 4173, 1445, 4172, 1263, 65268, 2081, 55872, 699, 51703, 10020, 38…
GOTERM_MF_FAT	GO:0001882~nucleoside binding	175	17.0068	1.6953	7.82889e-13	1.30264e-09	859	1860	15478	1.1877e-09	2.96926e-10	64802, 55437, 79705, 23078, 22974, 3336, 10694, 2288, 548596, 9931, 79784, 10808, 6782, 204851, 9448, 6009, 102157402, 22, 166378, 51619, 9545, 55750, 27, 8195, 4831, 9641, 51762, 400, 29984, 8536, 7203, 1613, 10525, 222537, 1456, 5753, 6301, 51715, 51202, 10420, 7415, 6950, 3312, 283455, 4641, 11031, 5613, 3035, 28996, 27289, 3320, 1503, 84790, 6584, 10112, 23095, 8444, 7184, 10733, 1119, 4173, …
GOTERM_MF_FAT	GO:0035639~purine ribonucleoside triphosphate binding	173	16.8124	1.69322	1.19662e-12	1.9909e-09	859	1841	15478	1.81524e-09	3.0254e-10	64802, 55437, 79705, 23078, 22974, 3336, 10694, 2288, 548596, 9931, 79784, 10808, 6782, 204851, 9448, 6009, 102157402, 22, 166378, 51619, 9545, 55750, 27, 8195, 4831, 9641, 51762, 400, 29984, 8536, 7203, 1613, 10525, 1456, 5753, 6301, 51715, 51202, 10420, 7415, 6950, 3312, 283455, 4641, 11031, 5613, 3035, 28996, 27289, 3320, 1503, 84790, 6584, 10112, 23095, 8444, 7184, 10733, 1119, 4173, 1445, 41…
GOTERM_MF_FAT	GO:0032550~purine ribonucleoside binding	173	16.8124	1.68499	1.90845e-12	3.17532e-09	859	1850	15478	2.89515e-09	4.13593e-10	64802, 55437, 79705, 23078, 22974, 3336, 10694, 2288, 548596, 9931, 79784, 10808, 6782, 204851, 9448, 6009, 102157402, 22, 166378, 51619, 9545, 55750, 27, 8195, 4831, 9641, 51762, 400, 29984, 8536, 7203, 1613, 10525, 222537, 1456, 5753, 6301, 51715, 51202, 10420, 7415, 6950, 3312, 283455, 4641, 11031, 5613, 3035, 28996, 27289, 3320, 1503, 84790, 6584, 10112, 23095, 8444, 7184, 10733, 1119, 4173, …
GOTERM_MF_FAT	GO:0032549~ribonucleoside binding	173	16.8124	1.68226	2.17576e-12	3.62013e-09	859	1853	15478	3.30071e-09	4.12589e-10	64802, 55437, 79705, 23078, 22974, 3336, 10694, 2288, 548596, 9931, 79784, 10808, 6782, 204851, 9448, 6009, 102157402, 22, 166378, 51619, 9545, 55750, 27, 8195, 4831, 9641, 51762, 400, 29984, 8536, 7203, 1613, 10525, 222537, 1456, 5753, 6301, 51715, 51202, 10420, 7415, 6950, 3312, 283455, 4641, 11031, 5613, 3035, 28996, 27289, 3320, 1503, 84790, 6584, 10112, 23095, 8444, 7184, 10733, 1119, 4173, …
GOTERM_MF_FAT	GO:0001883~purine nucleoside binding	173	16.8124	1.68226	2.17576e-12	3.62013e-09	859	1853	15478	3.30071e-09	4.12589e-10	64802, 55437, 79705, 23078, 22974, 3336, 10694, 2288, 548596, 9931, 79784, 10808, 6782, 204851, 9448, 6009, 102157402, 22, 166378, 51619, 9545, 55750, 27, 8195, 4831, 9641, 51762, 400, 29984, 8536, 7203, 1613, 10525, 222537, 1456, 5753, 6301, 51715, 51202, 10420, 7415, 6950, 3312, 283455, 4641, 11031, 5613, 3035, 28996, 27289, 3320, 1503, 84790, 6584, 10112, 23095, 8444, 7184, 10733, 1119, 4173, …
GOTERM_MF_FAT	GO:0017076~purine nucleotide binding	176	17.104	1.67173	2.2223e-12	3.69752e-09	859	1897	15478	3.37128e-09	3.74587e-10	64802, 55437, 79705, 23078, 22974, 3336, 10694, 2288, 548596, 9931, 79784, 10808, 6782, 204851, 9448, 6009, 102157402, 22, 166378, 51619, 9545, 55750, 27, 8195, 4831, 9641, 51762, 400, 29984, 8536, 7203, 1613, 5216, 10525, 222537, 1456, 5753, 6301, 51715, 51202, 10420, 7415, 6950, 3312, 283455, 4641, 11031, 5613, 3035, 28996, 27289, 3320, 1503, 84790, 6584, 10112, 23095, 8444, 7184, 10733, 1119, …
GOTERM_MF_FAT	GO:0032555~purine ribonucleotide binding	174	16.9096	1.66414	4.62537e-12	7.69577e-09	859	1884	15478	7.01675e-09	7.01675e-10	64802, 55437, 79705, 23078, 22974, 3336, 10694, 2288, 548596, 9931, 79784, 10808, 6782, 204851, 9448, 6009, 102157402, 22, 166378, 51619, 9545, 55750, 27, 8195, 4831, 9641, 51762, 400, 29984, 8536, 7203, 1613, 10525, 222537, 1456, 5753, 6301, 51715, 51202, 10420, 7415, 6950, 3312, 283455, 4641, 11031, 5613, 3035, 28996, 27289, 3320, 1503, 84790, 6584, 10112, 23095, 8444, 7184, 10733, 1119, 4173, …
GOTERM_MF_FAT	GO:0032553~ribonucleotide binding	175	17.0068	1.65961	5.00054e-12	8.31993e-09	859	1900	15478	7.58584e-09	6.89622e-10	64802, 55437, 79705, 23078, 22974, 3336, 10694, 2288, 548596, 9931, 79784, 10808, 6782, 204851, 9448, 6009, 102157402, 22, 166378, 51619, 9545, 55750, 27, 8195, 4831, 9641, 51762, 400, 29984, 8536, 7203, 1613, 10525, 222537, 1456, 5753, 6301, 51715, 51202, 10420, 7415, 6950, 3312, 283455, 4641, 11031, 5613, 3035, 28996, 27289, 3320, 1503, 84790, 6584, 10112, 23095, 8444, 7184, 10733, 1119, 4173, …
GOTERM_MF_FAT	GO:0097367~carbohydrate derivative binding	197	19.1448	1.58397	1.05231e-11	1.75084e-08	859	2241	15478	1.59636e-08	1.3303e-09	79705, 2200, 204851, 6782, 102157402, 22, 27, 55750, 2331, 51762, 400, 7203, 5753, 1456, 222537, 4641, 5613, 27289, 84790, 1462, 8444, 10733, 7184, 1445, 65268, 55872, 3832, 65125, 908, 4627, 79631, 7058, 1839, 64895, 5917, 113, 2254, 5911, 8840, 983, 8467, 9493, 4860, 29959, 701, 81, 10060, 51135, 160851, 4650, 3101, 5605, 5606, 4363, 5604, 10376, 5921, 4552, 7444, 6197, 51128, 8828, 8634, 57062…
GOTERM_MF_FAT	GO:0036094~small molecule binding	214	20.7969	1.4998	1.73242e-10	2.88241e-07	859	2571	15478	2.62809e-07	2.0216e-08	79705, 29128, 1827, 8871, 1488, 6782, 204851, 3710, 102157402, 22, 55362, 55750, 27, 51762, 400, 8867, 7203, 5216, 222537, 1456, 5753, 8761, 5352, 4641, 5613, 6888, 27289, 2597, 84790, 51293, 8444, 7184, 10733, 1445, 65268, 55872, 226, 3832, 65125, 3939, 908, 4627, 79631, 64895, 55788, 5917, 2110, 113, 5911, 847, 983, 8467, 64841, 94233, 3965, 9493, 4860, 29959, 701, 81, 10060, 51135, 2997, 10062…
GOTERM_MF_FAT	GO:1901265~nucleoside phosphate binding	198	19.242	1.49276	1.65655e-09	2.75617e-06	859	2390	15478	2.51299e-06	1.79499e-07	79705, 29128, 1827, 8871, 1488, 6782, 204851, 102157402, 22, 55362, 27, 55750, 51762, 400, 8867, 7203, 5216, 5753, 1456, 222537, 8761, 4641, 5613, 27289, 2597, 84790, 8444, 10733, 7184, 1445, 65268, 55872, 3832, 65125, 3939, 908, 4627, 79631, 64895, 5917, 2110, 113, 5911, 847, 983, 8467, 9493, 29959, 701, 10060, 51135, 160851, 4650, 3101, 5605, 5606, 4363, 5604, 10376, 4552, 7444, 6197, 51128, 13…
GOTERM_MF_FAT	GO:0000166~nucleotide binding	197	19.1448	1.48584	2.75192e-09	4.57865e-06	859	2389	15478	4.17466e-06	2.78311e-07	79705, 29128, 1827, 8871, 1488, 6782, 204851, 102157402, 22, 55362, 27, 55750, 51762, 400, 8867, 7203, 5216, 5753, 1456, 222537, 8761, 4641, 5613, 27289, 2597, 84790, 8444, 10733, 7184, 1445, 65268, 55872, 3832, 65125, 3939, 908, 4627, 79631, 64895, 5917, 2110, 113, 5911, 847, 983, 8467, 9493, 29959, 701, 10060, 51135, 160851, 4650, 3101, 5605, 5606, 4363, 5604, 10376, 4552, 7444, 6197, 51128, 13…
GOTERM_MF_FAT	GO:1901363~heterocyclic compound binding	355	34.4995	1.07128	0.0530788	59.6439	859	5971	15478	1	0.528647	79705, 6775, 4205, 6772, 6206, 3727, 23277, 8013, 3726, 55379, 1977, 29128, 84678, 604, 1827, 1488, 8871, 6782, 219736, 204851, 280636, 3096, 22, 3091, 102157402, 55362, 55750, 51567, 27, 6880, 7342, 7178, 7341, 56648, 6777, 6776, 400, 283927, 51762, 4791, 8867, 4790, 7203, 5216, 222537, 1456, 5753, 140576, 54882, 2317, 8761, 4641, 5613, 10084, 23019, 27289, 2597, 84790, 51293, 1999, 8444, 7184, …
GOTERM_MF_FAT	GO:0097159~organic cyclic compound binding	357	34.6939	1.0629	0.0744085	72.3761	859	6052	15478	1	0.623743	79705, 6775, 4205, 6772, 6206, 3727, 23277, 8013, 3726, 55379, 1977, 29128, 84678, 604, 1827, 1488, 8871, 6782, 219736, 204851, 280636, 3096, 22, 3091, 102157402, 55362, 55750, 51567, 27, 6880, 7342, 7178, 7341, 56648, 6777, 1812, 6776, 400, 283927, 51762, 4791, 8867, 4790, 7203, 5216, 222537, 1456, 5753, 140576, 54882, 2317, 8761, 4641, 5613, 10084, 23019, 27289, 2597, 84790, 51293, 1999, 8444, …
Annotation Cluster 3	Enrichment Score:9.84
GOTERM_BP_FAT	GO:0048585~negative regulation of response to stimulus	134	13.0224	1.78698	2.6987e-11	5.31411e-08	912	1369	16650	1.87668e-07	1.70607e-08	2146, 55437, 219699, 8531, 805, 1191, 6772, 64114, 801, 9249, 8013, 3675, 6868, 2950, 59343, 5641, 604, 10133, 2200, 10808, 9448, 8874, 3091, 23645, 6880, 29, 8682, 3685, 163, 8195, 7178, 1812, 1491, 4790, 10525, 83891, 5753, 9368, 7105, 5611, 3315, 1843, 5801, 7186, 10017, 23198, 28996, 23019, 10010, 4582, 624, 58189, 4092, 9770, 55010, 5151, 1445, 65268, 596, 55872, 598, 4179, 10318, 292, 5621,…
GOTERM_BP_FAT	GO:0009968~negative regulation of signal transduction	112	10.8844	1.87763	8.84469e-11	1.74164e-07	912	1089	16650	6.1506e-07	4.1004e-08	2146, 55437, 219699, 8531, 805, 1191, 6772, 64114, 801, 9249, 3675, 6868, 2950, 59343, 5641, 604, 10133, 2200, 10808, 8874, 23645, 3091, 6880, 8682, 3685, 163, 7178, 1491, 10525, 83891, 5753, 9368, 7105, 3315, 1843, 5801, 7186, 10017, 23198, 28996, 10010, 23019, 4582, 624, 4092, 9770, 1445, 65268, 596, 55872, 598, 4179, 10318, 292, 5621, 7430, 150290, 997, 54206, 5770, 4772, 5771, 153090, 841, 55…
GOTERM_BP_FAT	GO:1902532~negative regulation of intracellular signal transduction	61	5.92809	2.45298	1.85232e-10	3.64746e-07	912	454	16650	1.2881e-06	6.44052e-08	153090, 841, 8531, 805, 55788, 1191, 6772, 801, 23612, 3675, 2950, 59343, 80149, 6397, 604, 5580, 5329, 10133, 3304, 10808, 3091, 6880, 5921, 2889, 5495, 5270, 7178, 7128, 220441, 10525, 9368, 7105, 3315, 1843, 5801, 10017, 10010, 5515, 4582, 624, 9770, 1445, 6717, 596, 65268, 55872, 598, 80196, 10318, 122809, 5621, 7430, 150290, 997, 54206, 55829, 467, 5770, 9516, 5771, 11261
GOTERM_BP_FAT	GO:0010648~negative regulation of cell communication	117	11.3703	1.80712	3.34823e-10	6.59311e-07	912	1182	16650	2.32836e-06	9.70151e-08	2146, 55437, 219699, 8531, 805, 1191, 6772, 64114, 801, 9249, 3675, 6868, 2950, 59343, 5641, 604, 10133, 2200, 10808, 9448, 8874, 23645, 3091, 6880, 80223, 8682, 3685, 163, 7178, 1812, 1491, 10525, 83891, 5753, 9368, 7105, 3315, 1843, 5801, 7186, 10017, 23198, 28996, 10010, 23019, 4582, 624, 4092, 9770, 1445, 65268, 596, 55872, 598, 4179, 10318, 292, 5621, 7430, 997, 150290, 54206, 5770, 2185, 47…
GOTERM_BP_FAT	GO:0023057~negative regulation of signaling	117	11.3703	1.80103	4.10521e-10	8.08371e-07	912	1186	16650	2.85476e-06	1.14191e-07	2146, 55437, 219699, 8531, 805, 1191, 6772, 64114, 801, 9249, 3675, 6868, 2950, 59343, 5641, 604, 10133, 2200, 10808, 9448, 8874, 23645, 3091, 6880, 80223, 8682, 3685, 163, 7178, 1812, 1491, 10525, 83891, 5753, 9368, 7105, 3315, 1843, 5801, 7186, 10017, 23198, 28996, 10010, 23019, 4582, 624, 4092, 9770, 1445, 65268, 596, 55872, 598, 4179, 10318, 292, 5621, 7430, 997, 150290, 54206, 5770, 2185, 47…
Annotation Cluster 4	Enrichment Score:8.16
GOTERM_BP_FAT	GO:0035556~intracellular signal transduction	238	23.1293	1.63533	8.71413e-16	1.75415e-12	912	2657	16650	6.17639e-12	6.17639e-12	79705, 805, 6775, 1191, 4205, 6772, 29127, 801, 4616, 2950, 8324, 59343, 604, 1827, 2200, 10333, 8870, 204851, 219736, 3710, 8874, 3091, 23645, 6880, 29, 8729, 7178, 6777, 6776, 51762, 1491, 400, 4791, 4790, 8412, 23533, 5753, 51291, 1843, 7186, 23019, 27289, 624, 1445, 65268, 8852, 55872, 329, 55200, 10318, 8754, 5621, 65125, 80851, 5770, 1839, 4772, 5771, 64283, 153090, 841, 55788, 57480, 113, …
GOTERM_BP_FAT	GO:1902531~regulation of intracellular signal transduction	164	15.9378	1.74684	5.60292e-13	1.10336e-09	912	1714	16650	3.89653e-09	9.74133e-10	2146, 8531, 219699, 805, 79705, 1191, 6772, 29127, 801, 9922, 22974, 57679, 4616, 3675, 2950, 25827, 8324, 59343, 10159, 604, 10133, 1827, 57162, 10333, 10808, 57568, 8870, 204851, 219736, 9448, 6009, 5175, 8874, 3091, 7409, 6880, 8682, 29, 8729, 9743, 7178, 9641, 60370, 1491, 29984, 23533, 10525, 5753, 9368, 51291, 7105, 51026, 3315, 1843, 5801, 7186, 28996, 10017, 10010, 1647, 4582, 4804, 624, …
GOTERM_BP_FAT	GO:0009966~regulation of signal transduction	232	22.5462	1.55261	7.43168e-13	1.46343e-09	912	2728	16650	5.1681e-09	1.03362e-09	79705, 805, 1191, 6772, 29127, 801, 332, 4616, 2950, 6868, 3927, 8324, 59343, 5641, 604, 1827, 2200, 10333, 1488, 8870, 204851, 219736, 8874, 3091, 23645, 6880, 29, 8729, 163, 7178, 7341, 1491, 4790, 8412, 56926, 23533, 5753, 51291, 4641, 1843, 7186, 23019, 624, 4092, 1445, 65268, 8852, 55872, 329, 55200, 10318, 8754, 5621, 5770, 1839, 4772, 5771, 64283, 153090, 841, 55788, 79742, 57480, 2254, 59…
GOTERM_BP_FAT	GO:0010646~regulation of cell communication	243	23.6152	1.46899	6.05282e-11	1.19188e-07	912	3020	16650	4.20913e-07	3.50761e-08	79705, 805, 1191, 6772, 29127, 801, 332, 4616, 2950, 6868, 3927, 59343, 8324, 5641, 604, 1827, 2200, 1488, 10333, 219736, 8870, 204851, 3710, 8874, 3091, 23645, 6880, 80223, 29, 8729, 163, 7178, 8723, 7341, 1812, 1491, 51762, 4790, 8412, 56926, 23533, 5753, 51291, 4641, 1843, 7186, 23019, 624, 4092, 1445, 65268, 8852, 55872, 329, 55200, 10318, 8754, 5621, 5770, 1839, 4772, 5771, 64283, 153090, 84…
GOTERM_BP_FAT	GO:0023051~regulation of signaling	245	23.8095	1.45696	1.08539e-10	2.13728e-07	912	3070	16650	7.54783e-07	4.71739e-08	79705, 805, 1191, 6772, 29127, 801, 332, 4616, 2950, 6868, 3927, 59343, 8324, 5641, 604, 1827, 2200, 1488, 10333, 219736, 8870, 204851, 3710, 8874, 3091, 23645, 6880, 80223, 29, 8729, 163, 7178, 8723, 7341, 1812, 1491, 51762, 4790, 8412, 56926, 23533, 5753, 51291, 4641, 1843, 7186, 23019, 624, 4092, 1445, 65268, 8852, 55872, 329, 55200, 10318, 8754, 5621, 5770, 1839, 4772, 5771, 64283, 153090, 84…
GOTERM_BP_FAT	GO:0048584~positive regulation of response to stimulus	158	15.3547	1.42096	3.05723e-06	0.00601991	912	2030	16650	0.0210356	0.000221434	2146, 22875, 219699, 805, 79705, 1191, 801, 57679, 8013, 4616, 6868, 8324, 3927, 5641, 10159, 57162, 1488, 10333, 219736, 6009, 5175, 3091, 7409, 23645, 7941, 1796, 6880, 8682, 10092, 1512, 10094, 8723, 6777, 9641, 60370, 1491, 4790, 8412, 1613, 23533, 5753, 5971, 9368, 7105, 6809, 4641, 51026, 3315, 81565, 7186, 28996, 23198, 10010, 23191, 3320, 1647, 9026, 4804, 196527, 7184, 57158, 9770, 5966,…
GOTERM_BP_FAT	GO:0031401~positive regulation of protein modification process	99	9.62099	1.58128	5.22898e-06	0.010296	912	1143	16650	0.0357093	0.000339778	2146, 55437, 79705, 805, 1191, 801, 22974, 57679, 4616, 6868, 59343, 8324, 51429, 604, 2200, 57162, 10333, 10808, 219736, 5175, 23645, 8682, 60370, 8536, 8412, 23533, 5753, 7415, 23198, 28996, 7186, 10010, 1647, 4582, 4804, 4092, 9770, 5151, 1445, 596, 2081, 329, 6278, 51704, 8754, 3326, 65125, 6385, 5770, 2185, 892, 153090, 113, 5894, 2254, 5911, 5684, 983, 3965, 80149, 56005, 701, 5329, 5580, 5…
GOTERM_BP_FAT	GO:0010647~positive regulation of cell communication	125	12.1477	1.46757	9.3064e-06	0.0183239	912	1555	16650	0.0626673	0.000557749	2146, 5950, 219699, 79705, 805, 1191, 801, 57679, 4616, 6868, 8324, 3927, 10159, 57162, 1488, 10333, 219736, 6009, 5175, 3710, 8874, 3091, 1796, 8682, 1512, 8723, 9641, 1812, 60370, 51762, 1491, 8412, 4790, 1613, 23533, 5753, 9368, 7105, 6809, 4641, 51026, 7186, 23198, 28996, 1647, 9026, 4804, 57158, 9770, 5966, 5151, 1445, 596, 2081, 598, 329, 6278, 51704, 8754, 3326, 5770, 1839, 7533, 2185, 577…
GOTERM_BP_FAT	GO:0023056~positive regulation of signaling	125	12.1477	1.46006	1.21042e-05	0.0238321	912	1563	16650	0.0807279	0.000662561	2146, 5950, 219699, 79705, 805, 1191, 801, 57679, 4616, 6868, 8324, 3927, 10159, 57162, 1488, 10333, 219736, 6009, 5175, 3710, 8874, 3091, 1796, 8682, 1512, 8723, 9641, 1812, 60370, 51762, 1491, 8412, 4790, 1613, 23533, 5753, 9368, 7105, 6809, 4641, 51026, 7186, 23198, 28996, 1647, 9026, 4804, 57158, 9770, 5966, 5151, 1445, 596, 2081, 598, 329, 6278, 51704, 8754, 3326, 5770, 1839, 7533, 2185, 577…
GOTERM_BP_FAT	GO:0009967~positive regulation of signal transduction	116	11.2731	1.48303	1.35889e-05	0.026755	912	1428	16650	0.0901706	0.0007211	2146, 219699, 79705, 805, 1191, 801, 57679, 4616, 6868, 8324, 3927, 10159, 57162, 1488, 10333, 219736, 6009, 5175, 3091, 1796, 8682, 1512, 60370, 9641, 1491, 8412, 4790, 1613, 23533, 5753, 9368, 7105, 4641, 51026, 7186, 23198, 28996, 1647, 9026, 4804, 57158, 5966, 9770, 5151, 1445, 596, 2081, 598, 329, 6278, 51704, 8754, 3326, 5770, 1839, 7533, 2185, 5771, 153090, 841, 5894, 2254, 3783, 55789, 84…
GOTERM_BP_FAT	GO:1902533~positive regulation of intracellular signal transduction	80	7.77454	1.5962	3.37131e-05	0.0663645	912	915	16650	0.20899	0.00156174	2146, 153090, 841, 219699, 79705, 805, 1191, 5894, 801, 2254, 847, 983, 57679, 4616, 3965, 80149, 8324, 56005, 5326, 81, 51135, 5581, 10333, 57162, 3304, 219736, 2065, 6009, 5605, 7039, 5606, 5175, 5604, 54468, 7314, 7133, 8682, 2889, 56892, 60370, 9641, 1491, 3643, 5879, 23533, 5753, 9368, 7105, 9261, 5663, 5660, 51026, 2697, 8797, 55620, 7186, 28996, 1647, 4804, 80762, 57158, 5966, 9770, 5151, …
Annotation Cluster 5	Enrichment Score:7.73
GOTERM_CC_FAT	GO:0005912~adherens junction	84	8.16327	2.00035	1.32529e-09	2.04927e-06	879	694	14527	1.1212e-06	5.60599e-07	153090, 5782, 1192, 5917, 6772, 7791, 847, 10694, 55740, 10755, 55379, 6520, 3675, 6868, 3927, 9493, 57488, 81, 51429, 5329, 50848, 3304, 23022, 8407, 5605, 81624, 5604, 8874, 9208, 7408, 23545, 10092, 3685, 55612, 4831, 2665, 10094, 7171, 5879, 7739, 5216, 10525, 824, 9531, 3660, 4739, 928, 10979, 2317, 3312, 3315, 8615, 2697, 6237, 9124, 57619, 23191, 2274, 27289, 55971, 81607, 7184, 4092, 1466…
GOTERM_CC_FAT	GO:0070161~anchoring junction	85	8.26045	1.97577	1.89909e-09	2.93651e-06	879	711	14527	1.60663e-06	5.35542e-07	153090, 5782, 1192, 5917, 6772, 7791, 847, 10694, 55740, 10755, 55379, 6520, 3675, 6868, 3927, 9493, 57488, 8502, 81, 51429, 5329, 50848, 3304, 23022, 8407, 5605, 81624, 5604, 8874, 9208, 7408, 23545, 10092, 3685, 55612, 4831, 2665, 10094, 7171, 5879, 7739, 5216, 10525, 824, 9531, 3660, 4739, 928, 10979, 2317, 3312, 3315, 8615, 2697, 6237, 9124, 57619, 23191, 2274, 27289, 55971, 81607, 7184, 4092…
GOTERM_CC_FAT	GO:0005925~focal adhesion	54	5.24781	2.28246	2.49191e-08	3.85318e-05	879	391	14527	2.10814e-05	2.63519e-06	5782, 7791, 847, 55740, 3675, 6868, 3927, 9493, 81, 5329, 3304, 23022, 5605, 5604, 8874, 7408, 23545, 3685, 10092, 55612, 4831, 10094, 2665, 7171, 5879, 5216, 7739, 824, 10525, 3660, 4739, 928, 10979, 2317, 3312, 3315, 2697, 6237, 9124, 23191, 2274, 7184, 1466, 4179, 6278, 8754, 7430, 4810, 4627, 6385, 4008, 2185, 11261, 999
GOTERM_CC_FAT	GO:0005924~cell-substrate adherens junction	54	5.24781	2.26509	3.2302e-08	4.99478e-05	879	394	14527	2.73271e-05	3.03638e-06	5782, 7791, 847, 55740, 3675, 6868, 3927, 9493, 81, 5329, 3304, 23022, 5605, 5604, 8874, 7408, 23545, 3685, 10092, 55612, 4831, 10094, 2665, 7171, 5879, 5216, 7739, 824, 10525, 3660, 4739, 928, 10979, 2317, 3312, 3315, 2697, 6237, 9124, 23191, 2274, 7184, 1466, 4179, 6278, 8754, 7430, 4810, 4627, 6385, 4008, 2185, 11261, 999
GOTERM_CC_FAT	GO:0030055~cell-substrate junction	54	5.24781	2.2367	4.96101e-08	7.67108e-05	879	399	14527	4.19692e-05	4.197e-06	5782, 7791, 847, 55740, 3675, 6868, 3927, 9493, 81, 5329, 3304, 23022, 5605, 5604, 8874, 7408, 23545, 3685, 10092, 55612, 4831, 10094, 2665, 7171, 5879, 5216, 7739, 824, 10525, 3660, 4739, 928, 10979, 2317, 3312, 3315, 2697, 6237, 9124, 23191, 2274, 7184, 1466, 4179, 6278, 8754, 7430, 4810, 4627, 6385, 4008, 2185, 11261, 999
GOTERM_CC_FAT	GO:0030054~cell junction	129	12.5364	1.54601	3.98125e-07	0.000615609	879	1379	14527	0.000336757	3.06189e-05	8531, 1192, 6772, 64115, 83872, 10694, 55740, 55379, 3675, 6868, 3927, 51429, 1488, 8407, 92359, 5175, 100506658, 81624, 8874, 153562, 7409, 7408, 10092, 3685, 9743, 4831, 10094, 7171, 85477, 84937, 7739, 5216, 9644, 10525, 824, 26872, 2317, 928, 6809, 3312, 3748, 3315, 84612, 5801, 57619, 23191, 27289, 2274, 81607, 10806, 7184, 4092, 1445, 1466, 598, 226, 6278, 4179, 260425, 3326, 8754, 118427, …
Annotation Cluster 6	Enrichment Score:7.55
GOTERM_MF_FAT	GO:0016773~phosphotransferase activity, alcohol group as acceptor	85	8.26045	1.95355	3.55134e-09	5.90872e-06	859	784	15478	5.38736e-06	3.36711e-07	55437, 79705, 805, 57538, 5894, 801, 2254, 983, 701, 29959, 51135, 160851, 5580, 780, 5581, 3101, 6732, 204851, 2065, 9448, 5605, 2710, 5606, 5604, 7409, 55750, 27, 7444, 6197, 8828, 4831, 51719, 6777, 26353, 53904, 9641, 6776, 6446, 5596, 3643, 8536, 23604, 1613, 23533, 1456, 5753, 55351, 10420, 23678, 9261, 9262, 9263, 283455, 5613, 28996, 3320, 57787, 197259, 7272, 8444, 10733, 9770, 7016, 111…
GOTERM_MF_FAT	GO:0016301~kinase activity	94	9.13508	1.83306	1.1447e-08	1.90456e-05	859	924	15478	1.7365e-05	1.02148e-06	55437, 79705, 805, 57538, 5894, 801, 2254, 983, 548596, 8165, 51727, 29959, 701, 51135, 160851, 780, 5580, 5329, 5581, 3101, 6732, 204851, 2065, 9448, 5605, 2710, 5606, 5604, 102157402, 7409, 1796, 55750, 27, 7444, 6197, 8828, 4831, 51719, 6777, 26353, 9641, 53904, 6776, 6446, 5596, 3643, 8536, 23604, 1613, 23533, 1456, 5753, 55351, 10420, 10263, 23678, 9261, 9262, 9263, 283455, 5613, 28996, 3320…
GOTERM_MF_FAT	GO:0004672~protein kinase activity	72	6.99708	1.98979	3.22451e-08	5.36494e-05	859	652	15478	4.89146e-05	2.71754e-06	55437, 79705, 57538, 5894, 2254, 983, 701, 29959, 51135, 780, 5580, 5581, 6732, 2065, 204851, 9448, 5605, 5606, 5604, 27, 7444, 6197, 8828, 4831, 51719, 6777, 26353, 53904, 9641, 6776, 6446, 5596, 8536, 3643, 23604, 1613, 1456, 5753, 55351, 10420, 23678, 9261, 9262, 9263, 283455, 5613, 28996, 3320, 57787, 197259, 7272, 8444, 10733, 9770, 7016, 1445, 2041, 1263, 65268, 55872, 2081, 11064, 699, 111…
GOTERM_MF_FAT	GO:0004674~protein serine/threonine kinase activity	53	5.15063	2.10814	4.77486e-07	0.000794439	859	453	15478	0.000724084	3.44921e-05	79705, 57538, 5894, 983, 701, 29959, 51135, 5580, 5581, 6732, 204851, 9448, 5605, 5606, 5604, 7444, 6197, 4831, 51719, 53904, 9641, 5596, 6446, 8536, 1613, 23604, 1456, 55351, 10420, 23678, 9261, 9262, 9263, 283455, 5613, 28996, 57787, 7272, 8444, 10733, 7016, 1263, 65268, 2081, 55872, 699, 11113, 65125, 29110, 140803, 1022, 2185, 892
Annotation Cluster 7	Enrichment Score:7.07
GOTERM_BP_FAT	GO:0008219~cell death	172	16.7153	1.60374	1.67141e-10	3.29123e-07	912	1958	16650	1.1623e-06	6.45722e-08	55437, 4041, 219699, 8531, 1191, 4205, 6772, 64114, 332, 5538, 22974, 3336, 57679, 8013, 4616, 6491, 2950, 6868, 5641, 84678, 2012, 25824, 604, 10133, 10808, 8870, 204851, 9448, 8874, 3091, 23645, 7409, 283349, 6880, 8682, 29, 3685, 1512, 7178, 4831, 6777, 9641, 85477, 1491, 4790, 1613, 1515, 10525, 56984, 51022, 9368, 51202, 7415, 7416, 6950, 55164, 5611, 3315, 1843, 7186, 28996, 10017, 3320, 16…
GOTERM_BP_FAT	GO:0010941~regulation of cell death	135	13.1195	1.63329	8.62711e-09	1.69879e-05	912	1509	16650	5.99911e-05	1.93525e-06	55437, 4041, 219699, 8531, 1191, 6772, 64114, 332, 5538, 3336, 3727, 3726, 8013, 4616, 6491, 6868, 2950, 5641, 84678, 25824, 604, 10808, 8870, 9448, 8874, 3091, 7409, 283349, 6880, 29, 8682, 3685, 1512, 7178, 4831, 6777, 1491, 85477, 4790, 1613, 10525, 56984, 9368, 7415, 6950, 5611, 55164, 3315, 1843, 7186, 10017, 28996, 1647, 2274, 4582, 9026, 4804, 624, 196527, 7184, 5966, 9770, 5151, 23593, 12…
GOTERM_BP_FAT	GO:0006915~apoptotic process	151	14.6744	1.57799	9.16589e-09	1.80488e-05	912	1747	16650	6.37376e-05	1.9315e-06	55437, 4041, 219699, 8531, 1191, 4205, 6772, 64114, 332, 5538, 22974, 3336, 8013, 4616, 6491, 6868, 2950, 5641, 84678, 25824, 604, 10808, 8870, 204851, 9448, 8874, 3091, 7409, 23645, 6880, 8682, 29, 3685, 1512, 7178, 4831, 6777, 9641, 85477, 1491, 4790, 1613, 10525, 56984, 51022, 9368, 51202, 7415, 7416, 6950, 5611, 55164, 3315, 1843, 7186, 28996, 10017, 3320, 1647, 2274, 2597, 4582, 9026, 4804, …
GOTERM_BP_FAT	GO:0012501~programmed cell death	158	15.3547	1.55753	9.46447e-09	1.86368e-05	912	1852	16650	6.58138e-05	1.93576e-06	55437, 4041, 219699, 8531, 1191, 4205, 6772, 64114, 332, 5538, 22974, 3336, 8013, 4616, 6491, 2950, 6868, 5641, 84678, 25824, 604, 10808, 8870, 204851, 9448, 8874, 3091, 23645, 7409, 283349, 6880, 8682, 29, 3685, 1512, 7178, 4831, 6777, 9641, 85477, 1491, 4790, 1613, 1515, 10525, 56984, 51022, 9368, 51202, 7415, 7416, 6950, 5611, 55164, 3315, 1843, 7186, 28996, 10017, 3320, 1647, 2274, 2597, 4582…
GOTERM_BP_FAT	GO:0043067~regulation of programmed cell death	124	12.0505	1.60213	1.2031e-07	0.000236905	912	1413	16650	0.000836284	1.6089e-05	55437, 4041, 219699, 8531, 1191, 6772, 64114, 332, 5538, 3336, 8013, 4616, 6491, 6868, 2950, 5641, 84678, 25824, 604, 10808, 8870, 9448, 8874, 7409, 3091, 283349, 6880, 29, 8682, 3685, 1512, 7178, 4831, 6777, 1491, 85477, 4790, 1613, 10525, 56984, 9368, 7415, 6950, 5611, 55164, 3315, 1843, 7186, 10017, 28996, 1647, 2274, 4582, 9026, 4804, 624, 196527, 7184, 9770, 1263, 596, 598, 51703, 329, 6272,…
GOTERM_BP_FAT	GO:0042981~regulation of apoptotic process	122	11.8562	1.59093	2.23596e-07	0.000440288	912	1400	16650	0.00155368	2.63536e-05	55437, 4041, 219699, 8531, 1191, 6772, 64114, 332, 5538, 3336, 8013, 4616, 6491, 6868, 2950, 5641, 84678, 25824, 604, 10808, 8870, 9448, 8874, 7409, 3091, 283349, 6880, 29, 8682, 3685, 1512, 7178, 4831, 6777, 1491, 85477, 4790, 1613, 10525, 56984, 9368, 7415, 6950, 5611, 55164, 3315, 1843, 7186, 10017, 28996, 1647, 2274, 4582, 9026, 4804, 624, 196527, 7184, 9770, 1263, 596, 598, 51703, 329, 6272,…
GOTERM_BP_FAT	GO:0060548~negative regulation of cell death	84	8.16327	1.70965	1.56096e-06	0.00307369	912	897	16650	0.0107962	0.000127697	55437, 841, 8531, 219699, 1191, 5894, 64114, 332, 5538, 847, 8840, 983, 8013, 6928, 6491, 2950, 80149, 5641, 84678, 25824, 56005, 604, 5329, 5580, 3304, 10808, 2065, 8870, 9448, 7039, 3091, 307, 7314, 6880, 5921, 8682, 3685, 6197, 1512, 7178, 4831, 7128, 6777, 1491, 4790, 10525, 56984, 9531, 79366, 5663, 5611, 5660, 3315, 8797, 1843, 7186, 10017, 28996, 2274, 4582, 4804, 624, 7184, 5966, 5151, 48…
GOTERM_BP_FAT	GO:0043069~negative regulation of programmed cell death	77	7.48299	1.69573	6.28769e-06	0.0123806	912	829	16650	0.0427826	0.000390323	55437, 841, 8531, 219699, 1191, 5894, 64114, 332, 5538, 847, 983, 8013, 6928, 6491, 2950, 80149, 5641, 84678, 25824, 56005, 604, 5329, 5580, 3304, 10808, 2065, 8870, 9448, 7039, 3091, 307, 7314, 6880, 5921, 8682, 3685, 6197, 1512, 7178, 4831, 7128, 6777, 1491, 4790, 10525, 56984, 9531, 79366, 5663, 5611, 3315, 8797, 1843, 7186, 10017, 28996, 2274, 4582, 4804, 624, 7184, 1263, 596, 598, 329, 2730,…
GOTERM_BP_FAT	GO:0043066~negative regulation of apoptotic process	76	7.38581	1.69621	7.0791e-06	0.0139388	912	818	16650	0.0480362	0.000435553	55437, 841, 8531, 219699, 1191, 5894, 64114, 332, 5538, 847, 983, 8013, 6928, 6491, 2950, 80149, 5641, 84678, 25824, 56005, 604, 5329, 5580, 3304, 10808, 2065, 8870, 9448, 7039, 3091, 307, 7314, 6880, 5921, 8682, 3685, 6197, 1512, 7178, 4831, 7128, 6777, 1491, 4790, 10525, 56984, 9531, 79366, 5663, 5611, 3315, 8797, 1843, 7186, 10017, 28996, 2274, 4582, 4804, 624, 7184, 1263, 596, 598, 329, 2730,…
Annotation Cluster 8	Enrichment Score:7.06
GOTERM_BP_FAT	GO:0097190~apoptotic signaling pathway	66	6.41399	2.06678	3.40312e-08	6.7012e-05	912	583	16650	0.000236625	5.50355e-06	153090, 55437, 841, 8531, 219699, 1191, 5894, 64114, 10193, 23612, 3965, 2950, 5326, 5329, 5580, 3304, 5074, 10808, 2065, 204851, 23645, 3091, 8065, 7314, 7133, 30001, 6880, 835, 8682, 3685, 1512, 7178, 7128, 9641, 1491, 1613, 23604, 10525, 9531, 9368, 51202, 5663, 3315, 8797, 7186, 10017, 28996, 4582, 9026, 4804, 624, 596, 2081, 598, 51703, 2730, 80196, 6272, 292, 54205, 55829, 467, 468, 7533, 5…
GOTERM_BP_FAT	GO:2001234~negative regulation of apoptotic signaling pathway	33	3.207	2.86889	1.35946e-07	0.000267694	912	210	16650	0.000944919	1.78369e-05	10525, 55437, 841, 219699, 8531, 5894, 1191, 64114, 5663, 3315, 8797, 10017, 2950, 7186, 4582, 624, 5329, 3304, 10808, 596, 598, 2730, 3091, 80196, 6880, 292, 8682, 3685, 55829, 7178, 7128, 5770, 1491
GOTERM_BP_FAT	GO:2001233~regulation of apoptotic signaling pathway	48	4.66472	2.30609	1.38964e-07	0.000273638	912	380	16650	0.000965889	1.78953e-05	153090, 10525, 55437, 841, 219699, 8531, 5894, 9368, 1191, 64114, 5663, 3315, 8797, 3965, 7186, 2950, 10017, 9026, 4582, 5326, 624, 5580, 5329, 3304, 10808, 596, 598, 51703, 2730, 3091, 80196, 7314, 6880, 292, 8682, 835, 3685, 1512, 467, 55829, 7178, 7128, 5770, 1491, 7533, 1613, 23604, 5771
Annotation Cluster 9	Enrichment Score:6.93
GOTERM_BP_FAT	GO:0044093~positive regulation of molecular function	168	16.3265	1.66691	1.38092e-11	2.71921e-08	912	1840	16650	9.6029e-08	9.6029e-09	2146, 55437, 4041, 805, 1191, 29127, 801, 9922, 22974, 3336, 57679, 4616, 7168, 6868, 55188, 29128, 51429, 2200, 10333, 1488, 10808, 57568, 64744, 219736, 8874, 3091, 23645, 7409, 27, 8682, 29, 8729, 1512, 9743, 7341, 60370, 1812, 400, 1491, 4791, 8536, 4790, 8412, 4793, 5216, 54828, 9644, 23533, 347735, 51291, 7415, 6950, 81565, 7186, 28996, 23198, 10017, 10010, 1647, 9026, 4804, 57158, 9770, 14…
GOTERM_BP_FAT	GO:0050790~regulation of catalytic activity	200	19.4363	1.54914	6.90178e-11	1.35905e-07	912	2357	16650	4.7995e-07	3.69192e-08	805, 1191, 29127, 801, 332, 4616, 7168, 2950, 6868, 29128, 604, 1827, 2200, 10333, 219736, 8874, 3091, 23645, 27, 29, 8729, 7341, 1812, 400, 8412, 4790, 5216, 23533, 5753, 347735, 51291, 5611, 1843, 81565, 7186, 7184, 4092, 1445, 329, 55200, 8754, 80851, 65125, 6385, 1839, 5770, 5771, 64283, 153090, 841, 57480, 113, 10952, 2254, 55789, 57580, 983, 23179, 3965, 701, 8502, 10062, 5329, 50848, 4650,…
GOTERM_BP_FAT	GO:0043085~positive regulation of catalytic activity	146	14.1885	1.70972	7.17452e-11	1.41276e-07	912	1559	16650	4.98916e-07	3.56368e-08	2146, 55437, 805, 1191, 29127, 801, 9922, 22974, 3336, 57679, 4616, 7168, 6868, 55188, 29128, 51429, 2200, 10333, 10808, 57568, 64744, 219736, 8874, 3091, 23645, 7409, 27, 8682, 29, 8729, 1512, 9743, 7341, 60370, 1812, 400, 8536, 8412, 5216, 54828, 9644, 23533, 347735, 51291, 7415, 6950, 81565, 7186, 10017, 23198, 10010, 1647, 9026, 4804, 9770, 1445, 596, 2081, 55200, 51704, 3326, 8754, 163590, 3…
GOTERM_BP_FAT	GO:0065009~regulation of molecular function	230	22.3518	1.46665	3.04772e-10	6.00136e-07	912	2863	16650	2.11938e-06	9.21471e-08	805, 1191, 29127, 801, 332, 4616, 7168, 2950, 6868, 59343, 29128, 604, 1827, 2200, 10333, 1488, 219736, 8874, 3091, 23645, 27, 29, 8729, 7341, 1812, 1491, 400, 4791, 4790, 8412, 4793, 5216, 23533, 5753, 347735, 51291, 5611, 1843, 81565, 7186, 7184, 4092, 1445, 65268, 329, 55200, 8754, 80851, 65125, 5621, 6385, 5770, 1839, 5774, 5771, 64283, 153090, 841, 57480, 113, 10952, 2254, 55789, 847, 57580,…
GOTERM_BP_FAT	GO:0051345~positive regulation of hydrolase activity	88	8.55199	1.75199	2.94034e-07	0.00057899	912	917	16650	0.00204262	3.19481e-05	2146, 153090, 841, 57480, 805, 10952, 29127, 801, 9922, 2254, 55789, 3336, 57580, 57679, 23179, 3965, 7168, 55188, 29128, 8502, 51429, 10062, 5580, 50848, 5581, 4650, 3304, 57568, 23216, 64744, 2065, 55122, 8874, 23645, 7409, 57522, 27, 146923, 5921, 835, 29, 30851, 8729, 2889, 1512, 9743, 55803, 23362, 7341, 2665, 400, 8412, 5879, 5216, 54828, 10435, 51291, 7415, 26575, 26577, 8797, 81565, 7186,…
GOTERM_BP_FAT	GO:0051336~regulation of hydrolase activity	116	11.2731	1.58397	5.81091e-07	0.00114424	912	1337	16650	0.00403275	5.61221e-05	2146, 805, 1294, 29127, 801, 22870, 9922, 332, 5538, 3336, 57679, 7168, 55188, 29128, 25824, 51429, 604, 57568, 64744, 8874, 7409, 23645, 27, 29, 8729, 1512, 9743, 8195, 6695, 54820, 7341, 400, 8412, 5216, 54828, 51291, 7415, 81565, 7186, 10017, 23198, 10010, 9026, 4804, 58189, 7184, 2081, 329, 55200, 53349, 6272, 3326, 163590, 65125, 3329, 54205, 54206, 1839, 5770, 2185, 64283, 153090, 841, 5748…
GOTERM_MF_FAT	GO:0098772~molecular function regulator	111	10.7872	1.43169	9.07034e-05	0.150805	859	1397	15478	0.128556	0.00457627	805, 1294, 29127, 801, 9922, 332, 57679, 2950, 55188, 25824, 1827, 57568, 10808, 64744, 8874, 7409, 23645, 27075, 29, 8729, 1512, 9743, 6695, 7341, 400, 8412, 5216, 54828, 9644, 23533, 51291, 9368, 7415, 5611, 3315, 23198, 10010, 3320, 58189, 596, 329, 4179, 55200, 51704, 54545, 3326, 163590, 80851, 65125, 54206, 26472, 1839, 7533, 892, 5774, 64283, 153090, 57480, 10952, 2254, 55789, 57580, 23179…
GOTERM_BP_FAT	GO:0043547~positive regulation of GTPase activity	53	5.15063	1.52618	0.00232006	4.4708	912	634	16650	1	0.0493741	153090, 2146, 805, 57480, 29127, 10952, 801, 2254, 9922, 55789, 57580, 57679, 23179, 55188, 8502, 51429, 50848, 4650, 23216, 57568, 2065, 64744, 8874, 7409, 57522, 146923, 5921, 29, 30851, 8729, 2889, 9743, 55803, 23362, 2665, 8412, 5879, 10435, 54828, 51291, 26575, 81565, 8892, 10260, 22898, 2041, 55200, 54206, 57186, 1839, 2185, 55635, 64283
GOTERM_BP_FAT	GO:0043087~regulation of GTPase activity	55	5.345	1.45313	0.00517202	9.70681	912	691	16650	1	0.0878845	153090, 2146, 805, 57480, 29127, 10952, 801, 2254, 9922, 55789, 57580, 57679, 23179, 55188, 8502, 51429, 604, 50848, 4650, 23216, 57568, 2065, 64744, 8874, 7409, 57522, 146923, 5921, 29, 30851, 8729, 2889, 9743, 8195, 55803, 23362, 2665, 8412, 5879, 10435, 54828, 51291, 26575, 81565, 8892, 10260, 22898, 2041, 55200, 54206, 57186, 1839, 2185, 55635, 64283
Annotation Cluster 10	Enrichment Score:6.72
GOTERM_CC_FAT	GO:1903561~extracellular vesicle	238	23.1293	1.39234	1.29423e-08	2.00123e-05	879	2825	14527	1.09491e-05	2.73729e-06	8226, 805, 1192, 1191, 29127, 801, 56241, 2950, 3927, 160897, 5641, 1977, 11320, 2200, 6782, 8407, 92359, 51090, 10092, 79098, 7178, 3915, 10094, 11332, 7171, 85477, 51762, 1491, 400, 7203, 5216, 824, 140576, 5250, 347735, 928, 5355, 2317, 5611, 5352, 4641, 6888, 2597, 51293, 7184, 1445, 226, 51280, 8754, 2591, 5621, 908, 3939, 4627, 6385, 153090, 84817, 5917, 2254, 5911, 847, 983, 10755, 3965, 4…
GOTERM_CC_FAT	GO:0070062~extracellular exosome	237	23.0321	1.3934	1.30185e-08	2.01302e-05	879	2811	14527	1.10136e-05	2.20273e-06	8226, 805, 1192, 1191, 29127, 801, 56241, 2950, 3927, 160897, 5641, 1977, 11320, 2200, 6782, 8407, 92359, 51090, 10092, 79098, 7178, 3915, 10094, 11332, 7171, 85477, 51762, 1491, 400, 7203, 5216, 824, 140576, 5250, 347735, 928, 5355, 2317, 5611, 5352, 4641, 6888, 2597, 51293, 7184, 1445, 226, 51280, 8754, 2591, 5621, 908, 3939, 4627, 6385, 153090, 84817, 5917, 2254, 5911, 847, 983, 10755, 3965, 4…
GOTERM_CC_FAT	GO:0043230~extracellular organelle	238	23.1293	1.39185	1.34446e-08	2.0789e-05	879	2826	14527	1.1374e-05	1.89568e-06	8226, 805, 1192, 1191, 29127, 801, 56241, 2950, 3927, 160897, 5641, 1977, 11320, 2200, 6782, 8407, 92359, 51090, 10092, 79098, 7178, 3915, 10094, 11332, 7171, 85477, 51762, 1491, 400, 7203, 5216, 824, 140576, 5250, 347735, 928, 5355, 2317, 5611, 5352, 4641, 6888, 2597, 51293, 7184, 1445, 226, 51280, 8754, 2591, 5621, 908, 3939, 4627, 6385, 153090, 84817, 5917, 2254, 5911, 847, 983, 10755, 3965, 4…
GOTERM_CC_FAT	GO:0031988~membrane-bounded vesicle	290	28.1827	1.32726	1.87756e-08	2.90323e-05	879	3611	14527	1.5884e-05	2.26916e-06	8226, 805, 1192, 1191, 29127, 801, 51375, 56241, 10483, 2950, 3927, 160897, 5641, 1977, 11320, 2200, 10333, 6782, 8407, 92359, 3710, 100506658, 51090, 80223, 10092, 162, 79098, 163, 7178, 3915, 10094, 11332, 7171, 85477, 400, 1491, 51762, 7203, 5216, 824, 140576, 5250, 347735, 928, 2317, 5355, 5352, 5611, 4641, 6888, 81565, 2597, 51293, 7184, 1445, 813, 226, 51280, 257364, 8754, 320, 2591, 5621, …
GOTERM_CC_FAT	GO:0044421~extracellular region part	268	26.0447	1.14213	0.00603686	8.93799	879	3878	14527	0.99404	0.0874169	8226, 805, 1192, 1191, 29127, 801, 56241, 2950, 3927, 160897, 5641, 1977, 11320, 2200, 6782, 8407, 92359, 5744, 51090, 51567, 10092, 79098, 7178, 3915, 2331, 10094, 11332, 7171, 85477, 400, 1491, 51762, 7203, 5216, 824, 140576, 5250, 347735, 928, 2317, 5355, 5352, 5611, 4641, 6888, 23019, 2597, 51293, 1462, 7184, 1445, 226, 51280, 8754, 2591, 5621, 118427, 908, 3939, 81577, 4627, 6385, 7058, 1839…
Annotation Cluster 11	Enrichment Score:6.35
GOTERM_BP_FAT	GO:0051726~regulation of cell cycle	108	10.4956	2.0202	2.44828e-12	4.82095e-09	912	976	16650	1.70252e-08	2.83754e-09	2146, 55437, 4041, 805, 1192, 29127, 801, 332, 22974, 3727, 3726, 8013, 4616, 6491, 5017, 56241, 6868, 59343, 1977, 678, 219736, 6009, 23645, 9735, 8729, 6777, 81617, 1613, 126731, 5753, 56984, 9368, 51203, 9768, 3312, 1843, 23198, 28996, 23019, 1647, 4582, 10733, 51514, 1263, 596, 2081, 598, 699, 329, 3832, 1063, 5621, 9371, 892, 79968, 5774, 153090, 10950, 7709, 5684, 983, 10755, 9493, 701, 532…
GOTERM_BP_FAT	GO:0000278~mitotic cell cycle	106	10.3013	1.99917	7.79432e-12	1.5348e-08	912	968	16650	5.42017e-08	7.7431e-09	2146, 4041, 805, 23511, 29127, 801, 332, 22974, 6491, 5017, 6868, 59343, 1977, 51429, 10133, 678, 8493, 219736, 79892, 9735, 54820, 6777, 1613, 126731, 56984, 9368, 23397, 51203, 5558, 1843, 81565, 23198, 23019, 1647, 3320, 4582, 10112, 10806, 10733, 4173, 4172, 1263, 596, 55872, 598, 699, 329, 3832, 1063, 257364, 9371, 997, 55388, 5774, 571, 10950, 5684, 983, 9493, 701, 5325, 259266, 8976, 5708,…
GOTERM_BP_FAT	GO:0007049~cell cycle	153	14.8688	1.67061	1.24414e-10	2.44988e-07	912	1672	16650	8.65177e-07	5.08928e-08	2146, 55437, 4041, 805, 23511, 29127, 801, 332, 83872, 22974, 8013, 6491, 56241, 5017, 6868, 59343, 1977, 29128, 51429, 10133, 678, 8493, 219736, 6009, 23645, 79892, 8682, 9735, 8729, 54820, 6777, 60370, 81617, 8536, 1613, 56984, 126731, 5753, 9368, 23397, 51203, 5558, 84612, 1843, 81565, 23198, 23019, 3320, 1647, 4582, 10806, 10112, 10733, 51514, 9770, 4173, 4172, 1263, 596, 2081, 55872, 598, 69…
GOTERM_BP_FAT	GO:1903047~mitotic cell cycle process	96	9.32945	1.96925	2.06024e-10	4.05688e-07	912	890	16650	1.43269e-06	6.82233e-08	2146, 4041, 805, 23511, 571, 29127, 801, 332, 22974, 5684, 983, 6491, 6868, 59343, 9493, 1977, 701, 5325, 51429, 10133, 259266, 678, 8493, 219736, 8976, 5708, 201161, 7039, 5884, 5690, 8065, 79892, 5692, 7314, 5921, 835, 9735, 5687, 6249, 54820, 83852, 9787, 3643, 5718, 126731, 56984, 23397, 4739, 51203, 6241, 5558, 5711, 5713, 1843, 81565, 23198, 23019, 5515, 1647, 3320, 57787, 7277, 4582, 10040…
GOTERM_BP_FAT	GO:0022402~cell cycle process	126	12.2449	1.69516	3.45574e-09	6.8048e-06	912	1357	16650	2.40309e-05	9.24277e-07	2146, 55437, 4041, 805, 23511, 29127, 801, 332, 22974, 6491, 5017, 56241, 6868, 59343, 1977, 51429, 10133, 678, 8493, 219736, 6009, 23645, 79892, 9735, 8682, 54820, 81617, 1613, 56984, 126731, 23397, 51203, 5558, 1843, 81565, 23198, 23019, 3320, 1647, 4582, 10806, 10112, 10733, 51514, 4173, 4172, 1263, 596, 55872, 2081, 598, 699, 329, 3832, 257364, 1063, 5621, 9371, 7430, 997, 55388, 4627, 151246…
GOTERM_BP_FAT	GO:0044770~cell cycle phase transition	65	6.31681	2.16943	6.83277e-09	1.34546e-05	912	547	16650	4.7514e-05	1.63845e-06	2146, 805, 571, 801, 332, 22974, 5684, 983, 5017, 56241, 6868, 59343, 1977, 5325, 701, 10133, 678, 8493, 219736, 5708, 5884, 5690, 8065, 5692, 7314, 835, 9735, 5687, 56892, 54820, 9787, 5718, 56984, 5558, 6241, 5711, 5713, 1843, 23198, 23019, 1647, 3320, 57787, 7277, 4582, 5111, 7272, 10806, 10733, 4173, 4172, 1263, 596, 699, 11064, 1063, 11113, 25959, 54443, 4999, 3161, 997, 55388, 1022, 1164
GOTERM_BP_FAT	GO:0044772~mitotic cell cycle phase transition	62	6.02527	2.20216	9.15768e-09	1.80327e-05	912	514	16650	6.36804e-05	1.99008e-06	2146, 805, 571, 801, 332, 22974, 5684, 983, 6868, 59343, 1977, 5325, 701, 10133, 678, 8493, 219736, 5708, 5884, 5690, 8065, 5692, 7314, 835, 9735, 5687, 54820, 9787, 5718, 56984, 5558, 6241, 5711, 5713, 1843, 23198, 23019, 1647, 3320, 7277, 57787, 4582, 5111, 7272, 10806, 10733, 4173, 4172, 1263, 596, 699, 11064, 1063, 11113, 25959, 54443, 4999, 3161, 997, 55388, 1022, 1164
GOTERM_BP_FAT	GO:0010564~regulation of cell cycle process	67	6.51118	2.05578	3.25932e-08	6.41803e-05	912	595	16650	0.000226627	5.52811e-06	2146, 153090, 4041, 805, 29127, 801, 332, 22974, 5684, 983, 10755, 6491, 5017, 56241, 6868, 59343, 9493, 701, 5325, 8502, 5581, 678, 219736, 5708, 201161, 7039, 5884, 5690, 5692, 7314, 835, 9735, 5687, 56892, 9787, 3643, 1613, 5718, 126731, 56984, 51203, 79366, 5711, 5713, 1843, 23198, 23019, 1647, 4582, 153241, 10040, 5111, 7272, 10733, 1263, 79733, 596, 699, 1407, 3832, 1063, 11113, 25959, 5444…
GOTERM_BP_FAT	GO:0007346~regulation of mitotic cell cycle	57	5.53936	2.1194	1.46188e-07	0.000287863	912	491	16650	0.00101607	1.84833e-05	2146, 4041, 10950, 332, 22974, 5684, 983, 5017, 6868, 59343, 1977, 5325, 701, 678, 219736, 5708, 7039, 5884, 5690, 5692, 7314, 9735, 835, 5687, 8729, 6777, 9787, 3643, 1613, 126731, 5718, 56984, 9368, 51203, 9099, 5711, 5713, 1843, 23198, 23019, 1647, 4582, 10040, 7272, 5111, 1263, 596, 598, 699, 7155, 3832, 1063, 25959, 54443, 4288, 5774, 1164
GOTERM_BP_FAT	GO:1901987~regulation of cell cycle phase transition	39	3.79009	2.11907	1.78588e-05	0.0351604	912	336	16650	0.116789	0.000919511	2146, 56984, 5718, 332, 5711, 5713, 5684, 983, 1843, 56241, 5017, 6868, 23198, 23019, 59343, 1647, 4582, 701, 5325, 5111, 7272, 678, 1263, 219736, 596, 5708, 699, 5884, 5690, 5692, 1063, 7314, 25959, 54443, 835, 9735, 5687, 56892, 9787
GOTERM_BP_FAT	GO:1901990~regulation of mitotic cell cycle phase transition	36	3.49854	2.10653	4.48283e-05	0.0882357	912	312	16650	0.26783	0.00199635	2146, 56984, 5718, 332, 5711, 5713, 5684, 983, 1843, 6868, 23198, 23019, 59343, 1647, 4582, 701, 5325, 5111, 7272, 678, 1263, 219736, 596, 5708, 699, 5884, 5690, 5692, 1063, 7314, 25959, 54443, 835, 9735, 5687, 9787
GOTERM_BP_FAT	GO:0000075~cell cycle checkpoint	29	2.81827	2.31197	5.68755e-05	0.111936	912	229	16650	0.326672	0.00240882	56984, 332, 9261, 983, 1843, 23019, 1647, 4582, 701, 5325, 7272, 5111, 51514, 1263, 598, 699, 5884, 1407, 7155, 84444, 1063, 7314, 51720, 9735, 835, 8682, 57082, 79968, 901
GOTERM_BP_FAT	GO:0045930~negative regulation of mitotic cell cycle	28	2.72109	2.33417	6.64474e-05	0.130762	912	219	16650	0.370035	0.00273053	2146, 678, 56984, 1263, 596, 10950, 598, 699, 9368, 5884, 7155, 1063, 7314, 25959, 835, 983, 9735, 1843, 5017, 23019, 1647, 4582, 10040, 5325, 701, 5111, 7272, 5774
GOTERM_BP_FAT	GO:1901988~negative regulation of cell cycle phase transition	22	2.138	2.41955	0.000290806	0.571082	912	166	16650	0.867684	0.00949502	2146, 678, 56984, 1263, 596, 699, 5884, 1063, 7314, 25959, 835, 983, 1843, 56241, 5017, 23019, 1647, 4582, 701, 5325, 7272, 5111
GOTERM_BP_FAT	GO:0045786~negative regulation of cell cycle	45	4.37318	1.74797	0.000356273	0.699218	912	470	16650	0.916086	0.0113542	2146, 153090, 55437, 56984, 10950, 9368, 79366, 7709, 983, 1843, 56241, 5017, 23019, 1647, 4582, 10040, 5325, 701, 5111, 7272, 678, 1263, 79733, 596, 2081, 6009, 598, 699, 5884, 5604, 7155, 23645, 8065, 1063, 7314, 25959, 835, 9735, 5621, 1022, 51719, 7128, 2113, 81617, 5774
GOTERM_BP_FAT	GO:1901991~negative regulation of mitotic cell cycle phase transition	20	1.94363	2.37098	0.000757384	1.48088	912	154	16650	0.99485	0.0207726	2146, 678, 56984, 1263, 596, 699, 5884, 1063, 7314, 25959, 983, 835, 1843, 23019, 1647, 4582, 701, 5325, 7272, 5111
GOTERM_BP_FAT	GO:0010948~negative regulation of cell cycle process	26	2.52672	1.9778	0.00153293	2.97569	912	240	16650	0.999977	0.0357553	153090, 2146, 56984, 79366, 983, 1843, 5017, 56241, 23019, 1647, 4582, 10040, 701, 5325, 7272, 5111, 678, 1263, 79733, 596, 699, 5884, 1063, 7314, 25959, 835
GOTERM_BP_FAT	GO:0007093~mitotic cell cycle checkpoint	19	1.84645	2.1816	0.00272786	5.23675	912	159	16650	1	0.0552856	56984, 1263, 598, 699, 5884, 7155, 1063, 7314, 9735, 983, 835, 1843, 23019, 1647, 4582, 701, 5325, 7272, 5111
Annotation Cluster 12	Enrichment Score:5.38
GOTERM_BP_FAT	GO:0008104~protein localization	196	19.0476	1.46172	1.40024e-08	2.75727e-05	912	2448	16650	9.73683e-05	2.7048e-06	23511, 1191, 54492, 332, 6206, 51375, 6491, 10483, 8324, 59343, 604, 2200, 10333, 92359, 3710, 79719, 3091, 51090, 23645, 57217, 51361, 80223, 162, 8729, 163, 8723, 56648, 7341, 1812, 51762, 400, 85477, 7203, 4794, 2317, 4641, 81565, 57619, 7186, 6747, 7184, 4092, 1445, 8852, 3838, 58476, 257364, 1063, 8754, 320, 81573, 908, 4627, 5770, 9600, 153090, 841, 10952, 2254, 5911, 983, 10755, 3965, 2897…
GOTERM_BP_FAT	GO:0033036~macromolecule localization	218	21.1856	1.41283	2.70852e-08	5.33343e-05	912	2817	16650	0.000188333	4.82949e-06	23511, 1191, 54492, 332, 6206, 51375, 6491, 10483, 8324, 59343, 1977, 604, 2200, 10333, 92359, 3710, 79719, 3091, 51090, 23645, 57217, 51361, 80223, 162, 8729, 163, 8723, 56648, 7341, 6777, 1812, 51762, 400, 85477, 4790, 7203, 4794, 2317, 4641, 81565, 7186, 57619, 624, 6747, 7184, 4092, 1445, 8852, 58476, 3838, 257364, 1063, 8754, 320, 81573, 908, 4627, 5770, 5771, 153090, 9600, 841, 10952, 2254,…
GOTERM_BP_FAT	GO:0045184~establishment of protein localization	163	15.8406	1.47245	2.25897e-07	0.000444821	912	2021	16650	0.00156966	2.61812e-05	55437, 5950, 4041, 23511, 1191, 64114, 54492, 332, 6206, 5538, 10694, 51375, 11015, 3675, 10483, 8324, 59343, 6564, 51429, 604, 55048, 10133, 10333, 10808, 9448, 79719, 3710, 57217, 3091, 9545, 51361, 80223, 93343, 162, 8729, 163, 79158, 56648, 8723, 1812, 51762, 8536, 29984, 54828, 4794, 83891, 51715, 9368, 7415, 23480, 6809, 3312, 6950, 4641, 11031, 51026, 81565, 7186, 3320, 81555, 51706, 4804,…
GOTERM_BP_FAT	GO:0051641~cellular localization	196	19.0476	1.40822	2.36414e-07	0.000465529	912	2541	16650	0.00164267	2.69508e-05	805, 23511, 4205, 801, 332, 6206, 8013, 23277, 6491, 10483, 8324, 1977, 604, 92359, 3710, 3091, 51090, 23645, 57217, 51361, 162, 8729, 163, 8723, 7341, 1812, 51762, 400, 85477, 8867, 7203, 4794, 2317, 4641, 81565, 84790, 518, 6747, 7184, 4092, 1445, 3838, 58476, 257364, 1063, 320, 81573, 908, 4627, 79443, 5770, 153090, 841, 10952, 2254, 5911, 983, 10755, 3965, 28972, 434, 9493, 23230, 5326, 29959…
GOTERM_BP_FAT	GO:0015031~protein transport	150	14.5773	1.4723	7.79687e-07	0.00153529	912	1860	16650	0.00540727	7.13388e-05	55437, 5950, 4041, 23511, 1191, 54492, 332, 6206, 5538, 51375, 11015, 10483, 8324, 59343, 6564, 51429, 604, 55048, 10133, 10333, 9448, 79719, 3710, 3091, 9545, 51361, 93343, 80223, 8729, 162, 79158, 163, 56648, 8723, 1812, 51762, 8536, 29984, 54828, 4794, 83891, 51715, 9368, 7415, 23480, 6809, 3312, 6950, 4641, 11031, 51026, 81565, 7186, 3320, 81555, 51706, 4804, 6747, 10112, 7184, 1445, 1263, 84…
GOTERM_BP_FAT	GO:0046907~intracellular transport	125	12.1477	1.43166	3.04018e-05	0.0598482	912	1594	16650	0.190564	0.00143718	55437, 23511, 1294, 22870, 6206, 8013, 10483, 8324, 1977, 51429, 604, 55048, 10133, 3091, 51361, 8729, 162, 79158, 163, 8195, 116150, 54820, 8723, 1812, 51762, 400, 8536, 29984, 54828, 4794, 10525, 55062, 51715, 9368, 7415, 6809, 23480, 3312, 4641, 81565, 3320, 81555, 84790, 51706, 4804, 518, 23095, 6747, 7184, 1263, 84725, 3838, 257364, 6272, 3326, 320, 9371, 7430, 10938, 60468, 29097, 79443, 75…
GOTERM_BP_FAT	GO:0034613~cellular protein localization	124	12.0505	1.41488	5.70562e-05	0.112291	912	1600	16650	0.327518	0.00240184	2146, 55437, 23511, 64114, 11152, 6206, 10694, 6491, 11015, 3675, 10483, 8324, 51429, 604, 10133, 10808, 92359, 23645, 57217, 8729, 162, 79158, 163, 7341, 1812, 51762, 400, 85477, 8536, 29984, 7203, 54828, 4794, 55062, 51715, 9368, 7415, 2317, 6809, 23480, 3312, 6950, 4641, 11031, 81565, 3320, 51706, 4804, 6747, 7184, 4092, 1445, 1263, 596, 598, 58476, 3838, 257364, 3326, 320, 163590, 81573, 7430…
GOTERM_BP_FAT	GO:0070727~cellular macromolecule localization	124	12.0505	1.40348	8.03647e-05	0.15813	912	1613	16650	0.42815	0.00324402	2146, 55437, 23511, 64114, 11152, 6206, 10694, 6491, 11015, 3675, 10483, 8324, 51429, 604, 10133, 10808, 92359, 23645, 57217, 8729, 162, 79158, 163, 7341, 1812, 51762, 400, 85477, 8536, 29984, 7203, 54828, 4794, 55062, 51715, 9368, 7415, 2317, 6809, 23480, 3312, 6950, 4641, 11031, 81565, 3320, 51706, 4804, 6747, 7184, 4092, 1445, 1263, 596, 598, 58476, 3838, 257364, 3326, 320, 163590, 81573, 7430…
GOTERM_BP_FAT	GO:0051649~establishment of localization in cell	148	14.3829	1.34829	0.00010199	0.20064	912	2004	16650	0.507998	0.00391096	55437, 805, 23511, 1294, 801, 22870, 332, 6206, 5538, 8013, 10483, 8324, 1977, 51429, 604, 55048, 10133, 9448, 3710, 3091, 51361, 3352, 8729, 162, 79158, 163, 8195, 116150, 54820, 8723, 1812, 51762, 400, 8867, 8536, 29984, 54828, 4794, 10525, 55062, 51715, 9368, 51203, 7415, 23480, 6809, 3312, 4641, 81565, 3320, 81555, 84790, 51706, 4804, 6747, 23095, 518, 7184, 57158, 1263, 596, 84725, 3838, 257…
GOTERM_BP_FAT	GO:0006886~intracellular protein transport	75	7.28863	1.3424	0.00764165	14.0197	912	1020	16650	1	0.114666	153090, 55437, 23511, 6726, 10952, 6729, 2254, 7709, 6206, 983, 10755, 3965, 28972, 10483, 80149, 8324, 23230, 5326, 51429, 604, 51465, 10133, 5580, 23216, 11231, 6836, 146923, 162, 79158, 163, 51128, 5495, 56892, 6249, 1812, 51762, 29984, 8536, 54828, 4794, 9368, 51715, 7415, 6809, 23480, 3312, 4641, 8615, 3320, 8905, 8906, 10040, 51706, 4804, 6747, 7184, 6717, 1263, 10254, 3838, 257364, 3326, 3…
Annotation Cluster 13	Enrichment Score:5.35
GOTERM_BP_FAT	GO:0002758~innate immune response-activating signal transduction	39	3.79009	2.93007	4.44156e-09	8.74601e-06	912	243	16650	3.08861e-05	1.10309e-06	153090, 5718, 841, 5971, 5894, 7105, 9261, 5711, 5713, 5684, 114771, 3965, 23198, 10010, 5641, 6397, 51135, 10062, 7184, 5580, 5581, 10333, 57162, 3304, 5708, 329, 5690, 5692, 10318, 7314, 29110, 3329, 5687, 6197, 57402, 7128, 9641, 7096, 4790
GOTERM_BP_FAT	GO:0002218~activation of innate immune response	39	3.79009	2.84803	9.8915e-09	1.94777e-05	912	250	16650	6.87832e-05	1.9653e-06	153090, 5718, 841, 5971, 5894, 7105, 9261, 5711, 5713, 5684, 114771, 3965, 23198, 10010, 5641, 6397, 51135, 10062, 7184, 5580, 5581, 10333, 57162, 3304, 5708, 329, 5690, 5692, 10318, 7314, 29110, 3329, 5687, 6197, 57402, 7128, 9641, 7096, 4790
GOTERM_BP_FAT	GO:0002764~immune response-regulating signaling pathway	62	6.02527	2.13165	3.12571e-08	6.15494e-05	912	531	16650	0.000217338	5.43404e-06	153090, 841, 805, 5894, 801, 3783, 5684, 8013, 3965, 114771, 5641, 6397, 51135, 10062, 5580, 5581, 10333, 57162, 3304, 5074, 8976, 5708, 7409, 5690, 5692, 7314, 5687, 6197, 10092, 1512, 7128, 10094, 9641, 4790, 5879, 5718, 5971, 7105, 9261, 5663, 5711, 5713, 4641, 23198, 10010, 23191, 3320, 7184, 1445, 596, 329, 10318, 3326, 5621, 29110, 3329, 7430, 57402, 5293, 7096, 4772, 5771
GOTERM_BP_FAT	GO:0045088~regulation of innate immune response	47	4.56754	2.3835	7.16485e-08	0.000141085	912	360	16650	0.00049812	1.038e-05	153090, 5718, 841, 5971, 5894, 6772, 7105, 9261, 5711, 5713, 5684, 114771, 3965, 23198, 10010, 5641, 6397, 51135, 10062, 7184, 3105, 5580, 5581, 10333, 57162, 3304, 5708, 329, 7409, 5690, 5692, 10318, 3326, 7314, 29110, 3329, 5687, 6197, 57402, 7341, 7128, 9641, 6777, 5770, 7096, 4790, 5771
GOTERM_BP_FAT	GO:0045089~positive regulation of innate immune response	41	3.98445	2.56342	7.83839e-08	0.000154348	912	292	16650	0.000544933	1.11241e-05	153090, 5718, 841, 5971, 5894, 7105, 9261, 5711, 5713, 5684, 114771, 3965, 23198, 10010, 5641, 6397, 51135, 10062, 7184, 5580, 5581, 10333, 57162, 3304, 5708, 329, 7409, 5690, 5692, 10318, 7314, 29110, 3329, 5687, 6197, 57402, 7128, 9641, 6777, 7096, 4790
GOTERM_BP_FAT	GO:0002757~immune response-activating signal transduction	58	5.63654	2.12627	9.93474e-08	0.000195628	912	498	16650	0.000690623	1.35462e-05	153090, 841, 5894, 3783, 5684, 8013, 3965, 114771, 5641, 6397, 51135, 10062, 5580, 5581, 10333, 57162, 3304, 5074, 5708, 8976, 7409, 5690, 5692, 7314, 5687, 6197, 10092, 7128, 10094, 9641, 4790, 5879, 5718, 5971, 7105, 9261, 5663, 5711, 5713, 4641, 23198, 10010, 23191, 3320, 7184, 1445, 596, 329, 10318, 3326, 5621, 29110, 3329, 7430, 57402, 5293, 7096, 5771
GOTERM_BP_FAT	GO:0031347~regulation of defense response	71	6.8999	1.91748	1.87269e-07	0.000368757	912	676	16650	0.00130142	2.28466e-05	153090, 841, 5894, 6772, 7791, 5684, 163702, 3965, 114771, 2950, 80149, 5641, 6397, 51135, 604, 10062, 3105, 5580, 5581, 10333, 57162, 3304, 5708, 7409, 5690, 5692, 7314, 7133, 7941, 29, 5687, 162, 6197, 163, 5495, 8723, 7341, 7128, 6777, 9641, 2113, 4790, 5879, 5718, 5971, 7105, 9261, 5711, 5713, 2697, 23198, 10010, 8905, 3554, 58189, 7184, 80762, 55872, 4179, 329, 51704, 10318, 3326, 29110, 332…
GOTERM_BP_FAT	GO:0002253~activation of immune response	60	5.8309	1.99163	5.45659e-07	0.00107447	912	550	16650	0.00378732	5.34424e-05	153090, 841, 5894, 1191, 3783, 5684, 8013, 3965, 114771, 5641, 6397, 51135, 10062, 5580, 5581, 10333, 57162, 3304, 5074, 5708, 8976, 7409, 5690, 5692, 7314, 5687, 6197, 10092, 7128, 10094, 9641, 4790, 5879, 5718, 5971, 7105, 9261, 5663, 5711, 5713, 4641, 23198, 10010, 23191, 3320, 7184, 1445, 596, 4179, 329, 10318, 3326, 5621, 29110, 3329, 7430, 57402, 5293, 7096, 5771
GOTERM_BP_FAT	GO:0002221~pattern recognition receptor signaling pathway	26	2.52672	2.98535	1.74672e-06	0.00343947	912	159	16650	0.0120733	0.000138022	153090, 10333, 57162, 3304, 841, 329, 7105, 9261, 10318, 7314, 29110, 3329, 6197, 57402, 114771, 3965, 10010, 5641, 7128, 9641, 6397, 7096, 51135, 10062, 7184, 5581
GOTERM_BP_FAT	GO:0002224~toll-like receptor signaling pathway	22	2.138	3.37517	1.75606e-06	0.00345785	912	119	16650	0.0121374	0.0001372	153090, 10333, 57162, 841, 329, 9261, 10318, 7314, 29110, 3329, 6197, 57402, 3965, 10010, 5641, 7128, 9641, 7096, 51135, 10062, 7184, 5581
GOTERM_BP_FAT	GO:0031349~positive regulation of defense response	46	4.47036	2.08906	4.055e-06	0.00798452	912	402	16650	0.0278046	0.000273734	153090, 5718, 841, 5971, 5894, 7105, 9261, 5711, 5713, 5684, 2697, 114771, 3965, 23198, 10010, 5641, 6397, 51135, 10062, 7184, 5580, 5581, 10333, 57162, 3304, 5708, 329, 51704, 7409, 5690, 5692, 10318, 7314, 7941, 29110, 3329, 5687, 6197, 57402, 8723, 7128, 9641, 6777, 2113, 7096, 4790
GOTERM_BP_FAT	GO:0050778~positive regulation of immune response	66	6.41399	1.7616	9.55563e-06	0.0188146	912	684	16650	0.0642904	0.000567789	153090, 841, 5894, 1191, 3783, 5684, 8013, 3965, 114771, 5641, 6397, 51135, 10062, 3105, 5580, 5581, 10333, 57162, 3304, 5074, 5708, 8976, 7409, 5690, 5692, 7314, 5687, 6197, 10092, 8723, 7128, 10094, 6777, 9641, 4790, 5879, 5718, 5971, 7105, 9261, 5663, 5711, 5713, 4641, 7186, 23198, 10010, 23191, 3320, 7184, 1445, 596, 4179, 329, 51704, 10318, 3326, 5621, 29110, 3329, 7430, 57402, 5293, 7096, 5…
GOTERM_BP_FAT	GO:0050776~regulation of immune response	79	7.67736	1.58144	5.28877e-05	0.104091	912	912	16650	0.307738	0.00225384	153090, 841, 805, 1191, 5894, 6772, 801, 3783, 5684, 8013, 3965, 114771, 5641, 6397, 51135, 604, 10062, 3105, 5580, 9976, 5581, 10333, 57162, 3304, 5074, 8976, 5708, 7409, 5690, 5692, 7314, 29, 5687, 10092, 6197, 1512, 8723, 7341, 10094, 7128, 6777, 9641, 4790, 5879, 5718, 5971, 7105, 9261, 5663, 5711, 5713, 4641, 7186, 23198, 10010, 23191, 3320, 7184, 80762, 1445, 596, 4179, 329, 51704, 10318, 2…
GOTERM_BP_FAT	GO:0002684~positive regulation of immune system process	81	7.87172	1.5404	0.000101357	0.199397	912	960	16650	0.505829	0.0039301	153090, 5950, 841, 1191, 5894, 3783, 5684, 8013, 3965, 114771, 6868, 5641, 4860, 6397, 51135, 604, 10062, 3105, 5580, 5581, 10333, 57162, 3304, 5074, 10808, 8976, 5708, 7409, 3091, 5690, 5692, 7314, 7941, 5687, 10092, 6197, 8723, 10094, 7128, 6777, 9641, 2113, 85477, 4790, 23604, 5879, 5718, 5971, 7105, 9261, 5663, 5711, 5713, 4641, 7186, 23198, 10010, 23191, 3320, 3554, 196527, 7184, 1445, 596, …
GOTERM_BP_FAT	GO:0006952~defense response	117	11.3703	1.40713	0.00011745	0.231021	912	1518	16650	0.558155	0.00442927	1191, 6772, 57679, 6868, 2950, 5641, 1977, 25824, 604, 10133, 57162, 10333, 7409, 3091, 27, 7941, 29, 162, 163, 7341, 8723, 6777, 1812, 9641, 4791, 4790, 1613, 5753, 54882, 5971, 51715, 7105, 7416, 5611, 23198, 10010, 2597, 4804, 624, 196527, 58189, 1999, 7184, 5966, 1445, 596, 55872, 6278, 329, 4179, 51704, 10318, 3326, 3329, 57402, 26472, 5770, 2185, 5771, 2000, 153090, 841, 5894, 3783, 7791, 1…
GOTERM_BP_FAT	GO:0002682~regulation of immune system process	107	10.3984	1.4176	0.00018944	0.372372	912	1378	16650	0.732193	0.00676818	5950, 805, 1191, 6772, 801, 8013, 6868, 5641, 604, 2200, 57162, 678, 10333, 10808, 7409, 3091, 7941, 29, 10092, 162, 163, 1512, 4831, 8723, 7341, 10094, 6777, 9641, 85477, 4790, 5971, 7105, 4641, 7186, 23198, 10010, 23191, 3320, 196527, 7184, 9770, 1445, 596, 329, 6278, 4179, 51704, 10318, 200558, 3326, 5621, 3329, 7430, 57402, 6385, 5770, 2185, 4772, 5771, 153090, 841, 5894, 3783, 10193, 163702,…
GOTERM_BP_FAT	GO:0045087~innate immune response	69	6.70554	1.50682	0.000666722	1.30471	912	836	16650	0.990322	0.0187523	153090, 841, 1191, 5894, 6772, 5684, 163702, 3965, 114771, 5641, 6397, 51135, 10062, 3105, 5580, 5581, 10333, 57162, 3304, 6732, 55122, 5708, 7409, 5690, 5692, 7314, 27, 5687, 10437, 6197, 7341, 7128, 6777, 9641, 4791, 4790, 1613, 54882, 5718, 5753, 3660, 5971, 7105, 9261, 5711, 5713, 23198, 10010, 2597, 3556, 7184, 5966, 1445, 4179, 329, 6278, 10318, 3326, 4486, 29110, 3329, 57402, 5293, 26472, …
GOTERM_BP_FAT	GO:0006955~immune response	112	10.8844	1.31833	0.00182317	3.52954	912	1551	16650	0.999997	0.0407525	805, 1191, 6772, 801, 8013, 56241, 6868, 5641, 604, 57162, 10333, 7409, 64129, 27, 29, 10092, 8729, 1512, 7341, 10094, 8723, 6777, 9641, 4791, 4790, 1613, 5753, 54882, 5971, 7105, 4641, 7186, 23198, 10010, 23191, 3320, 2597, 4804, 7184, 5966, 1445, 596, 329, 6278, 4179, 51704, 10318, 200558, 3326, 5621, 3329, 84876, 7430, 57402, 26472, 5770, 2185, 4772, 5771, 54941, 2000, 153090, 841, 5894, 3783,…
GOTERM_BP_FAT	GO:0002768~immune response-regulating cell surface receptor signaling pathway	37	3.59572	1.69297	0.00225491	4.34788	912	399	16650	1	0.0483155	5718, 805, 5971, 5894, 801, 3783, 5663, 5711, 5713, 4641, 5684, 8013, 23198, 23191, 3320, 5580, 5581, 1445, 5074, 596, 5708, 8976, 7409, 5690, 5692, 7314, 3326, 5621, 5687, 7430, 10092, 5293, 10094, 4790, 4772, 5879, 5771
GOTERM_BP_FAT	GO:0002429~immune response-activating cell surface receptor signaling pathway	34	3.30418	1.69135	0.00351331	6.69565	912	367	16650	1	0.0673526	5718, 5971, 5894, 3783, 5663, 5711, 5713, 4641, 5684, 8013, 23198, 23191, 3320, 5580, 5581, 1445, 5074, 596, 5708, 8976, 7409, 5690, 5692, 7314, 3326, 5621, 5687, 10092, 7430, 5293, 10094, 4790, 5879, 5771
Annotation Cluster 14	Enrichment Score:5.23
GOTERM_BP_FAT	GO:0006468~protein phosphorylation	169	16.4237	1.66596	1.2529e-11	2.46712e-08	912	1852	16650	8.71265e-08	9.68072e-09	2146, 55437, 4041, 805, 79705, 1191, 4205, 801, 332, 22974, 57679, 4616, 2950, 6868, 8324, 59343, 10159, 51429, 2200, 678, 10333, 10808, 204851, 219736, 9448, 5175, 23645, 27, 8682, 3685, 1512, 4831, 6777, 9641, 60370, 6776, 8536, 4790, 8412, 1613, 23533, 1456, 5753, 83891, 9368, 10420, 5611, 283455, 5613, 3315, 1843, 5801, 7186, 28996, 23198, 3320, 1647, 4804, 624, 8444, 10733, 4092, 9770, 5151,…
GOTERM_BP_FAT	GO:0016310~phosphorylation	190	18.4645	1.55619	1.71963e-10	3.38617e-07	912	2229	16650	1.19583e-06	6.29383e-08	2146, 55437, 4041, 805, 79705, 1191, 4205, 801, 332, 22974, 57679, 548596, 4616, 2950, 6868, 8324, 59343, 10159, 51429, 2200, 10333, 678, 10808, 204851, 219736, 9448, 5175, 102157402, 3091, 23645, 7409, 55750, 27, 8682, 3685, 1512, 79158, 4831, 6777, 9641, 60370, 6776, 8536, 4790, 8412, 1613, 23533, 1456, 5753, 83891, 9368, 10420, 7415, 5611, 283455, 5613, 3315, 1843, 5801, 7186, 28996, 23198, 33…
GOTERM_BP_FAT	GO:0032268~regulation of cellular protein metabolic process	192	18.6589	1.49414	3.88891e-09	7.65778e-06	912	2346	16650	2.70431e-05	1.00161e-06	2146, 55437, 4041, 8531, 805, 79705, 1191, 1294, 801, 22870, 332, 22974, 3336, 57679, 4616, 2950, 6868, 8668, 8324, 59343, 1977, 10159, 29128, 25824, 51429, 604, 2200, 9444, 10333, 678, 57162, 10808, 219736, 9448, 5175, 23645, 6880, 8682, 1512, 6695, 56648, 7341, 60370, 8536, 4790, 8412, 1613, 23533, 5753, 83891, 9368, 7415, 5611, 3315, 1843, 5801, 7186, 28996, 23198, 10017, 23019, 10010, 3320, 1…
GOTERM_BP_FAT	GO:0051246~regulation of protein metabolic process	199	19.3392	1.44628	2.4578e-08	4.83974e-05	912	2512	16650	0.000170901	4.49777e-06	79705, 805, 54103, 1191, 801, 332, 4616, 2950, 6868, 8324, 59343, 29128, 1977, 604, 2200, 10333, 219736, 23645, 6880, 56648, 7341, 6777, 8412, 4790, 23533, 5753, 5611, 1843, 7186, 23019, 2597, 624, 7184, 4092, 1445, 65268, 55872, 329, 51386, 10318, 257364, 8754, 80851, 65125, 5621, 4627, 6385, 5770, 5774, 5771, 153090, 841, 55905, 113, 2254, 5911, 983, 23173, 10755, 3965, 25897, 56005, 701, 2107,…
GOTERM_BP_FAT	GO:0051247~positive regulation of protein metabolic process	132	12.828	1.59806	4.92124e-08	9.69056e-05	912	1508	16650	0.000342164	7.60492e-06	2146, 55437, 8531, 79705, 805, 54103, 1191, 801, 22974, 3336, 57679, 4616, 6868, 8324, 59343, 29128, 51429, 604, 2200, 57162, 10333, 10808, 219736, 5175, 23645, 8682, 1512, 56648, 7341, 6777, 60370, 8536, 8412, 23533, 5753, 7415, 5611, 3315, 7186, 10017, 23198, 28996, 10010, 1647, 4582, 9026, 4804, 4092, 9770, 5151, 1445, 1263, 596, 2081, 6278, 329, 51704, 257364, 3326, 8754, 3329, 65125, 7430, 5…
GOTERM_BP_FAT	GO:0032270~positive regulation of cellular protein metabolic process	126	12.2449	1.61995	4.97204e-08	9.7906e-05	912	1420	16650	0.000345696	7.5164e-06	2146, 55437, 8531, 79705, 805, 1191, 801, 22974, 3336, 57679, 4616, 6868, 8324, 59343, 29128, 51429, 604, 2200, 57162, 10333, 10808, 219736, 5175, 23645, 8682, 1512, 56648, 7341, 60370, 8536, 8412, 23533, 5753, 7415, 5611, 7186, 10017, 23198, 28996, 10010, 1647, 4582, 9026, 4804, 4092, 9770, 5151, 1445, 1263, 596, 2081, 6278, 329, 51704, 257364, 8754, 3326, 3329, 65125, 7430, 54205, 4627, 6385, 5…
GOTERM_BP_FAT	GO:0051347~positive regulation of transferase activity	67	6.51118	1.91124	4.90212e-07	0.000965287	912	640	16650	0.00340313	4.94036e-05	2146, 153090, 55437, 805, 113, 5894, 1191, 801, 22974, 5684, 983, 57679, 4616, 6868, 701, 51429, 5580, 2200, 10333, 10808, 219736, 2065, 5605, 5708, 7039, 5606, 5604, 5690, 5692, 5982, 7314, 8682, 5687, 2889, 51719, 60370, 8536, 3643, 5879, 23533, 5718, 347735, 9261, 5663, 5711, 6950, 5713, 8797, 7186, 23198, 5515, 1647, 10040, 9770, 1445, 2081, 51704, 3326, 8754, 65125, 4486, 2549, 6385, 5770, 2…
GOTERM_BP_FAT	GO:0031399~regulation of protein modification process	138	13.4111	1.51407	5.32549e-07	0.00104865	912	1664	16650	0.0036965	5.29035e-05	2146, 55437, 4041, 79705, 805, 1191, 801, 22870, 22974, 57679, 4616, 6868, 2950, 8324, 59343, 10159, 51429, 604, 2200, 57162, 10333, 10808, 219736, 9448, 5175, 23645, 8682, 60370, 8536, 8412, 23533, 83891, 5753, 9368, 7415, 5611, 3315, 1843, 5801, 7186, 23198, 28996, 10010, 3320, 1647, 4582, 4804, 624, 7184, 4092, 9770, 5151, 1445, 65268, 596, 55872, 2081, 6278, 329, 51704, 260425, 10318, 3326, 8…
GOTERM_BP_FAT	GO:0045860~positive regulation of protein kinase activity	53	5.15063	2.05872	1.02939e-06	0.00202699	912	470	16650	0.00713285	9.06087e-05	153090, 2146, 55437, 805, 5894, 1191, 113, 801, 22974, 57679, 983, 4616, 6868, 51429, 5580, 2200, 10333, 10808, 219736, 2065, 5605, 7039, 5606, 5604, 7314, 8682, 2889, 51719, 60370, 8536, 3643, 23533, 9261, 5663, 8797, 7186, 5515, 1647, 10040, 9770, 1445, 2081, 51704, 3326, 8754, 4486, 65125, 2549, 6385, 5770, 2185, 892, 1164
GOTERM_BP_FAT	GO:0001932~regulation of protein phosphorylation	112	10.8844	1.57287	1.38429e-06	0.00272582	912	1300	16650	0.00958019	0.000115974	2146, 55437, 4041, 79705, 805, 1191, 801, 22974, 57679, 4616, 6868, 2950, 59343, 8324, 10159, 51429, 2200, 10333, 10808, 219736, 9448, 5175, 23645, 8682, 60370, 8536, 8412, 23533, 83891, 5753, 9368, 5611, 3315, 1843, 5801, 7186, 28996, 1647, 4804, 624, 4092, 9770, 5151, 1445, 65268, 596, 55872, 2081, 6278, 51704, 260425, 10318, 8754, 3326, 65125, 80851, 5621, 7430, 150290, 54206, 6385, 5770, 2185…
GOTERM_BP_FAT	GO:0000165~MAPK cascade	80	7.77454	1.73665	1.58444e-06	0.00311993	912	841	16650	0.0109577	0.000126638	2146, 153090, 805, 5894, 4205, 801, 2254, 5911, 5684, 983, 4616, 3965, 2950, 80149, 8324, 56005, 51135, 5580, 5581, 678, 10333, 10808, 2065, 9448, 5605, 5708, 7039, 5606, 5604, 5690, 5692, 7314, 7133, 5921, 8682, 5687, 2889, 3685, 1512, 60370, 5596, 3643, 4790, 23533, 5718, 9368, 9261, 5663, 5711, 5660, 5713, 1843, 5801, 6237, 7186, 23198, 28996, 5515, 1647, 4804, 9770, 5151, 1445, 65268, 55872, …
GOTERM_BP_FAT	GO:0023014~signal transduction by protein phosphorylation	82	7.9689	1.707	2.28924e-06	0.00450772	912	877	16650	0.0157934	0.000174923	2146, 153090, 805, 5894, 4205, 801, 2254, 5911, 5684, 983, 4616, 3965, 2950, 80149, 8324, 56005, 51135, 5580, 5581, 678, 10333, 10808, 2065, 9448, 5605, 5708, 7039, 5606, 5604, 5690, 5692, 7314, 7133, 5921, 8682, 5687, 2889, 3685, 1512, 51719, 60370, 5596, 3643, 4790, 23533, 5718, 9368, 9261, 5663, 5711, 5660, 5713, 1843, 5801, 6237, 7186, 23198, 28996, 5515, 1647, 4804, 9770, 5151, 1445, 65268, …
GOTERM_BP_FAT	GO:0033674~positive regulation of kinase activity	54	5.24781	1.95219	4.01419e-06	0.00790418	912	505	16650	0.0275287	0.000279109	153090, 2146, 55437, 805, 5894, 1191, 113, 801, 22974, 57679, 983, 4616, 6868, 51429, 5580, 2200, 10333, 10808, 219736, 2065, 5605, 7039, 5606, 5604, 7314, 8682, 2889, 51719, 60370, 8536, 3643, 5879, 23533, 9261, 5663, 8797, 7186, 5515, 1647, 10040, 9770, 1445, 2081, 51704, 3326, 8754, 4486, 65125, 2549, 6385, 5770, 2185, 892, 1164
GOTERM_BP_FAT	GO:0042325~regulation of phosphorylation	116	11.2731	1.52029	4.36459e-06	0.00859409	912	1393	16650	0.0298954	0.000289019	2146, 55437, 4041, 79705, 805, 1191, 801, 22974, 57679, 4616, 6868, 2950, 59343, 8324, 10159, 51429, 2200, 10333, 10808, 219736, 9448, 5175, 23645, 3091, 8682, 60370, 8536, 8412, 23533, 83891, 5753, 9368, 7415, 5611, 3315, 1843, 5801, 7186, 28996, 1647, 4804, 624, 4092, 9770, 5151, 1445, 65268, 596, 55872, 2081, 6278, 51704, 260425, 10318, 8754, 3326, 80851, 65125, 5621, 7430, 150290, 54206, 2647…
GOTERM_BP_FAT	GO:0031401~positive regulation of protein modification process	99	9.62099	1.58128	5.22898e-06	0.010296	912	1143	16650	0.0357093	0.000339778	2146, 55437, 79705, 805, 1191, 801, 22974, 57679, 4616, 6868, 59343, 8324, 51429, 604, 2200, 57162, 10333, 10808, 219736, 5175, 23645, 8682, 60370, 8536, 8412, 23533, 5753, 7415, 23198, 28996, 7186, 10010, 1647, 4582, 4804, 4092, 9770, 5151, 1445, 596, 2081, 329, 6278, 51704, 8754, 3326, 65125, 6385, 5770, 2185, 892, 153090, 113, 5894, 2254, 5911, 5684, 983, 3965, 80149, 56005, 701, 5329, 5580, 5…
GOTERM_BP_FAT	GO:0045859~regulation of protein kinase activity	70	6.80272	1.75063	6.02214e-06	0.0118577	912	730	16650	0.0410133	0.000384129	2146, 153090, 55437, 4041, 805, 113, 1191, 5894, 801, 22974, 983, 57679, 4616, 2950, 6868, 51429, 5580, 2200, 10333, 10808, 219736, 2065, 5605, 7039, 5606, 5604, 7314, 8682, 2889, 7128, 51719, 60370, 8536, 3643, 23533, 5753, 9368, 9261, 151195, 5663, 5611, 3315, 8797, 1843, 7186, 5515, 1647, 10040, 9770, 1445, 2041, 2081, 51704, 8754, 3326, 122809, 65125, 80851, 4486, 150290, 54206, 1022, 2549, 6…
GOTERM_BP_FAT	GO:0051338~regulation of transferase activity	85	8.26045	1.62493	9.68484e-06	0.019069	912	955	16650	0.0651308	0.000565795	2146, 153090, 55437, 4041, 805, 113, 1191, 5894, 801, 22974, 5684, 983, 57679, 4616, 6868, 2950, 701, 51429, 5580, 2200, 10333, 10808, 219736, 2065, 5605, 5708, 7039, 5606, 5604, 5690, 5692, 5982, 7314, 8682, 5687, 2889, 7128, 51719, 60370, 8536, 3643, 5879, 23533, 5718, 5753, 347735, 9368, 151195, 9261, 5663, 5711, 6950, 5713, 5611, 3315, 1843, 8797, 7186, 23198, 5515, 1647, 10040, 4092, 9770, 1…
GOTERM_BP_FAT	GO:0019220~regulation of phosphate metabolic process	128	12.4393	1.45145	1.24535e-05	0.0245197	912	1610	16650	0.0829582	0.000676351	2146, 55437, 4041, 79705, 805, 1191, 801, 22870, 22974, 57679, 4616, 6868, 2950, 8324, 59343, 10159, 51429, 2200, 10333, 10808, 219736, 9448, 5744, 5175, 23645, 3091, 8682, 4831, 1812, 60370, 8536, 8412, 23533, 83891, 5753, 9368, 7415, 5611, 3315, 1843, 5801, 7186, 28996, 1647, 4804, 624, 7184, 4092, 9770, 5151, 1445, 65268, 596, 55872, 2081, 6278, 51704, 260425, 53349, 10318, 8754, 3326, 80851, …
GOTERM_BP_FAT	GO:0051174~regulation of phosphorus metabolic process	128	12.4393	1.45055	1.31097e-05	0.0258115	912	1611	16650	0.0871333	0.000706459	2146, 55437, 4041, 79705, 805, 1191, 801, 22870, 22974, 57679, 4616, 6868, 2950, 8324, 59343, 10159, 51429, 2200, 10333, 10808, 219736, 9448, 5744, 5175, 23645, 3091, 8682, 4831, 1812, 60370, 8536, 8412, 23533, 83891, 5753, 9368, 7415, 5611, 3315, 1843, 5801, 7186, 28996, 1647, 4804, 624, 7184, 4092, 9770, 5151, 1445, 65268, 596, 55872, 2081, 6278, 51704, 260425, 53349, 10318, 8754, 3326, 80851, …
GOTERM_BP_FAT	GO:0001934~positive regulation of protein phosphorylation	79	7.67736	1.62053	2.34506e-05	0.0461672	912	890	16650	0.150475	0.00114777	2146, 153090, 55437, 79705, 805, 113, 1191, 5894, 801, 2254, 5911, 22974, 983, 57679, 4616, 3965, 6868, 59343, 80149, 8324, 56005, 51429, 5329, 5580, 2200, 5581, 10333, 10808, 219736, 2065, 5605, 7039, 5606, 5175, 5604, 23645, 7314, 7133, 8682, 2889, 51719, 60370, 8536, 3643, 8412, 5879, 23533, 5753, 8099, 9261, 5663, 5660, 8797, 55620, 7186, 28996, 5515, 1647, 10040, 4804, 7272, 9770, 5151, 1445…
GOTERM_BP_FAT	GO:1902533~positive regulation of intracellular signal transduction	80	7.77454	1.5962	3.37131e-05	0.0663645	912	915	16650	0.20899	0.00156174	2146, 153090, 841, 219699, 79705, 805, 1191, 5894, 801, 2254, 847, 983, 57679, 4616, 3965, 80149, 8324, 56005, 5326, 81, 51135, 5581, 10333, 57162, 3304, 219736, 2065, 6009, 5605, 7039, 5606, 5175, 5604, 54468, 7314, 7133, 8682, 2889, 56892, 60370, 9641, 1491, 3643, 5879, 23533, 5753, 9368, 7105, 9261, 5663, 5660, 51026, 2697, 8797, 55620, 7186, 28996, 1647, 4804, 80762, 57158, 5966, 9770, 5151, …
GOTERM_BP_FAT	GO:0042327~positive regulation of phosphorylation	81	7.87172	1.58668	3.62714e-05	0.0713989	912	932	16650	0.222939	0.00165807	2146, 153090, 55437, 79705, 805, 113, 1191, 5894, 801, 2254, 5911, 22974, 983, 57679, 4616, 3965, 6868, 59343, 80149, 8324, 56005, 51429, 5329, 5580, 2200, 5581, 10333, 10808, 219736, 2065, 5605, 7039, 5606, 5175, 5604, 23645, 3091, 7314, 7133, 8682, 2889, 51719, 60370, 8536, 3643, 8412, 5879, 23533, 5753, 8099, 9261, 5663, 7415, 5660, 8797, 55620, 7186, 28996, 5515, 1647, 10040, 4804, 7272, 9770…
GOTERM_BP_FAT	GO:0043549~regulation of kinase activity	71	6.8999	1.64495	3.9446e-05	0.0776456	912	788	16650	0.239906	0.00179129	2146, 153090, 55437, 4041, 805, 113, 1191, 5894, 801, 22974, 983, 57679, 4616, 2950, 6868, 51429, 5580, 2200, 10333, 10808, 219736, 2065, 5605, 7039, 5606, 5604, 7314, 8682, 2889, 7128, 51719, 60370, 8536, 3643, 5879, 23533, 5753, 9368, 9261, 151195, 5663, 5611, 3315, 8797, 1843, 7186, 5515, 1647, 10040, 9770, 1445, 2041, 2081, 51704, 8754, 3326, 122809, 65125, 80851, 4486, 150290, 54206, 1022, 2…
GOTERM_BP_FAT	GO:0071902~positive regulation of protein serine/threonine kinase activity	35	3.40136	2.12993	4.66535e-05	0.0918269	912	300	16650	0.277065	0.0020384	2146, 23533, 153090, 805, 801, 9261, 5663, 57679, 983, 8797, 4616, 6868, 7186, 5515, 1647, 10333, 1445, 2081, 5605, 7039, 5606, 5604, 7314, 3326, 4486, 8682, 2549, 51719, 60370, 5770, 2185, 8536, 3643, 892, 1164
GOTERM_BP_FAT	GO:0071900~regulation of protein serine/threonine kinase activity	48	4.66472	1.841	6.5481e-05	0.128862	912	476	16650	0.365787	0.00270687	2146, 153090, 23533, 4041, 805, 5894, 801, 9261, 151195, 5663, 3315, 983, 57679, 8797, 1843, 4616, 7186, 2950, 6868, 5515, 1647, 5580, 10333, 1445, 2081, 5605, 7039, 5606, 5604, 3326, 7314, 8754, 4486, 8682, 65125, 2889, 150290, 1022, 2549, 51719, 7128, 60370, 5770, 8536, 3643, 2185, 892, 1164
GOTERM_BP_FAT	GO:0043408~regulation of MAPK cascade	62	6.02527	1.66948	8.87564e-05	0.174628	912	678	16650	0.460569	0.0035009	2146, 153090, 5894, 2254, 5911, 10193, 983, 4616, 3965, 2950, 8324, 80149, 10159, 56005, 5580, 5581, 10333, 10808, 9448, 5605, 7039, 5606, 5604, 7133, 7314, 7444, 8682, 2889, 60370, 3643, 23533, 9368, 9261, 5663, 5660, 1843, 5801, 6237, 7186, 28996, 5515, 1647, 4804, 9770, 5151, 1445, 65268, 2081, 55872, 6278, 260425, 10318, 8754, 4486, 7430, 150290, 54206, 2549, 467, 5770, 2185, 5771
GOTERM_BP_FAT	GO:0032147~activation of protein kinase activity	33	3.207	2.0217	0.000211265	0.415189	912	298	16650	0.769912	0.00731956	153090, 55437, 113, 5894, 9261, 5663, 22974, 983, 8797, 4616, 7186, 1647, 10040, 5580, 2200, 10333, 5605, 2081, 7039, 5606, 51704, 5604, 8754, 7314, 65125, 8682, 2889, 2549, 51719, 60370, 5770, 2185, 3643
GOTERM_BP_FAT	GO:0045937~positive regulation of phosphate metabolic process	85	8.26045	1.47932	0.000259561	0.509871	912	1049	16650	0.835562	0.00872492	2146, 153090, 55437, 79705, 805, 113, 1191, 5894, 801, 2254, 5911, 22974, 983, 57679, 4616, 3965, 6868, 59343, 80149, 8324, 56005, 51429, 5329, 5580, 2200, 5581, 10333, 10808, 219736, 2065, 5605, 7039, 5606, 5744, 5175, 5604, 23645, 3091, 7314, 7133, 8682, 2889, 4831, 51719, 1812, 4161, 60370, 8536, 3643, 8412, 5879, 23533, 5753, 8099, 9261, 5663, 7415, 5660, 8797, 55620, 7186, 28996, 5515, 1647,…
GOTERM_BP_FAT	GO:0010562~positive regulation of phosphorus metabolic process	85	8.26045	1.47932	0.000259561	0.509871	912	1049	16650	0.835562	0.00872492	2146, 153090, 55437, 79705, 805, 113, 1191, 5894, 801, 2254, 5911, 22974, 983, 57679, 4616, 3965, 6868, 59343, 80149, 8324, 56005, 51429, 5329, 5580, 2200, 5581, 10333, 10808, 219736, 2065, 5605, 7039, 5606, 5744, 5175, 5604, 23645, 3091, 7314, 7133, 8682, 2889, 4831, 51719, 1812, 4161, 60370, 8536, 3643, 8412, 5879, 23533, 5753, 8099, 9261, 5663, 7415, 5660, 8797, 55620, 7186, 28996, 5515, 1647,…
GOTERM_BP_FAT	GO:0043405~regulation of MAP kinase activity	32	3.10982	1.78658	0.00208431	4.02531	912	327	16650	1	0.0454398	23533, 153090, 2146, 5894, 9261, 5663, 983, 1843, 4616, 2950, 7186, 5515, 1647, 5580, 10333, 1445, 5605, 2081, 7039, 5606, 5604, 8754, 7314, 4486, 8682, 150290, 2889, 2549, 60370, 5770, 2185, 3643
GOTERM_BP_FAT	GO:0043406~positive regulation of MAP kinase activity	22	2.138	1.8509	0.00810532	14.8073	912	217	16650	1	0.119675	2146, 23533, 153090, 10333, 1445, 2081, 5605, 7039, 5606, 5604, 9261, 5663, 7314, 4486, 8682, 983, 7186, 2549, 60370, 5770, 3643, 2185
GOTERM_BP_FAT	GO:0043410~positive regulation of MAPK cascade	40	3.88727	1.5057	0.0106379	18.9899	912	485	16650	1	0.143812	2146, 153090, 23533, 5894, 2254, 9261, 5663, 5660, 983, 4616, 3965, 28996, 7186, 8324, 1647, 80149, 56005, 4804, 5581, 9770, 5151, 10333, 1445, 2081, 5605, 7039, 5606, 6278, 5604, 7133, 8754, 7314, 4486, 8682, 2889, 2549, 60370, 5770, 2185, 3643
GOTERM_BP_FAT	GO:0000187~activation of MAPK activity	14	1.36054	1.75063	0.0570696	68.5609	912	146	16650	1	0.416726	153090, 5605, 2081, 7039, 5606, 5604, 9261, 7314, 983, 8682, 2549, 60370, 5770, 3643
Annotation Cluster 15	Enrichment Score:5.17
GOTERM_BP_FAT	GO:2001234~negative regulation of apoptotic signaling pathway	33	3.207	2.86889	1.35946e-07	0.000267694	912	210	16650	0.000944919	1.78369e-05	10525, 55437, 841, 219699, 8531, 5894, 1191, 64114, 5663, 3315, 8797, 10017, 2950, 7186, 4582, 624, 5329, 3304, 10808, 596, 598, 2730, 3091, 80196, 6880, 292, 8682, 3685, 55829, 7178, 7128, 5770, 1491
GOTERM_BP_FAT	GO:0097193~intrinsic apoptotic signaling pathway	36	3.49854	2.35569	3.96417e-06	0.00780568	912	279	16650	0.0271904	0.000278415	10525, 153090, 8531, 9368, 1191, 3315, 23612, 28996, 10017, 7186, 4582, 5326, 624, 5580, 5329, 3304, 10808, 596, 204851, 2081, 598, 3091, 23645, 8065, 30001, 7133, 7314, 6880, 835, 54205, 55829, 7178, 468, 9641, 5770, 5771
GOTERM_BP_FAT	GO:2001243~negative regulation of intrinsic apoptotic signaling pathway	17	1.65209	3.30172	4.65194e-05	0.091563	912	94	16650	0.27639	0.00204539	10525, 3304, 8531, 10808, 596, 1191, 598, 3091, 6880, 3315, 10017, 55829, 7178, 4582, 5770, 624, 5329
GOTERM_BP_FAT	GO:2001242~regulation of intrinsic apoptotic signaling pathway	22	2.138	2.6424	8.2968e-05	0.163248	912	152	16650	0.43841	0.00329162	10525, 3304, 8531, 10808, 596, 9368, 598, 1191, 3091, 7314, 6880, 3315, 10017, 55829, 7178, 4582, 5326, 5770, 624, 23604, 5329, 5771
Annotation Cluster 16	Enrichment Score:5
GOTERM_BP_FAT	GO:0006986~response to unfolded protein	31	3.01263	3.29043	1.49394e-08	2.94176e-05	912	172	16650	0.000103883	2.80779e-06	153090, 10525, 55062, 10952, 7709, 7415, 23480, 3312, 5611, 3336, 3315, 11015, 3320, 56005, 23071, 7184, 3304, 10808, 22824, 2081, 11231, 23645, 30001, 3326, 3329, 55829, 467, 468, 5770, 1491, 5771
GOTERM_BP_FAT	GO:0035966~response to topologically incorrect protein	32	3.10982	3.1075	3.36214e-08	6.62049e-05	912	188	16650	0.000233776	5.56673e-06	153090, 10525, 55062, 1191, 10952, 7709, 7415, 23480, 3312, 5611, 3336, 3315, 11015, 3320, 56005, 7184, 23071, 3304, 10808, 22824, 2081, 11231, 23645, 30001, 3326, 3329, 467, 55829, 468, 5770, 1491, 5771
GOTERM_BP_FAT	GO:0030968~endoplasmic reticulum unfolded protein response	22	2.138	3.04276	9.58673e-06	0.0188758	912	132	16650	0.0644928	0.00056481	10525, 153090, 3304, 55062, 2081, 11231, 10952, 7709, 23645, 7415, 23480, 5611, 30001, 11015, 55829, 467, 468, 56005, 1491, 5770, 7184, 5771
GOTERM_BP_FAT	GO:0034620~cellular response to unfolded protein	22	2.138	2.97515	1.36818e-05	0.0269378	912	135	16650	0.0907579	0.000720527	10525, 153090, 3304, 55062, 2081, 11231, 10952, 7709, 23645, 7415, 23480, 5611, 30001, 11015, 55829, 467, 468, 56005, 1491, 5770, 7184, 5771
GOTERM_BP_FAT	GO:0035967~cellular response to topologically incorrect protein	22	2.138	2.6956	6.18368e-05	0.121694	912	149	16650	0.349508	0.00258717	10525, 153090, 3304, 55062, 2081, 11231, 10952, 7709, 23645, 7415, 23480, 5611, 30001, 11015, 55829, 467, 468, 56005, 1491, 5770, 7184, 5771
GOTERM_BP_FAT	GO:0036498~IRE1-mediated unfolded protein response	13	1.26336	3.39051	0.000377435	0.740603	912	70	16650	0.927573	0.0118617	153090, 10525, 3304, 55062, 2081, 10952, 11231, 7709, 23480, 5611, 11015, 56005, 5770
GOTERM_BP_FAT	GO:0034976~response to endoplasmic reticulum stress	26	2.52672	1.76458	0.00687135	12.6959	912	269	16650	1	0.107887	10525, 153090, 55062, 10952, 7709, 7415, 23480, 5611, 11015, 7186, 56005, 23071, 51465, 7184, 3304, 596, 2081, 11231, 23645, 30001, 55829, 467, 468, 5770, 1491, 5771
Annotation Cluster 17	Enrichment Score:4.89
GOTERM_BP_FAT	GO:0038127~ERBB signaling pathway	29	2.81827	3.5773	7.10646e-09	1.39936e-05	912	148	16650	4.94171e-05	1.64728e-06	153090, 5753, 5782, 5663, 10193, 222584, 5801, 6868, 3320, 5641, 9026, 5329, 9770, 1445, 2065, 7039, 8874, 10254, 8065, 7314, 1796, 122809, 93343, 163, 54206, 2549, 1839, 2185, 5771
GOTERM_BP_FAT	GO:1901184~regulation of ERBB signaling pathway	18	1.74927	3.77722	4.01827e-06	0.00791221	912	87	16650	0.0275563	0.000276626	153090, 5753, 5782, 7039, 10254, 8874, 5663, 7314, 1796, 122809, 93343, 163, 6868, 54206, 5641, 9026, 5329, 5771
GOTERM_BP_FAT	GO:0007173~epidermal growth factor receptor signaling pathway	21	2.04082	3.1949	7.59534e-06	0.0149552	912	120	16650	0.0514476	0.00046321	153090, 1445, 5753, 7039, 10254, 8874, 5663, 7314, 1796, 122809, 222584, 163, 6868, 54206, 2549, 9026, 1839, 2185, 5329, 5771, 9770
GOTERM_BP_FAT	GO:0042058~regulation of epidermal growth factor receptor signaling pathway	17	1.65209	3.69478	1.08141e-05	0.0212923	912	84	16650	0.0724437	0.00061121	153090, 5753, 5782, 7039, 10254, 8874, 5663, 7314, 1796, 122809, 93343, 163, 6868, 54206, 9026, 5329, 5771
GOTERM_BP_FAT	GO:1901185~negative regulation of ERBB signaling pathway	10	0.971817	3.96882	0.000745949	1.45868	912	46	16650	0.994424	0.0205431	153090, 163, 54206, 5641, 10254, 8874, 5663, 7314, 122809, 5771
GOTERM_BP_FAT	GO:0042059~negative regulation of epidermal growth factor receptor signaling pathway	9	0.874636	3.65132	0.00275967	5.29626	912	45	16650	1	0.0557507	153090, 163, 54206, 10254, 8874, 5663, 7314, 122809, 5771
Annotation Cluster 18	Enrichment Score:4.76
GOTERM_BP_FAT	GO:0032269~negative regulation of cellular protein metabolic process	94	9.13508	1.72996	1.93502e-07	0.00038103	912	992	16650	0.00134471	2.31999e-05	153090, 841, 4041, 79705, 805, 5894, 6726, 1294, 801, 332, 5684, 983, 10755, 4616, 2950, 59343, 80149, 1977, 25824, 56478, 701, 10062, 5329, 5580, 5581, 9444, 678, 3304, 10808, 5605, 5708, 5604, 23645, 5690, 5692, 7314, 6880, 5687, 2889, 6197, 9683, 6695, 5270, 7128, 4790, 1613, 83891, 5718, 5753, 9368, 5663, 5711, 5611, 5713, 3315, 1843, 5801, 23019, 5515, 1647, 2597, 4804, 624, 89778, 58189, 40…
GOTERM_BP_FAT	GO:0051248~negative regulation of protein metabolic process	97	9.42663	1.68817	3.71927e-07	0.00073237	912	1049	16650	0.00258304	3.80343e-05	4041, 805, 79705, 1191, 1294, 801, 332, 4616, 2950, 59343, 1977, 25824, 678, 9444, 10808, 23645, 6880, 3685, 6695, 4790, 1613, 5753, 83891, 9368, 5611, 3315, 1843, 5801, 23019, 1647, 2597, 4804, 624, 58189, 4092, 9770, 1445, 65268, 55872, 329, 4179, 10318, 3326, 80851, 5621, 65125, 150290, 7430, 54206, 5770, 5774, 5771, 153090, 841, 6726, 5894, 5684, 983, 10755, 80149, 701, 56478, 51465, 10062, 5…
GOTERM_BP_FAT	GO:0044092~negative regulation of molecular function	85	8.26045	1.41074	0.00109977	2.14347	912	1100	16650	0.999525	0.0284625	2146, 153090, 841, 4041, 805, 5894, 1294, 64114, 801, 332, 847, 5684, 983, 4616, 2950, 59343, 80149, 25824, 701, 5329, 5580, 50848, 5581, 57162, 5708, 23645, 5690, 5692, 307, 7314, 4552, 5687, 6197, 6695, 8195, 163882, 5270, 7341, 7128, 51719, 8536, 4790, 4642, 54828, 5718, 5753, 9368, 51291, 8553, 5663, 5711, 5611, 5713, 3315, 1843, 5515, 1647, 4804, 89778, 58189, 80762, 4092, 1445, 2041, 6717, …
GOTERM_BP_FAT	GO:0043086~negative regulation of catalytic activity	68	6.60836	1.47968	0.00116333	2.26602	912	839	16650	0.999695	0.029643	153090, 841, 4041, 5894, 64114, 1294, 332, 5684, 983, 4616, 2950, 25824, 701, 5329, 5580, 50848, 5708, 23645, 5690, 5692, 307, 7314, 4552, 5687, 6197, 6695, 8195, 163882, 5270, 7128, 4790, 4642, 54828, 5718, 5753, 51291, 5663, 5711, 5611, 5713, 3315, 1843, 5515, 1647, 4804, 89778, 58189, 4092, 1445, 2041, 4179, 329, 80196, 53349, 6272, 122809, 57718, 65125, 80851, 57082, 150290, 54206, 26472, 120…
Annotation Cluster 19	Enrichment Score:4.42
GOTERM_CC_FAT	GO:0005911~cell-cell junction	69	6.70554	1.77072	4.40669e-06	0.00681374	879	644	14527	0.00372113	0.000286733	153090, 8531, 1192, 5917, 6772, 64115, 7791, 2709, 10694, 6513, 10755, 55379, 6520, 6868, 3927, 57488, 8502, 81, 51429, 5580, 50848, 9069, 3304, 8407, 5605, 54566, 25932, 92359, 81624, 100506658, 9208, 7409, 153562, 7408, 5216, 26872, 9531, 2317, 6809, 3312, 84612, 8615, 2697, 9124, 57619, 55971, 1364, 1365, 10806, 81607, 4092, 1445, 226, 6523, 260425, 3326, 5901, 54443, 7430, 4810, 3939, 10938, …
GOTERM_MF_FAT	GO:0045296~cadherin binding	37	3.59572	2.17163	1.74837e-05	0.0290854	859	307	15478	0.0261744	0.00106036	153090, 9531, 1192, 5917, 6772, 2317, 5663, 3312, 10694, 8615, 10755, 55379, 6520, 9124, 3927, 55971, 57488, 51429, 50848, 3304, 8407, 4179, 226, 81624, 9208, 7408, 3326, 5901, 54443, 7430, 3939, 10938, 4627, 5770, 23085, 5216, 999
GOTERM_MF_FAT	GO:0098641~cadherin binding involved in cell-cell adhesion	35	3.40136	2.17466	2.9807e-05	0.0495814	859	290	15478	0.0442108	0.00173764	153090, 9531, 1192, 5917, 6772, 2317, 3312, 10694, 8615, 10755, 55379, 6520, 9124, 3927, 55971, 57488, 51429, 50848, 3304, 8407, 226, 81624, 9208, 7408, 3326, 5901, 54443, 7430, 3939, 10938, 4627, 5770, 23085, 5216, 999
GOTERM_CC_FAT	GO:0005913~cell-cell adherens junction	40	3.88727	1.99117	5.21985e-05	0.0806828	879	332	14527	0.0432002	0.00232157	153090, 9531, 1192, 5917, 6772, 2317, 7791, 3312, 10694, 8615, 10755, 2697, 55379, 6520, 9124, 3927, 55971, 57488, 81607, 51429, 4092, 50848, 3304, 8407, 226, 81624, 9208, 7408, 3326, 5901, 54443, 7430, 3939, 10938, 4627, 4008, 5770, 23085, 5216, 999
GOTERM_MF_FAT	GO:0098632~protein binding involved in cell-cell adhesion	35	3.40136	2.09519	6.38489e-05	0.106179	859	301	15478	0.0923186	0.00358105	153090, 9531, 1192, 5917, 6772, 2317, 3312, 10694, 8615, 10755, 55379, 6520, 9124, 3927, 55971, 57488, 51429, 50848, 3304, 8407, 226, 81624, 9208, 7408, 3326, 5901, 54443, 7430, 3939, 10938, 4627, 5770, 23085, 5216, 999
GOTERM_MF_FAT	GO:0098631~protein binding involved in cell adhesion	35	3.40136	2.06095	8.83743e-05	0.146936	859	306	15478	0.125471	0.00461242	153090, 9531, 1192, 5917, 6772, 2317, 3312, 10694, 8615, 10755, 55379, 6520, 9124, 3927, 55971, 57488, 51429, 50848, 3304, 8407, 226, 81624, 9208, 7408, 3326, 5901, 54443, 7430, 3939, 10938, 4627, 5770, 23085, 5216, 999
GOTERM_MF_FAT	GO:0050839~cell adhesion molecule binding	46	4.47036	1.79795	0.000160443	0.26661	859	461	15478	0.216051	0.00713359	153090, 9531, 1192, 5917, 6772, 928, 2317, 5663, 3312, 8840, 10694, 8615, 10755, 55379, 3675, 6520, 6868, 9124, 3927, 55971, 57488, 81607, 81, 51429, 50848, 2200, 3304, 8407, 4179, 226, 81624, 9208, 7408, 3326, 8754, 5901, 54443, 7430, 3939, 10938, 4627, 5770, 23085, 5771, 5216, 999
Annotation Cluster 20	Enrichment Score:4.4
GOTERM_BP_FAT	GO:0010033~response to organic substance	213	20.6997	1.37798	3.02622e-07	0.0005959	912	2822	16650	0.00210222	3.18848e-05	79801, 805, 6775, 1191, 6772, 801, 3727, 8013, 3726, 2950, 6868, 8324, 160897, 1977, 79602, 2200, 10333, 204851, 3091, 23645, 27, 6880, 29, 2331, 10094, 7341, 6777, 1812, 6776, 1491, 8867, 4791, 4790, 4793, 5216, 824, 5753, 5355, 928, 5611, 4641, 1843, 7186, 23019, 2597, 7184, 4092, 1445, 329, 8754, 2591, 3939, 5770, 5771, 153090, 841, 84817, 55788, 113, 10952, 2254, 7791, 847, 163702, 983, 10755…
GOTERM_BP_FAT	GO:0070887~cellular response to chemical stimulus	193	18.7561	1.33063	1.35336e-05	0.026646	912	2648	16650	0.0898202	0.000723685	2146, 79801, 8531, 688, 6775, 4205, 6772, 2288, 3727, 8013, 3726, 11015, 3675, 7168, 2950, 6868, 8324, 1977, 25824, 79602, 2200, 678, 10808, 204851, 219736, 9448, 3091, 23645, 7409, 7941, 27, 8729, 1512, 8195, 4831, 2331, 10094, 7341, 6777, 1812, 6776, 1491, 4790, 4793, 1613, 5216, 54828, 10525, 824, 5753, 83891, 51022, 55062, 928, 5355, 7415, 23480, 5611, 4641, 11031, 3315, 1843, 7186, 28996, 23…
GOTERM_BP_FAT	GO:0071310~cellular response to organic substance	161	15.6463	1.34461	5.24644e-05	0.103259	912	2186	16650	0.305697	0.00226356	2146, 79801, 8531, 688, 6775, 6772, 2288, 3727, 3726, 8013, 11015, 3675, 6868, 2950, 8324, 1977, 79602, 2200, 678, 204851, 9448, 3091, 23645, 27, 1512, 8195, 4831, 2331, 10094, 7341, 6777, 1812, 6776, 1491, 4790, 4793, 1613, 5216, 10525, 824, 5753, 83891, 55062, 7415, 5355, 928, 23480, 5611, 4641, 11031, 3315, 1843, 7186, 28996, 23198, 23019, 10010, 2274, 2597, 4582, 4804, 7184, 4092, 5151, 1445,…
GOTERM_BP_FAT	GO:0009719~response to endogenous stimulus	106	10.3013	1.25013	0.0115817	20.4981	912	1548	16650	1	0.152668	2146, 4041, 79801, 805, 688, 6772, 801, 2288, 3727, 3726, 8013, 3675, 6868, 2950, 1977, 79602, 2200, 678, 8682, 1512, 8195, 2331, 4831, 10094, 1812, 6777, 6776, 4790, 1515, 824, 83891, 928, 4641, 11031, 1843, 28996, 23019, 3320, 2274, 4804, 7184, 4092, 5151, 1445, 596, 598, 329, 8754, 3326, 6272, 2591, 3329, 7430, 54206, 3939, 10938, 27101, 7533, 5770, 2185, 79039, 5771, 999, 153090, 55788, 5782,…
Annotation Cluster 21	Enrichment Score:4.34
GOTERM_BP_FAT	GO:0006928~movement of cell or subcellular component	148	14.3829	1.50528	2.57687e-07	0.000507418	912	1795	16650	0.00179035	2.89021e-05	4041, 219699, 23511, 6772, 29127, 55740, 8013, 3675, 7168, 6868, 2950, 79784, 604, 5175, 8874, 3091, 7409, 7408, 7941, 27, 29, 10092, 8729, 3685, 1512, 163, 9057, 6695, 8195, 2331, 3915, 54820, 10094, 7341, 6777, 1812, 7171, 6776, 29984, 1613, 5216, 54828, 126731, 5753, 91010, 9368, 928, 4641, 84612, 3315, 5613, 5801, 81565, 9023, 3320, 4804, 1462, 10806, 10112, 23095, 4017, 196527, 4092, 1445, 7…
GOTERM_BP_FAT	GO:0040011~locomotion	128	12.4393	1.52735	9.68427e-07	0.00190694	912	1530	16650	0.00671182	8.74565e-05	219699, 4041, 23511, 6772, 55740, 8013, 3675, 7168, 6868, 2950, 5175, 8874, 3091, 7409, 7408, 7941, 27, 29, 10092, 8729, 3685, 1512, 9057, 8195, 6695, 2331, 3915, 54820, 6777, 1812, 6776, 29984, 1613, 5216, 54828, 126731, 5753, 91010, 9368, 5355, 6809, 4641, 3315, 5613, 84612, 5801, 81565, 9023, 3320, 4804, 1462, 10806, 4017, 196527, 4092, 1445, 8852, 596, 6278, 140883, 57688, 8754, 7430, 57402, …
GOTERM_BP_FAT	GO:0048870~cell motility	112	10.8844	1.5374	4.02361e-06	0.00792271	912	1330	16650	0.0275924	0.000274278	4041, 23511, 6772, 3675, 7168, 6868, 2950, 5175, 8874, 7409, 3091, 27, 7941, 29, 10092, 8729, 3685, 1512, 9057, 8195, 6695, 3915, 54820, 6777, 1812, 6776, 29984, 1613, 5216, 54828, 126731, 5753, 91010, 9368, 4641, 3315, 5613, 84612, 5801, 81565, 9023, 3320, 1462, 10806, 4017, 196527, 4092, 1445, 8852, 596, 6278, 57688, 8754, 57402, 23080, 4627, 6385, 1839, 2185, 153090, 5911, 10193, 55789, 57580,…
GOTERM_BP_FAT	GO:0051674~localization of cell	112	10.8844	1.5374	4.02361e-06	0.00792271	912	1330	16650	0.0275924	0.000274278	4041, 23511, 6772, 3675, 7168, 6868, 2950, 5175, 8874, 7409, 3091, 27, 7941, 29, 10092, 8729, 3685, 1512, 9057, 8195, 6695, 3915, 54820, 6777, 1812, 6776, 29984, 1613, 5216, 54828, 126731, 5753, 91010, 9368, 4641, 3315, 5613, 84612, 5801, 81565, 9023, 3320, 1462, 10806, 4017, 196527, 4092, 1445, 8852, 596, 6278, 57688, 8754, 57402, 23080, 4627, 6385, 1839, 2185, 153090, 5911, 10193, 55789, 57580,…
GOTERM_BP_FAT	GO:0016477~cell migration	101	9.81535	1.55736	7.69577e-06	0.0151529	912	1184	16650	0.0521098	0.000465253	4041, 23511, 6772, 3675, 7168, 6868, 2950, 5175, 8874, 7409, 3091, 27, 7941, 29, 10092, 8729, 3685, 1512, 9057, 6695, 3915, 54820, 1812, 6777, 6776, 29984, 1613, 5216, 54828, 5753, 91010, 9368, 4641, 3315, 5613, 81565, 5801, 9023, 3320, 10806, 1462, 4017, 196527, 4092, 1445, 596, 6278, 57688, 8754, 57402, 23080, 4627, 6385, 1839, 2185, 153090, 5911, 10193, 55789, 57580, 983, 10755, 3965, 6520, 80…
GOTERM_BP_FAT	GO:0040012~regulation of locomotion	70	6.80272	1.66401	3.22116e-05	0.0634099	912	768	16650	0.200688	0.00150225	153090, 5894, 10193, 5911, 3675, 3965, 7168, 2950, 6868, 80149, 54859, 81, 11057, 5581, 2065, 8976, 54566, 25932, 5175, 8874, 3091, 57522, 27, 7941, 29, 3352, 3685, 1512, 8828, 8195, 5270, 1812, 6776, 2113, 6446, 29984, 3643, 1613, 23604, 5879, 5216, 54828, 126731, 9368, 23678, 6809, 4641, 3315, 5613, 84612, 5801, 6237, 3554, 196527, 4092, 2041, 596, 6278, 9734, 57688, 8754, 90355, 57402, 5293, 2…
GOTERM_BP_FAT	GO:2000145~regulation of cell motility	67	6.51118	1.66194	5.13753e-05	0.101116	912	736	16650	0.300419	0.00223047	153090, 5894, 10193, 5911, 3675, 3965, 7168, 2950, 6868, 80149, 54859, 81, 11057, 5581, 2065, 8976, 54566, 25932, 5175, 8874, 3091, 57522, 27, 7941, 29, 3685, 1512, 8828, 8195, 5270, 1812, 6776, 6446, 2113, 29984, 3643, 1613, 23604, 5879, 5216, 54828, 126731, 9368, 23678, 4641, 3315, 5613, 84612, 5801, 6237, 3554, 196527, 4092, 2041, 596, 6278, 9734, 57688, 8754, 90355, 57402, 5293, 2549, 6385, 7…
GOTERM_BP_FAT	GO:0030334~regulation of cell migration	62	6.02527	1.65242	0.000118094	0.232287	912	685	16650	0.56013	0.00442949	153090, 5911, 10193, 3675, 3965, 7168, 2950, 6868, 80149, 54859, 81, 11057, 5581, 8976, 54566, 25932, 5175, 8874, 3091, 57522, 7941, 29, 3685, 1512, 8828, 5270, 1812, 6776, 6446, 2113, 29984, 3643, 1613, 23604, 5879, 5216, 54828, 9368, 23678, 4641, 3315, 5613, 84612, 5801, 6237, 3554, 196527, 4092, 2041, 596, 6278, 9734, 57688, 8754, 90355, 57402, 5293, 2549, 6385, 7262, 1839, 2185
GOTERM_BP_FAT	GO:0051270~regulation of cellular component movement	70	6.80272	1.59347	0.000120775	0.237554	912	802	16650	0.568256	0.00450553	153090, 5894, 10193, 5911, 3675, 3965, 7168, 2950, 6868, 80149, 54859, 81, 604, 11057, 5581, 2065, 8976, 54566, 25932, 5175, 8874, 3091, 57522, 27, 7941, 29, 3685, 1512, 8828, 8195, 5270, 7341, 1812, 6776, 2113, 6446, 29984, 3643, 1613, 23604, 5879, 5216, 54828, 126731, 9368, 23678, 4641, 3315, 5613, 84612, 5801, 6237, 3554, 196527, 4092, 2041, 6717, 596, 6278, 9734, 57688, 8754, 90355, 57402, 52…
GOTERM_BP_FAT	GO:0030335~positive regulation of cell migration	38	3.69291	1.75633	0.00101548	1.98076	912	395	16650	0.999146	0.0266063	153090, 4641, 3315, 3965, 3675, 6868, 80149, 54859, 3554, 81, 196527, 5581, 2041, 596, 54566, 6278, 8874, 9734, 3091, 8754, 7941, 3685, 1512, 57402, 5293, 8828, 1812, 6776, 1839, 2113, 2185, 3643, 29984, 23604, 1613, 5879, 5216, 54828
GOTERM_BP_FAT	GO:0051272~positive regulation of cellular component movement	39	3.79009	1.69525	0.00163506	3.17093	912	420	16650	0.999989	0.0375902	153090, 4641, 3315, 3965, 3675, 6868, 80149, 54859, 3554, 81, 196527, 604, 5581, 2041, 596, 54566, 6278, 8874, 9734, 3091, 8754, 7941, 3685, 1512, 57402, 5293, 8828, 1812, 6776, 1839, 2113, 2185, 3643, 29984, 23604, 1613, 5879, 5216, 54828
GOTERM_BP_FAT	GO:0040017~positive regulation of locomotion	39	3.79009	1.68722	0.00178927	3.46502	912	422	16650	0.999996	0.0403989	153090, 6809, 4641, 3315, 3965, 3675, 6868, 80149, 54859, 3554, 81, 196527, 5581, 2041, 596, 54566, 6278, 8874, 9734, 3091, 8754, 7941, 3685, 1512, 57402, 5293, 8828, 1812, 6776, 1839, 2113, 3643, 2185, 29984, 1613, 23604, 5879, 5216, 54828
GOTERM_BP_FAT	GO:2000147~positive regulation of cell motility	38	3.69291	1.69621	0.001885	3.64715	912	409	16650	0.999998	0.0418379	153090, 4641, 3315, 3965, 3675, 6868, 80149, 54859, 3554, 81, 196527, 5581, 2041, 596, 54566, 6278, 8874, 9734, 3091, 8754, 7941, 3685, 1512, 57402, 5293, 8828, 1812, 6776, 1839, 2113, 2185, 3643, 29984, 23604, 1613, 5879, 5216, 54828
Annotation Cluster 22	Enrichment Score:4.31
GOTERM_MF_FAT	GO:0035091~phosphatidylinositol binding	33	3.207	2.84505	1.60234e-07	0.000266597	859	209	15478	0.000243045	1.27933e-05	9600, 153090, 83891, 55062, 29127, 11152, 23678, 10979, 91404, 51375, 23174, 23612, 9026, 57488, 51429, 57158, 29887, 84725, 3710, 54877, 80196, 53349, 257364, 9066, 8729, 23001, 9743, 55803, 8723, 85477, 6446, 5216, 9644
GOTERM_MF_FAT	GO:0005543~phospholipid binding	39	3.79009	1.9851	7.32794e-05	0.121852	859	354	15478	0.105212	0.00396245	153090, 9600, 83891, 55062, 29127, 11152, 55784, 23678, 10979, 3312, 91404, 51375, 57580, 23174, 23612, 9026, 57488, 51429, 57158, 29887, 84725, 3710, 80196, 54877, 53349, 257364, 307, 9066, 7941, 8729, 23001, 9743, 55803, 23362, 8723, 85477, 6446, 5216, 9644
GOTERM_MF_FAT	GO:0008289~lipid binding	58	5.63654	1.59311	0.000500251	0.829071	859	656	15478	0.531899	0.0167268	153090, 9600, 5950, 11152, 29127, 55784, 9922, 57580, 23174, 51375, 23612, 94233, 57488, 5130, 51429, 10062, 29887, 10333, 3710, 55852, 5692, 307, 9066, 7941, 93343, 8729, 9743, 55803, 23362, 4831, 8723, 6446, 85477, 5216, 9644, 83891, 55062, 23678, 10979, 7415, 6809, 3312, 5660, 91404, 7186, 9026, 518, 57158, 84725, 80196, 54877, 53349, 257364, 795, 3329, 23001, 7096, 7363
GOTERM_MF_FAT	GO:1901981~phosphatidylinositol phosphate binding	17	1.65209	2.55264	0.000954226	1.57585	859	120	15478	0.765019	0.0285496	153090, 55062, 84725, 29127, 11152, 10979, 80196, 53349, 9066, 91404, 8729, 23612, 55803, 9026, 85477, 57158, 5216
Annotation Cluster 23	Enrichment Score:4.09
GOTERM_BP_FAT	GO:0000302~response to reactive oxygen species	31	3.01263	2.69502	1.35153e-06	0.00266131	912	210	16650	0.00935453	0.00011461	2146, 51022, 6772, 7296, 847, 5660, 8013, 983, 1843, 7168, 2950, 7186, 25824, 5111, 5580, 5151, 5074, 10808, 1263, 596, 6649, 6278, 30001, 8754, 8061, 3329, 54205, 3939, 7128, 2113, 2185
GOTERM_BP_FAT	GO:0042542~response to hydrogen peroxide	21	2.04082	3.06711	1.42372e-05	0.0280313	912	125	16650	0.0942631	0.000744132	5151, 2146, 5074, 51022, 10808, 596, 6772, 847, 8754, 5660, 8061, 8013, 3329, 983, 1843, 3939, 7128, 2113, 2185, 5111, 5580
GOTERM_BP_FAT	GO:0010035~response to inorganic substance	44	4.276	1.71277	0.00064704	1.26643	912	469	16650	0.988902	0.0185029	2146, 140576, 841, 51022, 805, 4205, 2937, 6772, 801, 64924, 928, 7296, 847, 5660, 3727, 3726, 983, 8013, 1843, 7186, 80149, 5111, 4017, 5580, 5151, 5074, 10808, 596, 6649, 25932, 3710, 8754, 8061, 3329, 5621, 3939, 27101, 468, 7341, 7128, 553115, 2113, 2185, 999
GOTERM_BP_FAT	GO:0034614~cellular response to reactive oxygen species	16	1.55491	2.33684	0.00342367	6.53023	912	125	16650	1	0.0662361	5151, 2146, 5074, 51022, 10808, 6649, 5660, 8013, 983, 7168, 7186, 7128, 25824, 2113, 5111, 5580
Annotation Cluster 24	Enrichment Score:4.01
GOTERM_BP_FAT	GO:0031331~positive regulation of cellular catabolic process	39	3.79009	2.61767	9.76586e-08	0.000192302	912	272	16650	0.000678888	1.35823e-05	153090, 5718, 55905, 1374, 1191, 5663, 7415, 5711, 5713, 5684, 983, 23198, 23019, 25897, 80149, 701, 51429, 5580, 4092, 678, 1263, 5708, 54467, 3091, 5690, 5692, 257364, 7133, 8754, 7314, 122809, 5687, 7430, 7128, 7341, 5770, 2185, 3643, 54941
GOTERM_BP_FAT	GO:0045862~positive regulation of proteolysis	46	4.47036	2.34582	1.60883e-07	0.0003168	912	358	16650	0.00111816	1.99781e-05	153090, 5718, 841, 55905, 1191, 5663, 7415, 5711, 5713, 3336, 5684, 983, 8797, 26577, 3965, 7186, 23198, 10017, 10010, 25897, 80149, 9026, 701, 4804, 51429, 4092, 1263, 5708, 55122, 54467, 5690, 5692, 257364, 7133, 8754, 7314, 122809, 835, 3329, 5687, 1512, 54205, 4627, 7341, 2185, 54941
GOTERM_BP_FAT	GO:0031329~regulation of cellular catabolic process	46	4.47036	2.22759	7.04554e-07	0.00138735	912	377	16650	0.00488749	6.71138e-05	153090, 669, 5718, 55905, 1374, 1191, 7415, 5663, 5711, 5713, 5684, 983, 10755, 23198, 23019, 25897, 80149, 701, 51429, 5580, 4092, 678, 1263, 5708, 55872, 54467, 3091, 5690, 5692, 257364, 3326, 7314, 7133, 8754, 122809, 6880, 5687, 7430, 9683, 7128, 7341, 5770, 3643, 2185, 5774, 54941
GOTERM_BP_FAT	GO:0009896~positive regulation of catabolic process	42	4.08163	2.30263	9.84437e-07	0.00193847	912	333	16650	0.0068224	8.77626e-05	153090, 5718, 55905, 1374, 1191, 5663, 7415, 5711, 5713, 5684, 983, 2697, 23198, 23019, 25897, 80149, 701, 51429, 80762, 5580, 4092, 5581, 678, 1263, 5708, 54467, 3091, 5690, 5692, 257364, 7133, 8754, 7314, 122809, 5687, 7430, 7128, 7341, 5770, 2185, 3643, 54941
GOTERM_BP_FAT	GO:0030163~protein catabolic process	77	7.48299	1.73336	2.76903e-06	0.00545244	912	811	16650	0.0190716	0.000207031	153090, 841, 55905, 1191, 10952, 10193, 5538, 5684, 983, 10755, 25827, 25897, 5641, 29128, 701, 51429, 51465, 11237, 5708, 54467, 64129, 5690, 8065, 5692, 7314, 84640, 7133, 6880, 93343, 5687, 1512, 9683, 5270, 7341, 7128, 84937, 1515, 824, 5718, 55768, 7415, 5663, 9099, 5711, 5611, 5713, 2697, 7186, 23198, 10040, 9476, 7184, 80762, 55975, 4092, 22898, 51514, 26091, 1263, 84669, 55872, 329, 58476…
GOTERM_BP_FAT	GO:0030162~regulation of proteolysis	69	6.70554	1.77924	4.12677e-06	0.00812584	912	708	16650	0.0282897	0.0002759	153090, 841, 55905, 54103, 1191, 5894, 1294, 332, 3336, 5684, 983, 10755, 3965, 25897, 80149, 25824, 701, 51429, 10062, 5329, 55122, 5708, 54467, 5690, 5692, 7133, 7314, 6880, 835, 5687, 6197, 1512, 9683, 6695, 5270, 7341, 5718, 7415, 5663, 5711, 5713, 26577, 8797, 7186, 10017, 23198, 10010, 9026, 4804, 89778, 58189, 4092, 1263, 55872, 4179, 329, 80196, 257364, 3326, 8754, 122809, 3329, 54205, 46…
GOTERM_BP_FAT	GO:0044257~cellular protein catabolic process	67	6.51118	1.77531	6.2676e-06	0.012341	912	689	16650	0.0426489	0.000392581	153090, 841, 55905, 1191, 10952, 10193, 5538, 5684, 983, 10755, 25827, 25897, 5641, 29128, 701, 51465, 11237, 5708, 54467, 64129, 5690, 8065, 5692, 84640, 7314, 6880, 93343, 5687, 1512, 9683, 7128, 7341, 84937, 1515, 824, 5718, 55768, 7415, 5663, 9099, 5711, 5611, 5713, 23198, 10040, 7184, 80762, 55975, 4092, 22898, 51514, 26091, 1263, 84669, 55872, 329, 58476, 80196, 3326, 122809, 7430, 997, 558…
GOTERM_BP_FAT	GO:0051603~proteolysis involved in cellular protein catabolic process	64	6.21963	1.77842	9.85344e-06	0.0194009	912	657	16650	0.0662263	0.000570847	153090, 841, 55905, 1191, 10952, 10193, 5684, 983, 10755, 25827, 25897, 5641, 29128, 701, 51465, 11237, 5708, 54467, 64129, 5690, 8065, 5692, 84640, 7314, 6880, 93343, 5687, 1512, 9683, 7128, 7341, 84937, 1515, 824, 5718, 55768, 7415, 5663, 9099, 5711, 5611, 5713, 23198, 10040, 7184, 80762, 55975, 4092, 51514, 26091, 1263, 84669, 55872, 329, 58476, 80196, 3326, 122809, 997, 55829, 124739, 2185, 6…
GOTERM_BP_FAT	GO:1903364~positive regulation of cellular protein catabolic process	27	2.62391	2.65015	1.00485e-05	0.0197849	912	186	16650	0.0674919	0.000572602	153090, 5718, 55905, 1191, 7415, 5663, 5711, 5713, 5684, 983, 23198, 25897, 701, 4092, 1263, 5708, 54467, 5690, 5692, 7314, 122809, 5687, 7430, 7341, 7128, 2185, 54941
GOTERM_BP_FAT	GO:0045732~positive regulation of protein catabolic process	33	3.207	2.34423	1.18871e-05	0.0234047	912	257	16650	0.0793392	0.000655845	153090, 5718, 55905, 1191, 5663, 7415, 5711, 5713, 5684, 983, 2697, 23198, 25897, 701, 51429, 80762, 4092, 1263, 5708, 54467, 5690, 5692, 257364, 8754, 7133, 7314, 122809, 5687, 7430, 7128, 7341, 2185, 54941
GOTERM_BP_FAT	GO:1903362~regulation of cellular protein catabolic process	32	3.10982	2.32753	1.90217e-05	0.0374496	912	251	16650	0.123903	0.000972161	153090, 5718, 55905, 1191, 5663, 7415, 5711, 5713, 5684, 983, 10755, 23198, 25897, 701, 4092, 1263, 5708, 55872, 54467, 5690, 5692, 7314, 3326, 122809, 6880, 5687, 7430, 9683, 7128, 7341, 2185, 54941
GOTERM_BP_FAT	GO:1903052~positive regulation of proteolysis involved in cellular protein catabolic process	25	2.42954	2.66909	2.03654e-05	0.0400944	912	171	16650	0.132051	0.0010332	153090, 5718, 1263, 55905, 5708, 1191, 54467, 5690, 5663, 7415, 5711, 5692, 5713, 7314, 122809, 5684, 983, 5687, 23198, 25897, 7341, 701, 2185, 4092, 54941
GOTERM_BP_FAT	GO:1903050~regulation of proteolysis involved in cellular protein catabolic process	30	2.91545	2.38129	2.37685e-05	0.0467928	912	230	16650	0.15235	0.00115519	153090, 5718, 55905, 1191, 5663, 7415, 5711, 5713, 5684, 983, 10755, 23198, 25897, 701, 4092, 1263, 55872, 5708, 54467, 5690, 5692, 7314, 3326, 122809, 6880, 5687, 9683, 7341, 2185, 54941
GOTERM_BP_FAT	GO:0042176~regulation of protein catabolic process	41	3.98445	2.02303	3.11604e-05	0.0613411	912	370	16650	0.194823	0.00146307	153090, 5718, 55905, 1191, 5663, 7415, 5711, 5713, 5684, 983, 10755, 2697, 23198, 25897, 701, 51429, 80762, 51465, 4092, 1263, 5708, 55872, 54467, 5690, 5692, 257364, 7133, 8754, 7314, 3326, 122809, 6880, 5687, 7430, 9683, 5270, 7128, 7341, 2185, 5774, 54941
GOTERM_BP_FAT	GO:0009894~regulation of catabolic process	51	4.95627	1.82924	4.41538e-05	0.0869088	912	509	16650	0.264388	0.00197902	153090, 55905, 1191, 5684, 983, 10755, 25897, 80149, 701, 51429, 51465, 5580, 5581, 678, 5708, 54467, 3091, 5690, 5692, 7133, 7314, 6880, 5687, 9683, 5270, 7128, 7341, 3643, 669, 5718, 1374, 7415, 5663, 5711, 5713, 2697, 23198, 23019, 80762, 4092, 1263, 55872, 257364, 3326, 8754, 122809, 7430, 5770, 2185, 5774, 54941
GOTERM_BP_FAT	GO:0009057~macromolecule catabolic process	98	9.52381	1.48971	6.27442e-05	0.123479	912	1201	16650	0.3536	0.00260938	805, 1191, 801, 6206, 5538, 25827, 5641, 29128, 1977, 51429, 678, 64129, 6880, 93343, 1512, 2331, 7341, 84937, 1515, 824, 83891, 7415, 8761, 5611, 23198, 7186, 23019, 1462, 7184, 4092, 51514, 1263, 55872, 2081, 329, 58476, 257364, 8754, 3326, 997, 7430, 124739, 6385, 5770, 2185, 5774, 54941, 64795, 153090, 841, 55905, 10952, 10193, 5684, 983, 10755, 114771, 25897, 80149, 701, 2107, 51465, 11237, …
GOTERM_BP_FAT	GO:0006511~ubiquitin-dependent protein catabolic process	55	5.345	1.74023	8.12833e-05	0.159936	912	577	16650	0.431791	0.00326211	153090, 55905, 1191, 10952, 5684, 983, 10755, 25827, 25897, 29128, 701, 51465, 11237, 5708, 54467, 8065, 5690, 5692, 84640, 7314, 6880, 93343, 5687, 9683, 7128, 7341, 84937, 5718, 7415, 5663, 9099, 5711, 5713, 23198, 10040, 55975, 80762, 7184, 4092, 51514, 26091, 1263, 84669, 55872, 329, 58476, 80196, 3326, 122809, 997, 55829, 124739, 2185, 64795, 54941
GOTERM_BP_FAT	GO:0043161~proteasome-mediated ubiquitin-dependent protein catabolic process	40	3.88727	1.94737	9.03068e-05	0.177676	912	375	16650	0.466353	0.00352199	153090, 5718, 55905, 1191, 10952, 5663, 7415, 5711, 5713, 5684, 983, 10755, 23198, 25827, 25897, 701, 7184, 51465, 4092, 11237, 1263, 5708, 55872, 329, 54467, 5690, 80196, 5692, 7314, 3326, 122809, 6880, 5687, 997, 9683, 55829, 7341, 84937, 64795, 54941
GOTERM_BP_FAT	GO:0019941~modification-dependent protein catabolic process	55	5.345	1.71643	0.000116464	0.229083	912	585	16650	0.555114	0.0044161	153090, 55905, 1191, 10952, 5684, 983, 10755, 25827, 25897, 29128, 701, 51465, 11237, 5708, 54467, 8065, 5690, 5692, 84640, 7314, 6880, 93343, 5687, 9683, 7128, 7341, 84937, 5718, 7415, 5663, 9099, 5711, 5713, 23198, 10040, 55975, 80762, 7184, 4092, 51514, 26091, 1263, 84669, 55872, 329, 58476, 80196, 3326, 122809, 997, 55829, 124739, 2185, 64795, 54941
GOTERM_BP_FAT	GO:0044248~cellular catabolic process	123	11.9534	1.38958	0.000132234	0.260065	912	1616	16650	0.601329	0.00490567	22875, 805, 200424, 1191, 801, 6206, 5538, 8930, 25827, 5641, 29128, 1977, 25824, 51429, 678, 1892, 64129, 3091, 272, 6880, 93343, 1512, 2331, 7341, 11332, 1491, 283927, 84937, 2166, 1515, 824, 83891, 7415, 8761, 5611, 3032, 23198, 23019, 1462, 7184, 4942, 4092, 51514, 5151, 1263, 53343, 55872, 2081, 329, 58476, 26275, 257364, 8754, 3326, 7430, 997, 7915, 124739, 5770, 2185, 5774, 54941, 64795, 1…
GOTERM_BP_FAT	GO:0043632~modification-dependent macromolecule catabolic process	55	5.345	1.69327	0.000164709	0.323835	912	593	16650	0.681929	0.00601071	153090, 55905, 1191, 10952, 5684, 983, 10755, 25827, 25897, 29128, 701, 51465, 11237, 5708, 54467, 8065, 5690, 5692, 84640, 7314, 6880, 93343, 5687, 9683, 7128, 7341, 84937, 5718, 7415, 5663, 9099, 5711, 5713, 23198, 10040, 55975, 80762, 7184, 4092, 51514, 26091, 1263, 84669, 55872, 329, 58476, 80196, 3326, 122809, 997, 55829, 124739, 2185, 64795, 54941
GOTERM_BP_FAT	GO:0010498~proteasomal protein catabolic process	41	3.98445	1.85737	0.00020149	0.396013	912	403	16650	0.753723	0.00708796	153090, 5718, 55905, 1191, 10952, 5663, 7415, 5711, 10193, 5713, 5684, 983, 10755, 23198, 25827, 25897, 701, 7184, 51465, 4092, 11237, 1263, 5708, 55872, 329, 54467, 5690, 80196, 5692, 7314, 3326, 122809, 6880, 5687, 997, 9683, 55829, 7341, 84937, 64795, 54941
GOTERM_BP_FAT	GO:0032434~regulation of proteasomal ubiquitin-dependent protein catabolic process	17	1.65209	2.77109	0.000384343	0.754109	912	112	16650	0.930971	0.0120232	153090, 1263, 55905, 55872, 1191, 54467, 7415, 5663, 3326, 122809, 6880, 10755, 9683, 25897, 7341, 4092, 54941
GOTERM_BP_FAT	GO:0044265~cellular macromolecule catabolic process	77	7.48299	1.44032	0.00111751	2.1777	912	976	16650	0.99958	0.0288082	153090, 841, 55905, 1191, 10952, 10193, 6206, 5538, 5684, 983, 10755, 25827, 80149, 25897, 5641, 29128, 1977, 701, 2107, 51465, 678, 11237, 5708, 54467, 64129, 5690, 8065, 5692, 7314, 84640, 6880, 93343, 5687, 1512, 9683, 7341, 7128, 84937, 1515, 824, 5718, 55768, 7415, 5663, 9099, 5711, 8761, 5611, 5713, 23198, 23019, 5515, 10040, 7184, 80762, 55975, 4092, 22898, 51514, 26091, 1263, 84669, 55872…
GOTERM_BP_FAT	GO:0006508~proteolysis	122	11.8562	1.3156	0.00118916	2.31576	912	1693	16650	0.999745	0.0299622	1191, 1294, 332, 159195, 3336, 91039, 51633, 6868, 25827, 59343, 5641, 29128, 10159, 25824, 51429, 64129, 6880, 93343, 1512, 23478, 6695, 7341, 388743, 84937, 4790, 1515, 824, 7415, 5611, 8038, 81565, 7186, 10017, 23198, 10010, 9026, 4804, 58189, 7184, 4092, 51514, 1263, 55872, 329, 4179, 58476, 257364, 10318, 8754, 3326, 3329, 997, 54205, 124739, 4627, 2185, 5774, 54941, 64795, 153090, 841, 5590…
GOTERM_BP_FAT	GO:0016567~protein ubiquitination	62	6.02527	1.47001	0.00226249	4.36219	912	770	16650	1	0.0483254	55905, 571, 1191, 54492, 332, 10193, 5684, 23276, 983, 25827, 59343, 25897, 84678, 29128, 701, 51465, 5581, 57162, 11237, 3304, 223082, 5708, 50862, 54467, 5690, 8065, 51619, 5692, 7314, 5687, 9683, 7128, 84937, 220441, 5718, 115123, 7415, 79269, 5663, 5711, 5713, 25948, 7186, 23198, 55975, 80762, 4092, 123169, 51514, 26091, 596, 1407, 329, 80196, 122809, 997, 60468, 4008, 2185, 11261, 64795, 549…
GOTERM_BP_FAT	GO:0061136~regulation of proteasomal protein catabolic process	18	1.74927	2.2355	0.002824	5.41648	912	147	16650	1	0.0566857	153090, 1263, 55905, 55872, 1191, 54467, 7415, 5663, 7314, 3326, 122809, 6880, 10755, 9683, 25897, 7341, 4092, 54941
GOTERM_BP_FAT	GO:0032436~positive regulation of proteasomal ubiquitin-dependent protein catabolic process	11	1.069	2.75099	0.0062048	11.5348	912	73	16650	1	0.100418	1263, 55905, 25897, 1191, 7341, 54467, 5663, 7415, 122809, 4092, 54941
GOTERM_BP_FAT	GO:0070647~protein modification by small protein conjugation or removal	76	7.38581	1.34448	0.00702169	12.9558	912	1032	16650	1	0.108898	55905, 571, 23511, 1191, 54492, 332, 159195, 10193, 5684, 23276, 983, 25827, 59343, 80149, 25897, 84678, 29128, 701, 51465, 5581, 57162, 11237, 223082, 3304, 5708, 50862, 54467, 5690, 8065, 51619, 5692, 7314, 84640, 51720, 5687, 9683, 7341, 7128, 84937, 220441, 5718, 115123, 7415, 79269, 5663, 9099, 5711, 5713, 25948, 7186, 23198, 10010, 3320, 5111, 80762, 55975, 4092, 123169, 51514, 26091, 596, …
GOTERM_BP_FAT	GO:1901800~positive regulation of proteasomal protein catabolic process	12	1.16618	2.51815	0.00772293	14.1583	912	87	16650	1	0.115569	153090, 1263, 55905, 25897, 1191, 7341, 54467, 5663, 7415, 122809, 4092, 54941
GOTERM_BP_FAT	GO:0032446~protein modification by small protein conjugation	66	6.41399	1.35844	0.00973014	17.5137	912	887	16650	1	0.134959	55905, 571, 23511, 1191, 54492, 332, 10193, 5684, 23276, 983, 25827, 59343, 25897, 84678, 29128, 701, 51465, 5581, 57162, 11237, 223082, 3304, 5708, 50862, 54467, 5690, 8065, 51619, 5692, 7314, 5687, 9683, 7128, 7341, 84937, 220441, 5718, 115123, 7415, 79269, 5663, 5711, 5713, 25948, 7186, 23198, 5111, 55975, 80762, 4092, 123169, 51514, 26091, 596, 1407, 329, 7155, 80196, 122809, 997, 60468, 4008…
GOTERM_MF_FAT	GO:0004842~ubiquitin-protein transferase activity	31	3.01263	1.33312	0.089705	79.065	859	419	15478	1	0.668873	55905, 571, 332, 10193, 25948, 23276, 7186, 25827, 25897, 29128, 55975, 51465, 51514, 11237, 57162, 26091, 223082, 50862, 329, 54467, 8065, 80196, 51619, 997, 60468, 7128, 4008, 84937, 220441, 64795, 54941
GOTERM_MF_FAT	GO:0019787~ubiquitin-like protein transferase activity	31	3.01263	1.27239	0.141812	92.1487	859	439	15478	1	0.763306	55905, 571, 332, 10193, 25948, 23276, 7186, 25827, 25897, 29128, 55975, 51465, 51514, 11237, 57162, 26091, 223082, 50862, 329, 54467, 8065, 80196, 51619, 997, 60468, 7128, 4008, 84937, 220441, 64795, 54941
Annotation Cluster 25	Enrichment Score:4
GOTERM_BP_FAT	GO:0034097~response to cytokine	76	7.38581	1.73005	3.45924e-06	0.00681148	912	802	16650	0.0237686	0.000247965	153090, 841, 8531, 84817, 6775, 6772, 3727, 5684, 163702, 3726, 3965, 2950, 6868, 80149, 79602, 51135, 10062, 3105, 5580, 678, 3304, 204851, 5708, 3091, 5690, 5692, 7314, 7133, 8061, 6880, 10376, 7444, 5687, 10437, 8195, 1237, 7341, 7128, 6777, 9641, 6776, 2113, 4791, 8867, 4790, 1613, 5718, 3660, 5971, 2937, 9261, 5355, 5711, 5713, 8797, 7186, 23198, 10010, 2597, 3556, 4804, 3554, 5966, 596, 598…
GOTERM_BP_FAT	GO:0071345~cellular response to cytokine stimulus	61	5.92809	1.57741	0.000462375	0.906554	912	706	16650	0.959889	0.0141298	153090, 841, 8531, 84817, 6775, 6772, 5684, 163702, 3965, 2950, 6868, 80149, 79602, 51135, 10062, 3105, 5580, 678, 3304, 204851, 5708, 3091, 5690, 5692, 7133, 7314, 10376, 7444, 5687, 10437, 8195, 1237, 7128, 7341, 6777, 6776, 4790, 1613, 5718, 3660, 5355, 5711, 5713, 8797, 7186, 23198, 10010, 2597, 3556, 4804, 3554, 329, 3326, 122809, 4486, 997, 2549, 5770, 2185, 5771, 9466
GOTERM_BP_FAT	GO:0019221~cytokine-mediated signaling pathway	50	4.85909	1.64771	0.000627086	1.22761	912	554	16650	0.987249	0.0183138	5718, 841, 3660, 84817, 6775, 6772, 5355, 5711, 5713, 5684, 163702, 8797, 7186, 2950, 6868, 23198, 3556, 79602, 4804, 3554, 51135, 10062, 3105, 5580, 3304, 204851, 5708, 329, 3091, 5690, 5692, 3326, 7314, 7133, 122809, 7444, 4486, 5687, 10437, 2549, 8195, 1237, 7128, 7341, 6777, 6776, 5770, 2185, 5771, 9466
Annotation Cluster 26	Enrichment Score:3.96
GOTERM_BP_FAT	GO:0007155~cell adhesion	133	12.9252	1.42915	1.73514e-05	0.0341616	912	1699	16650	0.113667	0.000900062	1192, 6772, 1294, 64115, 10694, 8013, 55379, 3675, 7168, 6868, 8324, 3927, 51429, 604, 2200, 57162, 678, 10808, 8407, 5175, 81624, 8874, 64129, 7409, 7408, 27, 3685, 6695, 4831, 3915, 6777, 196264, 29984, 1613, 5216, 54828, 5971, 10420, 2317, 928, 6809, 3312, 8038, 3315, 5613, 5801, 7186, 27289, 1503, 4582, 3696, 1462, 81607, 4017, 4092, 1445, 596, 226, 4179, 10020, 10318, 3326, 8754, 320, 3329, …
GOTERM_BP_FAT	GO:0022610~biological adhesion	133	12.9252	1.42412	2.08529e-05	0.0410542	912	1705	16650	0.134989	0.00105027	1192, 6772, 1294, 64115, 10694, 8013, 55379, 3675, 7168, 6868, 8324, 3927, 51429, 604, 2200, 57162, 678, 10808, 8407, 5175, 81624, 8874, 64129, 7409, 7408, 27, 3685, 6695, 4831, 3915, 6777, 196264, 29984, 1613, 5216, 54828, 5971, 10420, 2317, 928, 6809, 3312, 8038, 3315, 5613, 5801, 7186, 27289, 1503, 4582, 3696, 1462, 81607, 4017, 4092, 1445, 596, 226, 4179, 10020, 10318, 3326, 8754, 320, 3329, …
GOTERM_BP_FAT	GO:0098609~cell-cell adhesion	86	8.35763	1.34885	0.00373528	7.10406	912	1164	16650	1	0.0703022	153090, 841, 1192, 5917, 6772, 64115, 10694, 57580, 23173, 8013, 10755, 55379, 6520, 3965, 6868, 8324, 3927, 4860, 57488, 8502, 51429, 604, 3105, 5580, 50848, 57162, 678, 9069, 5074, 10808, 8407, 81624, 9208, 7409, 57526, 7408, 2889, 3685, 9780, 5270, 6777, 2113, 5879, 5216, 9531, 5971, 5663, 2317, 3312, 27253, 3315, 8615, 7186, 9124, 1503, 55971, 1364, 1365, 81607, 80762, 4092, 1445, 596, 4179, …
Annotation Cluster 27	Enrichment Score:3.9
GOTERM_CC_FAT	GO:0015630~microtubule cytoskeleton	104	10.1069	1.56253	4.28146e-06	0.00662011	879	1100	14527	0.00361557	0.000301798	79801, 805, 29127, 801, 332, 22974, 2288, 10694, 57679, 6491, 9857, 55188, 10808, 219736, 9545, 283349, 51361, 9735, 93343, 8682, 8195, 387119, 8723, 54820, 8867, 7203, 54828, 126731, 5971, 9368, 51203, 6950, 3315, 81565, 57619, 2597, 84790, 23095, 10112, 10806, 10733, 4092, 51514, 4172, 1263, 123811, 598, 329, 55200, 3832, 1063, 292, 9371, 7430, 57402, 908, 58526, 4627, 23384, 841, 768211, 22936…
GOTERM_CC_FAT	GO:0005813~centrosome	50	4.85909	1.666	0.000468428	0.72187	879	496	14527	0.327251	0.0127051	805, 801, 332, 10694, 22936, 57679, 983, 6491, 9857, 25897, 10198, 9493, 55188, 29887, 3304, 219736, 25932, 93343, 8195, 6249, 387119, 54820, 9787, 5879, 126731, 9368, 9261, 5663, 9099, 6950, 81565, 57787, 153241, 10806, 5111, 10733, 4092, 51514, 123169, 4172, 1263, 123811, 11064, 598, 1063, 5901, 26586, 9371, 4999, 7559
GOTERM_CC_FAT	GO:0005815~microtubule organizing center	60	5.8309	1.53262	0.000992352	1.52349	879	647	14527	0.568266	0.0218613	841, 805, 801, 332, 10694, 57679, 22936, 983, 6491, 9857, 25897, 10198, 9493, 55188, 701, 29887, 3304, 219736, 25932, 5604, 93343, 8195, 6249, 387119, 54820, 9787, 10579, 5879, 126731, 5971, 55764, 9368, 9261, 5663, 9099, 6950, 81565, 57787, 153241, 5111, 10806, 10733, 4092, 123169, 51514, 4172, 1263, 123811, 598, 11064, 644943, 1063, 26586, 5901, 9371, 7430, 4999, 468, 7559, 23384
Annotation Cluster 28	Enrichment Score:3.85
GOTERM_BP_FAT	GO:0007249~I-kappaB kinase/NF-kappaB signaling	33	3.207	2.34423	1.18871e-05	0.0234047	912	257	16650	0.0793392	0.000655845	153090, 841, 5971, 7105, 6772, 51026, 2697, 3965, 2950, 7186, 10010, 80149, 51135, 80762, 10133, 5581, 5966, 57162, 10333, 329, 51704, 10318, 7314, 29110, 5495, 56892, 7128, 9641, 1491, 4791, 9516, 4790, 23085
GOTERM_BP_FAT	GO:0043122~regulation of I-kappaB kinase/NF-kappaB signaling	30	2.91545	2.30125	4.49803e-05	0.0885349	912	238	16650	0.268604	0.00199037	153090, 841, 7105, 6772, 51026, 3315, 2697, 3965, 2950, 7186, 10010, 80149, 51135, 80762, 10133, 5581, 5966, 57162, 10333, 329, 51704, 10318, 7314, 29110, 5495, 56892, 7128, 9641, 1491, 9516
GOTERM_BP_FAT	GO:0043123~positive regulation of I-kappaB kinase/NF-kappaB signaling	20	1.94363	2.00622	0.00520305	9.76226	912	182	16650	1	0.0881745	10333, 57162, 841, 329, 7105, 51704, 7314, 51026, 29110, 2697, 3965, 7186, 56892, 9641, 1491, 9516, 51135, 80762, 5581, 5966
Annotation Cluster 29	Enrichment Score:3.66
GOTERM_BP_FAT	GO:0033209~tumor necrosis factor-mediated signaling pathway	22	2.138	2.88953	2.15756e-05	0.0424766	912	139	16650	0.139325	0.00107883	3304, 5718, 84817, 5708, 329, 6772, 5690, 5711, 5692, 5713, 7133, 7314, 5684, 8797, 5687, 23198, 2950, 7186, 6868, 4804, 2185, 5771
GOTERM_BP_FAT	GO:0034612~response to tumor necrosis factor	30	2.91545	2.0825	0.000263281	0.517162	912	263	16650	0.839763	0.00880689	153090, 5718, 841, 8531, 84817, 2937, 6772, 5711, 5713, 5684, 8797, 6868, 23198, 2950, 7186, 10010, 80149, 4804, 678, 3304, 5708, 329, 5690, 5692, 8754, 7133, 7314, 5687, 2185, 5771
GOTERM_BP_FAT	GO:0071345~cellular response to cytokine stimulus	61	5.92809	1.57741	0.000462375	0.906554	912	706	16650	0.959889	0.0141298	153090, 841, 8531, 84817, 6775, 6772, 5684, 163702, 3965, 2950, 6868, 80149, 79602, 51135, 10062, 3105, 5580, 678, 3304, 204851, 5708, 3091, 5690, 5692, 7133, 7314, 10376, 7444, 5687, 10437, 8195, 1237, 7128, 7341, 6777, 6776, 4790, 1613, 5718, 3660, 5355, 5711, 5713, 8797, 7186, 23198, 10010, 2597, 3556, 4804, 3554, 329, 3326, 122809, 4486, 997, 2549, 5770, 2185, 5771, 9466
GOTERM_BP_FAT	GO:0071356~cellular response to tumor necrosis factor	27	2.62391	2.0202	0.000895452	1.74858	912	244	16650	0.99803	0.0237662	153090, 5718, 8531, 84817, 6772, 5711, 5713, 5684, 8797, 6868, 23198, 2950, 7186, 10010, 80149, 4804, 678, 3304, 5708, 329, 5690, 5692, 7133, 7314, 5687, 2185, 5771
Annotation Cluster 30	Enrichment Score:3.59
GOTERM_BP_FAT	GO:0034330~cell junction organization	30	2.91545	2.19959	0.000101869	0.200404	912	249	16650	0.507587	0.00392802	10420, 10979, 928, 4641, 84612, 2697, 81, 1365, 81607, 8502, 4092, 50848, 1445, 596, 204851, 92359, 100506658, 8874, 153562, 7408, 29841, 3915, 6385, 51762, 2185, 29984, 1613, 5879, 54828, 999
GOTERM_BP_FAT	GO:0034329~cell junction assembly	25	2.42954	2.37716	0.00013364	0.262826	912	192	16650	0.605207	0.00493139	10420, 10979, 928, 4641, 84612, 2697, 81, 1365, 8502, 4092, 50848, 596, 204851, 92359, 100506658, 8874, 153562, 7408, 3915, 6385, 2185, 29984, 1613, 5879, 54828
GOTERM_BP_FAT	GO:0045216~cell-cell junction organization	27	2.62391	2.26114	0.000155561	0.305874	912	218	16650	0.661033	0.00570773	10420, 10979, 928, 84612, 2697, 81, 1365, 81607, 8502, 4092, 50848, 1445, 596, 204851, 92359, 100506658, 8874, 153562, 29841, 6385, 51762, 2185, 29984, 1613, 5879, 999, 54828
GOTERM_BP_FAT	GO:0034332~adherens junction organization	16	1.55491	2.45467	0.00211633	4.08593	912	119	16650	1	0.0456931	1445, 204851, 596, 10420, 8874, 10979, 6385, 51762, 29984, 2185, 81607, 1613, 5879, 4092, 999, 54828
Annotation Cluster 31	Enrichment Score:3.55
GOTERM_BP_FAT	GO:0032268~regulation of cellular protein metabolic process	192	18.6589	1.49414	3.88891e-09	7.65778e-06	912	2346	16650	2.70431e-05	1.00161e-06	2146, 55437, 4041, 8531, 805, 79705, 1191, 1294, 801, 22870, 332, 22974, 3336, 57679, 4616, 2950, 6868, 8668, 8324, 59343, 1977, 10159, 29128, 25824, 51429, 604, 2200, 9444, 10333, 678, 57162, 10808, 219736, 9448, 5175, 23645, 6880, 8682, 1512, 6695, 56648, 7341, 60370, 8536, 4790, 8412, 1613, 23533, 5753, 83891, 9368, 7415, 5611, 3315, 1843, 5801, 7186, 28996, 23198, 10017, 23019, 10010, 3320, 1…
GOTERM_BP_FAT	GO:0051246~regulation of protein metabolic process	199	19.3392	1.44628	2.4578e-08	4.83974e-05	912	2512	16650	0.000170901	4.49777e-06	79705, 805, 54103, 1191, 801, 332, 4616, 2950, 6868, 8324, 59343, 29128, 1977, 604, 2200, 10333, 219736, 23645, 6880, 56648, 7341, 6777, 8412, 4790, 23533, 5753, 5611, 1843, 7186, 23019, 2597, 624, 7184, 4092, 1445, 65268, 55872, 329, 51386, 10318, 257364, 8754, 80851, 65125, 5621, 4627, 6385, 5770, 5774, 5771, 153090, 841, 55905, 113, 2254, 5911, 983, 23173, 10755, 3965, 25897, 56005, 701, 2107,…
GOTERM_BP_FAT	GO:0051247~positive regulation of protein metabolic process	132	12.828	1.59806	4.92124e-08	9.69056e-05	912	1508	16650	0.000342164	7.60492e-06	2146, 55437, 8531, 79705, 805, 54103, 1191, 801, 22974, 3336, 57679, 4616, 6868, 8324, 59343, 29128, 51429, 604, 2200, 57162, 10333, 10808, 219736, 5175, 23645, 8682, 1512, 56648, 7341, 6777, 60370, 8536, 8412, 23533, 5753, 7415, 5611, 3315, 7186, 10017, 23198, 28996, 10010, 1647, 4582, 9026, 4804, 4092, 9770, 5151, 1445, 1263, 596, 2081, 6278, 329, 51704, 257364, 3326, 8754, 3329, 65125, 7430, 5…
GOTERM_BP_FAT	GO:0032270~positive regulation of cellular protein metabolic process	126	12.2449	1.61995	4.97204e-08	9.7906e-05	912	1420	16650	0.000345696	7.5164e-06	2146, 55437, 8531, 79705, 805, 1191, 801, 22974, 3336, 57679, 4616, 6868, 8324, 59343, 29128, 51429, 604, 2200, 57162, 10333, 10808, 219736, 5175, 23645, 8682, 1512, 56648, 7341, 60370, 8536, 8412, 23533, 5753, 7415, 5611, 7186, 10017, 23198, 28996, 10010, 1647, 4582, 9026, 4804, 4092, 9770, 5151, 1445, 1263, 596, 2081, 6278, 329, 51704, 257364, 8754, 3326, 3329, 65125, 7430, 54205, 4627, 6385, 5…
GOTERM_BP_FAT	GO:0031325~positive regulation of cellular metabolic process	212	20.6025	1.3633	7.21129e-07	0.00141999	912	2839	16650	0.00500218	6.77644e-05	79705, 805, 54103, 6775, 1191, 4205, 6772, 801, 3727, 3726, 8013, 4616, 2950, 6868, 8324, 59343, 29128, 604, 2200, 10333, 1488, 219736, 5744, 3091, 23645, 6880, 56648, 7341, 6777, 1812, 4791, 8412, 4790, 7203, 5216, 23533, 5753, 5611, 7186, 23019, 1999, 4092, 1445, 329, 58476, 10318, 257364, 8754, 65125, 908, 4627, 6385, 5770, 4772, 5771, 2000, 153090, 841, 571, 55905, 113, 2254, 5911, 983, 8467,…
GOTERM_BP_FAT	GO:0009893~positive regulation of metabolic process	225	21.8659	1.34591	7.70768e-07	0.00151773	912	3052	16650	0.00534558	7.14631e-05	79705, 805, 54103, 6775, 1191, 4205, 6772, 801, 3727, 8013, 3726, 4616, 2950, 6868, 8324, 59343, 29128, 604, 2200, 10333, 1488, 219736, 5744, 3091, 23645, 27, 6880, 56648, 7341, 6777, 1812, 4791, 8412, 4790, 7203, 5216, 23533, 5753, 5611, 4641, 7186, 23019, 1999, 4092, 1445, 329, 58476, 10318, 257364, 8754, 65125, 908, 4627, 6385, 5770, 4772, 5771, 2000, 153090, 841, 571, 55905, 113, 2254, 5911, …
GOTERM_BP_FAT	GO:0010604~positive regulation of macromolecule metabolic process	212	20.6025	1.35518	1.13777e-06	0.0022404	912	2856	16650	0.00788086	9.76752e-05	79705, 805, 54103, 6775, 1191, 4205, 6772, 801, 3727, 3726, 8013, 4616, 6868, 8324, 59343, 29128, 604, 2200, 10333, 1488, 219736, 3091, 23645, 6880, 56648, 7341, 6777, 4791, 8412, 4790, 7203, 5216, 23533, 5753, 5611, 4641, 7186, 23019, 1999, 4092, 1445, 329, 58476, 10318, 257364, 8754, 65125, 908, 4627, 6385, 5770, 4772, 2000, 153090, 841, 571, 55905, 113, 2254, 5911, 983, 8467, 3965, 25897, 5600…
GOTERM_BP_FAT	GO:0031328~positive regulation of cellular biosynthetic process	119	11.5646	1.25653	0.00628478	11.6749	912	1729	16650	1	0.100947	8531, 4041, 805, 200424, 688, 6775, 1191, 4205, 6772, 801, 10694, 3727, 3726, 8013, 8324, 59343, 29128, 1488, 10333, 10808, 5744, 23645, 3091, 3344, 6880, 4831, 29841, 56648, 6777, 1812, 8536, 4791, 4790, 7203, 5216, 54828, 5971, 7415, 6950, 5611, 3315, 28996, 3320, 2274, 4582, 4804, 1999, 4092, 5966, 56180, 58476, 10318, 3326, 908, 58526, 27101, 7533, 2185, 892, 4772, 5771, 999, 2000, 153090, 57…
GOTERM_BP_FAT	GO:0009891~positive regulation of biosynthetic process	120	11.6618	1.24477	0.00847343	15.4277	912	1760	16650	1	0.122711	8531, 4041, 805, 200424, 688, 6775, 1191, 4205, 6772, 801, 10694, 3727, 3726, 8013, 8324, 59343, 29128, 25824, 1488, 10333, 10808, 5744, 23645, 3091, 3344, 6880, 4831, 29841, 56648, 6777, 1812, 8536, 4791, 4790, 7203, 5216, 54828, 5971, 7415, 6950, 5611, 3315, 28996, 3320, 2274, 4582, 4804, 1999, 4092, 5966, 56180, 58476, 10318, 3326, 908, 58526, 27101, 7533, 2185, 892, 4772, 5771, 999, 2000, 153…
GOTERM_BP_FAT	GO:0051173~positive regulation of nitrogen compound metabolic process	118	11.4674	1.21917	0.0156473	26.6957	912	1767	16650	1	0.187558	8531, 4041, 805, 200424, 688, 54103, 6775, 1191, 4205, 6772, 801, 10694, 3727, 3726, 8013, 8324, 59343, 29128, 1488, 678, 10808, 5744, 23645, 3091, 3344, 6880, 4831, 29841, 56648, 6777, 1812, 8536, 4791, 4790, 7203, 5216, 54828, 5971, 7415, 3312, 6950, 5611, 28996, 23019, 2274, 3320, 4582, 4804, 1999, 4092, 5966, 2081, 56180, 58476, 10318, 200558, 3326, 908, 27101, 5770, 7533, 2185, 892, 4772, 99…
GOTERM_BP_FAT	GO:0045935~positive regulation of nucleobase-containing compound metabolic process	110	10.69	1.21123	0.0231746	36.9794	912	1658	16650	1	0.243973	4041, 805, 200424, 688, 6775, 4205, 6772, 801, 10694, 3727, 3726, 8013, 59343, 8324, 29128, 1488, 678, 10808, 5744, 23645, 3091, 3344, 6880, 29841, 4831, 6777, 1812, 8536, 4791, 4790, 7203, 5216, 54828, 5971, 7415, 3312, 6950, 28996, 23019, 2274, 4582, 4804, 1999, 4092, 5966, 2081, 56180, 58476, 10318, 200558, 908, 27101, 7533, 5770, 2185, 892, 4772, 999, 2000, 153090, 571, 113, 5894, 7709, 983, …
GOTERM_BP_FAT	GO:0010557~positive regulation of macromolecule biosynthetic process	106	10.3013	1.21177	0.0265229	41.0996	912	1597	16650	1	0.266931	8531, 4041, 200424, 688, 6775, 4205, 6772, 10694, 3727, 8013, 3726, 59343, 8324, 29128, 25824, 10333, 1488, 10808, 23645, 3091, 3344, 6880, 29841, 4831, 56648, 6777, 8536, 4791, 4790, 7203, 5216, 54828, 5971, 6950, 5611, 3315, 28996, 2274, 4582, 4804, 1999, 4092, 5966, 56180, 58476, 10318, 908, 27101, 7533, 2185, 892, 4772, 2000, 999, 153090, 571, 5894, 7709, 983, 8467, 6928, 80149, 5326, 56005, …
GOTERM_BP_FAT	GO:0010628~positive regulation of gene expression	110	10.69	1.18689	0.0398474	55.0989	912	1692	16650	1	0.341428	8531, 4041, 200424, 688, 6775, 4205, 6772, 3727, 8013, 3726, 3675, 59343, 8324, 29128, 9444, 1488, 10808, 219736, 126961, 23645, 3091, 3344, 6880, 1512, 29841, 4831, 56648, 6777, 8536, 4791, 4790, 5216, 54828, 5971, 3312, 5611, 4641, 28996, 2274, 3696, 4582, 4804, 1999, 4092, 5966, 2081, 56180, 4179, 58476, 10318, 7430, 4627, 7533, 2185, 892, 4772, 999, 2000, 153090, 571, 5894, 2254, 7709, 983, 8…
GOTERM_BP_FAT	GO:0051254~positive regulation of RNA metabolic process	89	8.64917	1.14829	0.110877	90.1147	912	1415	16650	1	0.593043	153090, 4041, 688, 200424, 571, 6775, 5894, 4205, 6772, 7709, 3727, 3726, 8013, 6928, 8467, 59343, 80149, 8324, 29128, 56005, 5326, 5325, 10062, 1488, 678, 3304, 10808, 55122, 5605, 5606, 5604, 3091, 23645, 84444, 7314, 3344, 8061, 6880, 6197, 4831, 29841, 6777, 2113, 3643, 8536, 4791, 4790, 5216, 54828, 3660, 5971, 2355, 79366, 5663, 3312, 64651, 28996, 23019, 2274, 4582, 94104, 4804, 1999, 4092…
GOTERM_BP_FAT	GO:1903508~positive regulation of nucleic acid-templated transcription	84	8.16327	1.13681	0.134622	94.199	912	1349	16650	1	0.648756	153090, 4041, 200424, 688, 571, 6775, 5894, 4205, 6772, 7709, 3727, 3726, 8013, 6928, 8467, 59343, 80149, 8324, 29128, 56005, 5326, 5325, 10062, 1488, 10808, 55122, 5605, 5606, 5604, 23645, 3091, 84444, 7314, 3344, 8061, 6880, 6197, 4831, 29841, 6777, 2113, 8536, 4791, 3643, 4790, 5216, 54828, 3660, 5971, 2355, 79366, 5663, 64651, 28996, 2274, 4582, 94104, 4804, 1999, 4092, 4904, 123169, 5966, 48…
GOTERM_BP_FAT	GO:0045893~positive regulation of transcription, DNA-templated	84	8.16327	1.13681	0.134622	94.199	912	1349	16650	1	0.648756	153090, 4041, 200424, 688, 571, 6775, 5894, 4205, 6772, 7709, 3727, 3726, 8013, 6928, 8467, 59343, 80149, 8324, 29128, 56005, 5326, 5325, 10062, 1488, 10808, 55122, 5605, 5606, 5604, 23645, 3091, 84444, 7314, 3344, 8061, 6880, 6197, 4831, 29841, 6777, 2113, 8536, 4791, 3643, 4790, 5216, 54828, 3660, 5971, 2355, 79366, 5663, 64651, 28996, 2274, 4582, 94104, 4804, 1999, 4092, 4904, 123169, 5966, 48…
GOTERM_BP_FAT	GO:0045944~positive regulation of transcription from RNA polymerase II promoter	66	6.41399	1.15748	0.135287	94.2861	912	1041	16650	1	0.650322	153090, 4041, 200424, 688, 571, 6775, 4205, 5894, 6772, 3727, 3726, 8013, 6928, 59343, 80149, 29128, 5326, 56005, 5325, 10062, 1488, 10808, 55122, 3091, 84444, 7314, 8061, 6880, 6197, 29841, 4831, 6777, 2113, 8536, 4791, 4790, 5216, 54828, 3660, 5971, 2355, 64651, 28996, 4582, 94104, 4804, 1999, 4092, 4904, 123169, 5966, 4862, 79733, 56938, 56180, 26508, 10318, 26586, 29110, 23764, 1022, 467, 468…
GOTERM_BP_FAT	GO:1902680~positive regulation of RNA biosynthetic process	84	8.16327	1.1202	0.172249	97.5827	912	1369	16650	1	0.719211	153090, 4041, 200424, 688, 571, 6775, 5894, 4205, 6772, 7709, 3727, 3726, 8013, 6928, 8467, 59343, 80149, 8324, 29128, 56005, 5326, 5325, 10062, 1488, 10808, 55122, 5605, 5606, 5604, 23645, 3091, 84444, 7314, 3344, 8061, 6880, 6197, 4831, 29841, 6777, 2113, 8536, 4791, 3643, 4790, 5216, 54828, 3660, 5971, 2355, 79366, 5663, 64651, 28996, 2274, 4582, 94104, 4804, 1999, 4092, 4904, 123169, 5966, 48…
Annotation Cluster 32	Enrichment Score:3.41
GOTERM_BP_FAT	GO:0043068~positive regulation of programmed cell death	53	5.15063	1.67695	0.00027845	0.546879	912	577	16650	0.855808	0.00917955	153090, 841, 1191, 3336, 8013, 4616, 23612, 3965, 5481, 80149, 5326, 604, 5329, 5580, 5074, 8874, 7409, 7314, 8061, 835, 8682, 29, 1512, 85477, 1613, 5879, 9368, 9262, 7415, 5663, 9263, 55164, 8797, 1843, 10017, 7186, 1647, 57787, 9026, 4804, 196527, 9770, 596, 598, 6272, 3329, 997, 54205, 3939, 467, 468, 7533, 5771
GOTERM_BP_FAT	GO:0043065~positive regulation of apoptotic process	52	5.05345	1.65969	0.000408825	0.801962	912	572	16650	0.941781	0.0126142	153090, 841, 1191, 9368, 5663, 7415, 9262, 9263, 55164, 3336, 8013, 1843, 8797, 4616, 23612, 5481, 3965, 7186, 10017, 80149, 1647, 9026, 5326, 4804, 196527, 604, 5580, 5329, 9770, 5074, 596, 598, 8874, 7409, 7314, 6272, 8061, 835, 3329, 29, 8682, 997, 1512, 54205, 3939, 467, 468, 85477, 7533, 1613, 5879, 5771
GOTERM_BP_FAT	GO:0010942~positive regulation of cell death	54	5.24781	1.62414	0.000518525	1.01611	912	607	16650	0.97286	0.0156946	153090, 841, 1191, 3336, 8013, 4616, 23612, 3965, 5481, 80149, 5326, 604, 5329, 5580, 5074, 8874, 7409, 7314, 8061, 835, 8682, 29, 1512, 85477, 1613, 5879, 9368, 9262, 7415, 5663, 9263, 55164, 8797, 1843, 10017, 7186, 1647, 57787, 9026, 4804, 196527, 9770, 23593, 596, 598, 6272, 3329, 997, 54205, 3939, 467, 468, 7533, 5771
Annotation Cluster 33	Enrichment Score:3.39
GOTERM_BP_FAT	GO:0016311~dephosphorylation	45	4.37318	1.93761	3.44628e-05	0.06784	912	424	16650	0.213104	0.00158588	57460, 805, 3628, 5782, 8226, 51559, 22870, 801, 1843, 5801, 9107, 5515, 140838, 8776, 7184, 5580, 5775, 23035, 8871, 8493, 596, 92370, 23645, 53349, 3326, 57718, 65125, 8611, 57082, 8612, 150290, 54205, 5495, 5522, 163882, 160760, 26472, 5770, 53, 8867, 9787, 4642, 5774, 5771, 11261
GOTERM_BP_FAT	GO:0006470~protein dephosphorylation	30	2.91545	2.13944	0.000165753	0.325884	912	256	16650	0.68423	0.00601711	57460, 5782, 805, 801, 22870, 1843, 5801, 9107, 5515, 8776, 7184, 5580, 5775, 23035, 8493, 596, 23645, 3326, 57718, 8611, 8612, 150290, 54205, 5495, 5522, 160760, 5770, 9787, 5774, 5771
GOTERM_MF_FAT	GO:0016791~phosphatase activity	31	3.01263	1.99492	0.0004209	0.697994	859	280	15478	0.47199	0.0147423	57460, 669, 3628, 5782, 8226, 51559, 1843, 5801, 9107, 5515, 140838, 8776, 5775, 23035, 8871, 8493, 92370, 5604, 8611, 8612, 150290, 54205, 5495, 5522, 160760, 5770, 53, 8867, 9787, 5774, 5771
GOTERM_MF_FAT	GO:0042578~phosphoric ester hydrolase activity	36	3.49854	1.72519	0.00187232	3.06998	859	376	15478	0.941748	0.0503772	57460, 669, 3628, 5782, 8226, 51559, 1843, 5801, 222584, 9107, 5515, 140838, 8776, 624, 5775, 23035, 5151, 8871, 8493, 92370, 5604, 79153, 51567, 8611, 8612, 150290, 54205, 5495, 5522, 160760, 5770, 53, 8867, 9787, 5774, 5771
GOTERM_MF_FAT	GO:0004721~phosphoprotein phosphatase activity	21	2.04082	2.10217	0.00237022	3.87133	859	180	15478	0.972673	0.0612031	57460, 8493, 5782, 5604, 1843, 8612, 150290, 5801, 54205, 9107, 5522, 5495, 5515, 160760, 8776, 5770, 9787, 5774, 5775, 5771, 23035
Annotation Cluster 34	Enrichment Score:3.34
GOTERM_CC_FAT	GO:0005789~endoplasmic reticulum membrane	91	8.84354	1.50544	7.62514e-05	0.117841	879	999	14527	0.0624743	0.00292803	9600, 5738, 154807, 6726, 10952, 57130, 2288, 9249, 11015, 9694, 55379, 28972, 9791, 10483, 80149, 5130, 57488, 51465, 23071, 3105, 5329, 154141, 6009, 7039, 60481, 10237, 11231, 3710, 23645, 388650, 6836, 30001, 54898, 79152, 7444, 9780, 51128, 23478, 23169, 9743, 116150, 56894, 56648, 1812, 6446, 58505, 56926, 5277, 2166, 5879, 64834, 6184, 10970, 5663, 7415, 5355, 145173, 23480, 5611, 5352, 26…
GOTERM_CC_FAT	GO:0042175~nuclear outer membrane-endoplasmic reticulum membrane network	91	8.84354	1.473	0.000161367	0.249228	879	1021	14527	0.127618	0.00544623	9600, 5738, 154807, 6726, 10952, 57130, 2288, 9249, 11015, 9694, 55379, 28972, 9791, 10483, 80149, 5130, 57488, 51465, 23071, 3105, 5329, 154141, 6009, 7039, 60481, 10237, 11231, 3710, 23645, 388650, 6836, 30001, 54898, 79152, 7444, 9780, 51128, 23478, 23169, 9743, 116150, 56894, 56648, 1812, 6446, 58505, 56926, 5277, 2166, 5879, 64834, 6184, 10970, 5663, 7415, 5355, 145173, 23480, 5611, 5352, 26…
GOTERM_CC_FAT	GO:0044432~endoplasmic reticulum part	98	9.52381	1.37606	0.000960532	1.47498	879	1177	14527	0.556475	0.0217334	5738, 1294, 2288, 9249, 11015, 55379, 10483, 23071, 6009, 3710, 23645, 388650, 5033, 54898, 79152, 8729, 23478, 9743, 116150, 56648, 1812, 56926, 2166, 824, 10525, 6184, 145173, 5355, 7415, 23480, 5352, 5611, 51303, 7186, 9023, 81555, 51706, 6747, 7184, 57158, 137964, 813, 596, 2081, 51703, 6272, 163590, 171546, 81573, 2589, 54947, 5770, 9600, 154807, 6726, 10952, 57130, 9694, 9791, 28972, 80149,…
GOTERM_CC_FAT	GO:0005783~endoplasmic reticulum	127	12.3421	1.26439	0.00354777	5.3473	879	1660	14527	0.950548	0.0572516	4041, 5738, 1191, 1294, 2288, 9249, 7355, 11015, 55379, 10483, 23071, 6782, 6009, 55852, 3710, 23645, 388650, 5033, 54898, 79152, 8729, 23478, 9743, 116150, 56648, 1812, 56926, 2166, 10525, 824, 6184, 145173, 7415, 5355, 23480, 5352, 5611, 51026, 51303, 7186, 3032, 9023, 81555, 51706, 51293, 6747, 84514, 7184, 57158, 137964, 813, 596, 2081, 51703, 6278, 53349, 6272, 163590, 171546, 3329, 5621, 81…
Annotation Cluster 35	Enrichment Score:3.34
GOTERM_BP_FAT	GO:0032269~negative regulation of cellular protein metabolic process	94	9.13508	1.72996	1.93502e-07	0.00038103	912	992	16650	0.00134471	2.31999e-05	153090, 841, 4041, 79705, 805, 5894, 6726, 1294, 801, 332, 5684, 983, 10755, 4616, 2950, 59343, 80149, 1977, 25824, 56478, 701, 10062, 5329, 5580, 5581, 9444, 678, 3304, 10808, 5605, 5708, 5604, 23645, 5690, 5692, 7314, 6880, 5687, 2889, 6197, 9683, 6695, 5270, 7128, 4790, 1613, 83891, 5718, 5753, 9368, 5663, 5711, 5611, 5713, 3315, 1843, 5801, 23019, 5515, 1647, 2597, 4804, 624, 89778, 58189, 40…
GOTERM_BP_FAT	GO:0031400~negative regulation of protein modification process	60	5.8309	1.89515	2.70813e-06	0.00533253	912	578	16650	0.0186562	0.000204679	153090, 4041, 805, 79705, 801, 5684, 983, 4616, 2950, 59343, 80149, 701, 5580, 5581, 3304, 10808, 5708, 23645, 5690, 5692, 7314, 5687, 2889, 9683, 7128, 5718, 5753, 83891, 9368, 5663, 5711, 5611, 5713, 3315, 1843, 5801, 5515, 1647, 624, 4092, 9770, 1445, 2041, 65268, 55872, 1407, 10318, 122809, 57718, 65125, 5621, 80851, 7430, 150290, 54206, 467, 5770, 135228, 5771, 11261
GOTERM_BP_FAT	GO:0001933~negative regulation of protein phosphorylation	43	4.17881	1.99754	2.59775e-05	0.0511406	912	393	16650	0.165272	0.00125372	153090, 5753, 83891, 4041, 79705, 805, 9368, 801, 5663, 5611, 3315, 1843, 4616, 5801, 2950, 5515, 80149, 1647, 624, 5580, 4092, 9770, 1445, 2041, 10808, 65268, 55872, 23645, 10318, 122809, 65125, 80851, 5621, 7430, 2889, 150290, 54206, 467, 7128, 5770, 135228, 5771, 11261
GOTERM_BP_FAT	GO:0042326~negative regulation of phosphorylation	43	4.17881	1.83419	0.000179683	0.353227	912	428	16650	0.713389	0.00648736	153090, 5753, 83891, 4041, 79705, 805, 9368, 801, 5663, 5611, 3315, 1843, 4616, 5801, 2950, 5515, 80149, 1647, 624, 5580, 4092, 9770, 1445, 2041, 10808, 65268, 55872, 23645, 10318, 122809, 65125, 80851, 5621, 7430, 2889, 150290, 54206, 467, 7128, 5770, 135228, 5771, 11261
GOTERM_BP_FAT	GO:0051348~negative regulation of transferase activity	35	3.40136	1.78986	0.0012044	2.34512	912	357	16650	0.999771	0.0301226	153090, 5753, 5718, 4041, 5663, 5711, 5713, 5611, 5684, 3315, 983, 1843, 4616, 2950, 5515, 1647, 701, 5580, 4092, 1445, 2041, 5708, 5690, 5692, 7314, 122809, 65125, 80851, 5687, 150290, 54206, 7128, 5770, 5771, 11261
GOTERM_BP_FAT	GO:0045936~negative regulation of phosphate metabolic process	48	4.66472	1.61087	0.00131717	2.56199	912	544	16650	0.999895	0.0316484	153090, 5753, 83891, 4041, 79705, 805, 9368, 801, 5663, 5611, 3315, 1843, 4616, 5801, 2950, 5515, 80149, 1647, 624, 5580, 4092, 9770, 1445, 2041, 10808, 65268, 55872, 23645, 53349, 10318, 122809, 57718, 65125, 80851, 5621, 57082, 7430, 2889, 150290, 54206, 467, 163882, 7128, 5770, 135228, 4642, 5771, 11261
GOTERM_BP_FAT	GO:0010563~negative regulation of phosphorus metabolic process	48	4.66472	1.61087	0.00131717	2.56199	912	544	16650	0.999895	0.0316484	153090, 5753, 83891, 4041, 79705, 805, 9368, 801, 5663, 5611, 3315, 1843, 4616, 5801, 2950, 5515, 80149, 1647, 624, 5580, 4092, 9770, 1445, 2041, 10808, 65268, 55872, 23645, 53349, 10318, 122809, 57718, 65125, 80851, 5621, 57082, 7430, 2889, 150290, 54206, 467, 163882, 7128, 5770, 135228, 4642, 5771, 11261
GOTERM_BP_FAT	GO:0006469~negative regulation of protein kinase activity	22	2.138	1.6947	0.0203403	33.2795	912	237	16650	1	0.224876	153090, 5753, 2041, 4041, 5663, 5611, 122809, 3315, 65125, 80851, 4616, 1843, 150290, 54206, 2950, 5515, 1647, 7128, 5770, 5580, 5771, 11261
GOTERM_BP_FAT	GO:0033673~negative regulation of kinase activity	23	2.23518	1.65315	0.0225464	36.1766	912	254	16650	1	0.240306	153090, 1445, 5753, 2041, 4041, 5663, 5611, 122809, 3315, 65125, 80851, 4616, 1843, 150290, 54206, 2950, 5515, 1647, 7128, 5770, 5580, 5771, 11261
GOTERM_BP_FAT	GO:0071901~negative regulation of protein serine/threonine kinase activity	11	1.069	1.58128	0.1577	96.5932	912	127	16650	1	0.694298	1843, 153090, 150290, 4041, 2950, 5515, 7128, 5770, 5580, 3315, 65125
Annotation Cluster 36	Enrichment Score:3.33
GOTERM_CC_FAT	GO:0098589~membrane region	40	3.88727	1.86743	0.000205495	0.31728	879	354	14527	0.159591	0.00666487	824, 841, 219699, 9368, 5663, 7416, 5538, 4641, 6513, 2697, 7186, 6868, 8905, 9026, 7851, 10333, 8871, 1445, 4179, 5175, 329, 51704, 51090, 6272, 7133, 3329, 5621, 7430, 163, 1212, 1201, 6385, 7096, 2185, 8867, 3643, 26020, 1613, 4642, 999
GOTERM_CC_FAT	GO:0045121~membrane raft	32	3.10982	1.90923	0.000686753	1.05665	879	277	14527	0.440769	0.0164684	824, 841, 219699, 9368, 5663, 7416, 5538, 4641, 6513, 2697, 6868, 7186, 7851, 8871, 10333, 1445, 5175, 329, 51704, 51090, 7133, 3329, 5621, 7430, 1201, 6385, 7096, 2185, 3643, 1613, 4642, 999
GOTERM_CC_FAT	GO:0098857~membrane microdomain	32	3.10982	1.90236	0.000729272	1.12173	879	278	14527	0.460541	0.016998	824, 841, 219699, 9368, 5663, 7416, 5538, 4641, 6513, 2697, 6868, 7186, 7851, 8871, 10333, 1445, 5175, 329, 51704, 51090, 7133, 3329, 5621, 7430, 1201, 6385, 7096, 2185, 3643, 1613, 4642, 999
Annotation Cluster 37	Enrichment Score:3.29
GOTERM_MF_FAT	GO:0016818~hydrolase activity, acting on acid anhydrides, in phosphorus-containing anhydrides	71	6.8999	1.54882	0.000240968	0.400168	859	826	15478	0.306215	0.010104	22875, 22836, 1191, 23078, 6729, 5911, 57130, 10694, 8467, 9931, 9493, 79784, 10060, 11056, 4650, 3304, 90957, 6009, 4363, 5884, 102157402, 22, 9545, 5982, 1854, 23545, 10376, 51128, 377, 57062, 53904, 51762, 400, 283927, 29984, 4642, 5879, 4645, 51715, 51202, 7415, 3312, 4641, 11031, 6237, 27289, 3320, 7277, 84790, 5867, 23095, 518, 10112, 4173, 4172, 97, 57644, 53343, 956, 7155, 3832, 344905, 5…
GOTERM_MF_FAT	GO:0016817~hydrolase activity, acting on acid anhydrides	71	6.8999	1.54508	0.000258072	0.428515	859	828	15478	0.323989	0.0105265	22875, 22836, 1191, 23078, 6729, 5911, 57130, 10694, 8467, 9931, 9493, 79784, 10060, 11056, 4650, 3304, 90957, 6009, 4363, 5884, 102157402, 22, 9545, 5982, 1854, 23545, 10376, 51128, 377, 57062, 53904, 51762, 400, 283927, 29984, 4642, 5879, 4645, 51715, 51202, 7415, 3312, 4641, 11031, 6237, 27289, 3320, 7277, 84790, 5867, 23095, 518, 10112, 4173, 4172, 97, 57644, 53343, 956, 7155, 3832, 344905, 5…
GOTERM_MF_FAT	GO:0016462~pyrophosphatase activity	70	6.80272	1.53071	0.000378874	0.628507	859	824	15478	0.437217	0.0135939	22875, 22836, 1191, 23078, 6729, 5911, 57130, 10694, 8467, 9931, 9493, 79784, 10060, 11056, 4650, 3304, 90957, 6009, 4363, 5884, 102157402, 22, 9545, 5982, 1854, 23545, 10376, 51128, 377, 57062, 53904, 51762, 400, 283927, 29984, 4642, 5879, 4645, 51715, 51202, 7415, 3312, 4641, 11031, 6237, 27289, 3320, 7277, 84790, 5867, 23095, 518, 10112, 4173, 4172, 57644, 53343, 956, 7155, 3832, 344905, 5901,…
GOTERM_MF_FAT	GO:0017111~nucleoside-triphosphatase activity	66	6.41399	1.52661	0.00060339	0.999198	859	779	15478	0.599731	0.0192927	22836, 1191, 23078, 6729, 5911, 57130, 10694, 8467, 9931, 9493, 79784, 10060, 11056, 4650, 3304, 90957, 6009, 4363, 5884, 102157402, 22, 9545, 5982, 23545, 10376, 51128, 377, 57062, 53904, 51762, 400, 29984, 4642, 5879, 4645, 51715, 51202, 7415, 3312, 4641, 11031, 6237, 27289, 3320, 7277, 84790, 5867, 23095, 518, 10112, 4173, 4172, 57644, 956, 7155, 3832, 344905, 5901, 9371, 3329, 1022, 4627, 796…
GOTERM_MF_FAT	GO:0016887~ATPase activity	40	3.88727	1.64179	0.00253923	4.14192	859	439	15478	0.978867	0.0643355	22836, 23078, 1191, 51202, 7415, 3312, 57130, 10694, 4641, 8467, 3320, 9493, 79784, 10112, 10060, 518, 23095, 11056, 4650, 4173, 3304, 90957, 4363, 5884, 7155, 22, 102157402, 3832, 344905, 5982, 23545, 3329, 9371, 1022, 57062, 4627, 53904, 79572, 79039, 4642
Annotation Cluster 38	Enrichment Score:3.14
GOTERM_CC_FAT	GO:0016023~cytoplasmic, membrane-bounded vesicle	104	10.1069	1.4529	8.63173e-05	0.133387	879	1183	14527	0.0704248	0.00317008	1191, 1294, 29127, 5538, 51375, 11015, 10483, 51429, 10133, 10333, 10808, 5175, 3710, 100506658, 9545, 80223, 3685, 162, 163, 1512, 51762, 84937, 1515, 10525, 6184, 55062, 51715, 928, 64924, 7416, 6809, 3312, 6950, 4641, 11031, 81565, 81552, 3320, 81555, 9026, 51706, 23095, 7184, 813, 598, 4179, 226, 51704, 257364, 6272, 3326, 320, 3329, 10938, 7533, 1839, 7058, 153090, 55788, 26511, 6513, 10755,…
GOTERM_CC_FAT	GO:0012506~vesicle membrane	51	4.95627	1.66245	0.000428523	0.660566	879	507	14527	0.304141	0.0124259	51375, 10755, 10483, 51429, 3105, 10333, 223082, 8976, 7039, 25932, 3710, 5175, 307, 9066, 7314, 23545, 80223, 162, 163, 51128, 6249, 51762, 8867, 84937, 4645, 51715, 115123, 64924, 928, 6809, 3312, 11031, 8615, 81552, 7186, 8905, 9026, 8906, 51706, 23095, 6717, 598, 4179, 51704, 257364, 90411, 1212, 7533, 1839, 7096, 11316
GOTERM_CC_FAT	GO:0030659~cytoplasmic vesicle membrane	47	4.56754	1.58199	0.00206438	3.14489	879	491	14527	0.825926	0.0381055	51715, 115123, 64924, 928, 6809, 3312, 51375, 11031, 8615, 81552, 10483, 8905, 9026, 8906, 51706, 23095, 51429, 3105, 10333, 6717, 223082, 8976, 7039, 598, 25932, 4179, 5175, 3710, 51704, 257364, 9066, 7314, 23545, 90411, 80223, 162, 51128, 163, 1212, 6249, 1839, 51762, 7533, 7096, 84937, 11316, 4645
GOTERM_CC_FAT	GO:0044433~cytoplasmic vesicle part	55	5.345	1.478	0.003608	5.43573	879	615	14527	0.953013	0.0571099	1191, 51375, 10483, 81, 51429, 3105, 10333, 223082, 10808, 8976, 7039, 25932, 3710, 5175, 9066, 7314, 23545, 80223, 162, 163, 51128, 6249, 51762, 84937, 4645, 10525, 51715, 115123, 64924, 928, 6809, 3312, 11031, 8615, 2697, 81552, 3320, 8905, 9026, 8906, 51706, 23095, 7184, 6717, 598, 226, 4179, 51704, 257364, 90411, 1212, 7533, 1839, 7096, 11316
Annotation Cluster 39	Enrichment Score:3.13
GOTERM_BP_FAT	GO:0097191~extrinsic apoptotic signaling pathway	28	2.72109	2.27193	0.000105614	0.207763	912	225	16650	0.520245	0.00402747	153090, 55437, 841, 9531, 219699, 5894, 51202, 64114, 10193, 8797, 10017, 2950, 7186, 3304, 204851, 2065, 596, 598, 2730, 80196, 7133, 6272, 835, 8682, 3685, 467, 7128, 1613
GOTERM_BP_FAT	GO:2001237~negative regulation of extrinsic apoptotic signaling pathway	17	1.65209	2.95583	0.000180764	0.355348	912	105	16650	0.715536	0.00649255	3304, 55437, 841, 219699, 596, 598, 5894, 64114, 2730, 80196, 8682, 8797, 3685, 10017, 2950, 7186, 7128
GOTERM_BP_FAT	GO:0008625~extrinsic apoptotic signaling pathway via death domain receptors	14	1.36054	3.23534	0.000331314	0.650385	912	79	16650	0.900175	0.0106606	153090, 9531, 841, 596, 5894, 51202, 64114, 80196, 6272, 8682, 8797, 7186, 467, 7128
GOTERM_BP_FAT	GO:2001236~regulation of extrinsic apoptotic signaling pathway	20	1.94363	2.2679	0.00129732	2.52386	912	161	16650	0.99988	0.0316156	3304, 55437, 841, 219699, 596, 5894, 598, 64114, 2730, 51703, 80196, 8682, 8797, 3685, 10017, 2950, 7186, 467, 7128, 1613
GOTERM_BP_FAT	GO:1902042~negative regulation of extrinsic apoptotic signaling pathway via death domain receptors	8	0.777454	4.29567	0.00210423	4.06302	912	34	16650	1	0.0457212	8797, 841, 7186, 5894, 64114, 7128, 80196, 8682
GOTERM_BP_FAT	GO:1902041~regulation of extrinsic apoptotic signaling pathway via death domain receptors	9	0.874636	2.98744	0.00964942	17.3812	912	55	16650	1	0.134179	8797, 841, 7186, 467, 5894, 64114, 7128, 80196, 8682
Annotation Cluster 40	Enrichment Score:3.12
GOTERM_MF_FAT	GO:0004713~protein tyrosine kinase activity	24	2.33236	2.40248	0.000157856	0.262317	859	180	15478	0.212968	0.0072309	7016, 1445, 5753, 2041, 2065, 5605, 11064, 5606, 10420, 5604, 2254, 27, 4486, 8828, 3320, 6777, 1839, 6776, 3643, 2185, 7272, 8444, 780, 5580
GOTERM_BP_FAT	GO:0018108~peptidyl-tyrosine phosphorylation	37	3.59572	1.93551	0.00019517	0.383616	912	349	16650	0.742658	0.00690132	5753, 79705, 10420, 2254, 5663, 55620, 6868, 5515, 3320, 7272, 8444, 5580, 780, 7016, 1445, 2041, 10808, 2065, 5605, 7039, 5606, 11064, 5175, 51704, 5604, 27, 122809, 4486, 80851, 54206, 6777, 5770, 1839, 6776, 2185, 3643, 5771
GOTERM_BP_FAT	GO:0018212~peptidyl-tyrosine modification	37	3.59572	1.92448	0.000218061	0.428517	912	351	16650	0.780535	0.00751669	5753, 79705, 10420, 2254, 5663, 55620, 6868, 5515, 3320, 7272, 8444, 5580, 780, 7016, 1445, 2041, 10808, 2065, 5605, 7039, 5606, 11064, 5175, 51704, 5604, 27, 122809, 4486, 80851, 54206, 6777, 5770, 1839, 6776, 2185, 3643, 5771
GOTERM_BP_FAT	GO:0050730~regulation of peptidyl-tyrosine phosphorylation	19	1.84645	1.6059	0.0500213	63.5954	912	216	16650	1	0.387483	5753, 10808, 2065, 79705, 7039, 5175, 51704, 5663, 122809, 80851, 55620, 6868, 54206, 5515, 5770, 2185, 5580, 5771, 5581
Annotation Cluster 41	Enrichment Score:3.08
GOTERM_BP_FAT	GO:0000910~cytokinesis	20	1.94363	3.04276	2.69493e-05	0.0530532	912	120	16650	0.170894	0.00129163	79733, 201161, 598, 29127, 51203, 332, 257364, 11113, 26586, 54443, 5921, 9371, 10755, 4627, 9493, 8502, 10112, 1613, 51429, 5581
GOTERM_BP_FAT	GO:0000281~mitotic cytokinesis	9	0.874636	4.97907	0.000317752	0.623841	912	33	16650	0.890299	0.0103219	29127, 51203, 9493, 257364, 10112, 51429, 26586, 54443, 5921
GOTERM_BP_FAT	GO:0061640~cytoskeleton-dependent cytokinesis	9	0.874636	4.00754	0.0014837	2.88144	912	41	16650	0.999967	0.03486	29127, 51203, 9493, 257364, 10112, 51429, 26586, 54443, 5921
GOTERM_BP_FAT	GO:0032506~cytokinetic process	4	0.388727	5.21617	0.0377965	53.1722	912	14	16650	1	0.333253	29127, 9493, 257364, 51429
Annotation Cluster 42	Enrichment Score:3.05
GOTERM_MF_FAT	GO:0035257~nuclear hormone receptor binding	19	1.84645	2.65391	0.000268343	0.445534	859	129	15478	0.334443	0.0106568	1488, 55062, 1407, 6772, 3091, 5901, 2288, 8013, 5481, 1022, 23019, 2274, 6777, 7533, 81, 5111, 10579, 79039, 54828
GOTERM_MF_FAT	GO:0051427~hormone receptor binding	20	1.94363	2.40248	0.000636626	1.05396	859	150	15478	0.619424	0.0199253	1488, 55062, 5744, 1407, 6772, 3091, 5901, 2288, 8013, 5481, 1022, 23019, 2274, 6777, 7533, 81, 5111, 10579, 79039, 54828
GOTERM_MF_FAT	GO:0035258~steroid hormone receptor binding	12	1.16618	2.73701	0.00407262	6.56448	859	79	15478	0.997952	0.0921997	5481, 1022, 55062, 23019, 2274, 6777, 7533, 5111, 79039, 2288, 5901, 8013
Annotation Cluster 43	Enrichment Score:2.82
GOTERM_BP_FAT	GO:0043524~negative regulation of neuron apoptotic process	19	1.84645	2.51359	0.000531373	1.04116	912	138	16650	0.975181	0.0159418	10525, 219699, 596, 2065, 598, 2730, 332, 3091, 5663, 5538, 3326, 5921, 8013, 3329, 28996, 5641, 1201, 84678, 2185
GOTERM_BP_FAT	GO:1901215~negative regulation of neuron death	22	2.138	2.28207	0.000641278	1.25522	912	176	16650	0.988448	0.0184153	10525, 219699, 596, 2065, 598, 2730, 332, 3091, 5663, 5538, 3326, 5921, 8013, 3329, 28996, 7186, 5641, 468, 1201, 84678, 2185, 5966
GOTERM_BP_FAT	GO:1901214~regulation of neuron death	28	2.72109	1.98904	0.000893077	1.74398	912	257	16650	0.997997	0.0237946	10525, 219699, 1191, 332, 5663, 5538, 8013, 28996, 7186, 5641, 84678, 5966, 596, 2065, 598, 2730, 3091, 7314, 3326, 5921, 3329, 29110, 835, 997, 468, 1201, 2185, 11261
GOTERM_BP_FAT	GO:0051402~neuron apoptotic process	23	2.23518	2.05834	0.00184641	3.57377	912	204	16650	0.999997	0.0411296	10525, 219699, 596, 2065, 598, 2730, 332, 3091, 5663, 5538, 3326, 5921, 8013, 3329, 835, 997, 28996, 2597, 5641, 468, 1201, 84678, 2185
GOTERM_BP_FAT	GO:0043523~regulation of neuron apoptotic process	22	2.138	2.08106	0.00207738	4.01217	912	193	16650	0.999999	0.0455774	10525, 219699, 596, 2065, 598, 2730, 332, 3091, 5663, 5538, 3326, 5921, 8013, 3329, 835, 997, 28996, 5641, 468, 1201, 84678, 2185
GOTERM_BP_FAT	GO:0070997~neuron death	26	2.52672	1.71361	0.00980197	17.6314	912	277	16650	1	0.135353	10525, 219699, 1191, 332, 5663, 5538, 8013, 7186, 28996, 2597, 5641, 84678, 5966, 2065, 596, 598, 2730, 3091, 3326, 5921, 3329, 835, 997, 468, 1201, 2185
Annotation Cluster 44	Enrichment Score:2.78
GOTERM_MF_FAT	GO:0051020~GTPase binding	34	3.30418	1.93871	0.000355624	0.590045	859	316	15478	0.417006	0.0133989	8531, 91010, 22836, 5894, 332, 10193, 4641, 57679, 23191, 3320, 9853, 4804, 4904, 10133, 4650, 23216, 81624, 9545, 57522, 11113, 146923, 5921, 9371, 80223, 54206, 10938, 2665, 220441, 1613, 5879, 23085, 5216, 10435, 4645
GOTERM_MF_FAT	GO:0031267~small GTPase binding	30	2.91545	1.85759	0.00163294	2.68247	859	291	15478	0.916189	0.0457001	8531, 91010, 22836, 5894, 332, 10193, 4641, 57679, 23191, 9853, 4804, 10133, 4650, 23216, 81624, 57522, 11113, 146923, 9371, 80223, 54206, 10938, 2665, 220441, 1613, 5879, 23085, 5216, 10435, 4645
GOTERM_MF_FAT	GO:0017016~Ras GTPase binding	26	2.52672	1.74158	0.00801385	12.5298	859	269	15478	0.999995	0.155937	8531, 91010, 22836, 332, 10193, 4641, 57679, 23191, 9853, 4804, 10133, 4650, 23216, 81624, 57522, 11113, 146923, 9371, 80223, 10938, 1613, 5879, 23085, 5216, 10435, 4645
Annotation Cluster 45	Enrichment Score:2.75
GOTERM_CC_FAT	GO:0005794~Golgi apparatus	120	11.6618	1.3382	0.000658584	1.01352	879	1482	14527	0.427273	0.0162589	5738, 688, 54103, 1191, 1294, 64114, 22870, 5538, 7355, 11015, 10483, 23443, 11320, 51429, 10133, 10333, 6009, 5744, 23645, 93010, 8729, 162, 79158, 163, 9743, 29841, 2331, 26353, 8869, 388743, 400, 4794, 824, 222537, 55062, 8553, 64924, 6950, 11031, 51026, 4582, 81555, 1462, 10112, 813, 1263, 84725, 4179, 51280, 53349, 6272, 320, 5621, 2591, 3329, 118427, 2589, 54947, 6385, 23085, 999, 54941, 20…
GOTERM_CC_FAT	GO:0044431~Golgi apparatus part	78	7.58017	1.41658	0.00152835	2.33732	879	910	14527	0.725822	0.0303392	9600, 22836, 54103, 1294, 26511, 22870, 6513, 64841, 80146, 7355, 11015, 10483, 23443, 10198, 11320, 7851, 51429, 3105, 10133, 11237, 9394, 6009, 7039, 6649, 10237, 6836, 93010, 8729, 162, 163, 79158, 51128, 9743, 163882, 56894, 377, 2331, 8869, 400, 5879, 222537, 55062, 5663, 11031, 51026, 8615, 2697, 8905, 4582, 8906, 81555, 2526, 10040, 1462, 80762, 51150, 1263, 84725, 92370, 53349, 6272, 1111…
GOTERM_CC_FAT	GO:0000139~Golgi membrane	60	5.8309	1.4186	0.00570866	8.47194	879	699	14527	0.99212	0.0842952	9600, 22836, 1294, 22870, 6513, 7355, 80146, 64841, 11015, 10483, 23443, 10198, 11320, 7851, 3105, 10133, 11237, 9394, 6009, 7039, 10237, 6836, 93010, 8729, 162, 79158, 51128, 9743, 377, 56894, 8869, 400, 5879, 222537, 55062, 5663, 11031, 51026, 8615, 2697, 8905, 8906, 81555, 2526, 80762, 92370, 6272, 90411, 2591, 2589, 91949, 54947, 1201, 50640, 9334, 23085, 11261, 11316, 54941, 8706
Annotation Cluster 46	Enrichment Score:2.73
GOTERM_BP_FAT	GO:0070373~negative regulation of ERK1 and ERK2 cascade	14	1.36054	4.40676	1.14729e-05	0.0225892	912	58	16650	0.0766832	0.00063806	153090, 1445, 65268, 9368, 10318, 1843, 2889, 7430, 5801, 2950, 54206, 467, 5770, 5771
GOTERM_BP_FAT	GO:0043409~negative regulation of MAPK cascade	19	1.84645	2.32802	0.00131596	2.55967	912	149	16650	0.999895	0.0317294	153090, 1445, 10808, 65268, 55872, 9368, 10318, 1843, 150290, 2889, 7430, 5801, 2950, 54206, 5515, 467, 5770, 5580, 5771
GOTERM_BP_FAT	GO:0070371~ERK1 and ERK2 cascade	23	2.23518	1.72799	0.0142682	24.6468	912	243	16650	1	0.176695	5151, 153090, 678, 1445, 65268, 5605, 9368, 6278, 5604, 10318, 1843, 3685, 2889, 7430, 5801, 1512, 3965, 2950, 54206, 467, 5770, 2185, 5771
GOTERM_BP_FAT	GO:0070372~regulation of ERK1 and ERK2 cascade	21	2.04082	1.53971	0.0554892	67.5068	912	249	16650	1	0.410166	5151, 153090, 1445, 65268, 5605, 9368, 6278, 5604, 10318, 1843, 6237, 2889, 7430, 5801, 3965, 2950, 54206, 467, 5770, 2185, 5771
Annotation Cluster 47	Enrichment Score:2.71
GOTERM_BP_FAT	GO:0032465~regulation of cytokinesis	12	1.16618	3.31938	0.000836984	1.6353	912	66	16650	0.997041	0.0225759	10755, 1263, 79733, 805, 201161, 29127, 9493, 801, 8502, 11113, 5581, 9371
GOTERM_BP_FAT	GO:0051302~regulation of cell division	18	1.74927	2.47082	0.000945216	1.8449	912	133	16650	0.998607	0.0249757	1263, 79733, 805, 201161, 7039, 29127, 801, 2254, 847, 11113, 9371, 10755, 56241, 9493, 8502, 4904, 5581, 259266
GOTERM_BP_FAT	GO:0032467~positive regulation of cytokinesis	8	0.777454	3.94737	0.003492	6.65635	912	37	16650	1	0.0673279	10755, 201161, 29127, 9493, 8502, 11113, 5581, 9371
GOTERM_BP_FAT	GO:0051781~positive regulation of cell division	12	1.16618	2.63951	0.00542017	10.1493	912	83	16650	1	0.0908089	10755, 201161, 7039, 29127, 9493, 2254, 8502, 847, 11113, 4904, 5581, 9371
Annotation Cluster 48	Enrichment Score:2.71
GOTERM_CC_FAT	GO:0098791~Golgi subcompartment	35	3.40136	1.90903	0.000368023	0.567553	879	303	14527	0.267583	0.01106	9600, 55062, 22836, 54103, 11031, 8615, 80146, 8905, 81555, 2526, 10040, 51429, 3105, 10133, 1263, 6649, 84725, 53349, 6272, 11113, 2591, 8729, 2589, 162, 51128, 163, 91949, 163882, 54947, 1212, 1201, 400, 9334, 5879, 999
GOTERM_CC_FAT	GO:0031984~organelle subcompartment	36	3.49854	1.84771	0.000549753	0.846699	879	322	14527	0.372003	0.0144329	9600, 55062, 22836, 54103, 11031, 8615, 80146, 8905, 81555, 2526, 10040, 51429, 3105, 10133, 7905, 1263, 6649, 84725, 53349, 6272, 11113, 2591, 8729, 2589, 162, 51128, 163, 91949, 163882, 54947, 1212, 1201, 400, 9334, 5879, 999
GOTERM_CC_FAT	GO:0005795~Golgi stack	18	1.74927	2.39904	0.00126211	1.93386	879	124	14527	0.656449	0.0270235	9600, 1263, 53349, 6272, 11113, 8615, 2591, 80146, 8729, 2589, 51128, 54947, 81555, 1201, 2526, 10040, 9334, 3105
GOTERM_CC_FAT	GO:0005802~trans-Golgi network	19	1.84645	1.57004	0.0590755	60.9983	879	200	14527	1	0.382112	55062, 54103, 22836, 84725, 6649, 11031, 8729, 162, 163, 91949, 163882, 1212, 8905, 1201, 400, 51429, 5879, 10133, 999
Annotation Cluster 49	Enrichment Score:2.68
GOTERM_BP_FAT	GO:0030036~actin cytoskeleton organization	61	5.92809	2.01384	3.00041e-07	0.000590819	912	553	16650	0.00208431	3.20993e-05	4205, 29127, 9922, 7791, 5911, 57580, 7168, 9493, 79784, 81, 604, 5580, 64097, 5581, 50848, 5074, 84940, 23022, 54566, 8976, 81624, 7408, 27, 5921, 29, 10092, 8195, 10094, 7171, 85477, 29984, 1613, 5879, 5216, 54828, 10435, 1515, 91010, 9368, 10420, 4739, 2317, 4641, 23191, 27289, 9026, 55971, 7184, 2041, 7111, 596, 226, 11113, 5901, 27295, 7430, 4627, 6385, 5770, 2185, 23384
GOTERM_BP_FAT	GO:0007010~cytoskeleton organization	100	9.71817	1.59585	2.99383e-06	0.00589508	912	1144	16650	0.0206039	0.000219125	4205, 29127, 332, 9922, 22974, 2288, 6491, 9857, 7168, 79784, 604, 64097, 84940, 81624, 7408, 27, 29, 10092, 8195, 10094, 54820, 7171, 85477, 29984, 1613, 5216, 1515, 54828, 126731, 91010, 9368, 10420, 51203, 9768, 2317, 4641, 81565, 23191, 1647, 27289, 2597, 9026, 84790, 10112, 10806, 10733, 7184, 7111, 1263, 123811, 596, 329, 226, 3832, 9371, 27295, 7430, 58526, 4627, 6385, 23336, 5770, 2185, 2…
GOTERM_BP_FAT	GO:0030029~actin filament-based process	66	6.41399	1.79306	5.35335e-06	0.0105409	912	672	16650	0.0365429	0.000344638	4205, 29127, 9922, 7791, 5911, 57580, 7168, 9493, 79784, 81, 604, 5580, 64097, 5581, 50848, 4650, 5074, 84940, 23022, 8976, 54566, 81624, 7408, 27, 5921, 29, 10092, 8195, 55800, 7341, 10094, 7171, 85477, 29984, 1613, 5879, 5216, 54828, 10435, 1515, 91010, 9368, 10420, 4739, 2317, 4641, 2697, 23191, 27289, 9026, 55971, 7184, 6717, 2041, 7111, 596, 226, 11113, 5901, 27295, 7430, 4627, 6385, 5770, 2…
GOTERM_BP_FAT	GO:0051493~regulation of cytoskeleton organization	41	3.98445	1.77374	0.000512801	1.00495	912	422	16650	0.971758	0.0155905	824, 126731, 2288, 4641, 57580, 6491, 7168, 23191, 9026, 153241, 55971, 10733, 5580, 5581, 50848, 7111, 2041, 8976, 25932, 3832, 7408, 26586, 11113, 27, 5921, 7430, 10092, 8195, 58526, 6249, 6385, 10094, 85477, 2185, 29984, 1613, 5879, 5216, 1515, 54828, 10435
GOTERM_BP_FAT	GO:0007015~actin filament organization	34	3.30418	1.85291	0.000798235	1.56016	912	335	16650	0.996125	0.0217101	4739, 7791, 4641, 57580, 7168, 23191, 27289, 9026, 55971, 81, 7184, 5580, 5581, 7111, 5074, 2041, 596, 8976, 226, 7408, 5921, 27295, 10092, 7430, 8195, 10094, 6385, 7171, 85477, 2185, 29984, 5879, 5216, 10435
GOTERM_BP_FAT	GO:0032970~regulation of actin filament-based process	33	3.207	1.79841	0.00157594	3.05795	912	335	16650	0.999983	0.036618	4641, 57580, 7168, 23191, 9026, 55971, 5580, 5581, 50848, 7111, 2041, 6717, 8976, 7408, 11113, 27, 5921, 10092, 7430, 8195, 4627, 10094, 6385, 7341, 85477, 2185, 29984, 1613, 5879, 5216, 1515, 10435, 54828
GOTERM_BP_FAT	GO:0032956~regulation of actin cytoskeleton organization	30	2.91545	1.86292	0.00158382	3.07302	912	294	16650	0.999984	0.0366754	4641, 57580, 7168, 23191, 9026, 55971, 5580, 5581, 50848, 7111, 2041, 8976, 7408, 11113, 27, 5921, 10092, 7430, 8195, 10094, 6385, 85477, 2185, 29984, 1613, 5879, 5216, 1515, 10435, 54828
GOTERM_BP_FAT	GO:0030833~regulation of actin filament polymerization	19	1.84645	2.28207	0.00165228	3.2038	912	152	16650	0.99999	0.0377295	7111, 8976, 7408, 4641, 57580, 5921, 10092, 8195, 23191, 10094, 9026, 85477, 55971, 2185, 5879, 5580, 5216, 10435, 5581
GOTERM_BP_FAT	GO:0032271~regulation of protein polymerization	21	2.04082	2.10653	0.00233285	4.49489	912	182	16650	1	0.0494884	7111, 8976, 7408, 4641, 2288, 57580, 5921, 10092, 8195, 23191, 6249, 10094, 9026, 85477, 55971, 2185, 5879, 5580, 5216, 10435, 5581
GOTERM_BP_FAT	GO:0008064~regulation of actin polymerization or depolymerization	20	1.94363	2.14783	0.00244527	4.70659	912	170	16650	1	0.0511903	7111, 8976, 7408, 4641, 11113, 57580, 5921, 10092, 8195, 23191, 10094, 9026, 85477, 55971, 2185, 5879, 5580, 5216, 10435, 5581
GOTERM_BP_FAT	GO:0030832~regulation of actin filament length	20	1.94363	2.13527	0.0026139	5.02329	912	171	16650	1	0.0533462	7111, 8976, 7408, 4641, 11113, 57580, 5921, 10092, 8195, 23191, 10094, 9026, 85477, 55971, 2185, 5879, 5580, 5216, 10435, 5581
GOTERM_BP_FAT	GO:0043254~regulation of protein complex assembly	35	3.40136	1.67711	0.00349787	6.66719	912	381	16650	1	0.0672514	153090, 5894, 1191, 7415, 3312, 2288, 4641, 57580, 6928, 23191, 3320, 9026, 55971, 51429, 5580, 5581, 10333, 7111, 8976, 329, 7408, 8061, 5921, 10092, 9780, 8195, 6249, 10094, 7341, 85477, 2185, 56926, 5879, 5216, 10435
GOTERM_BP_FAT	GO:0030041~actin filament polymerization	18	1.74927	2.09311	0.00554739	10.3753	912	157	16650	1	0.0921806	7111, 8976, 7408, 4641, 57580, 10092, 8195, 23191, 10094, 9026, 85477, 55971, 2185, 5879, 5580, 5216, 10435, 5581
GOTERM_BP_FAT	GO:0030838~positive regulation of actin filament polymerization	13	1.26336	2.44676	0.00657939	12.1891	912	97	16650	1	0.104715	8976, 7408, 4641, 10092, 23191, 10094, 55971, 85477, 2185, 5879, 5216, 10435, 5581
GOTERM_BP_FAT	GO:0032535~regulation of cellular component size	32	3.10982	1.65031	0.00671783	12.4298	912	354	16650	1	0.106079	6558, 9368, 3783, 4641, 57580, 57679, 81565, 23191, 3320, 9026, 55971, 196527, 5580, 5581, 7111, 8976, 7409, 3475, 7408, 3326, 11113, 5921, 10092, 7430, 8195, 8800, 10094, 85477, 2185, 5879, 5216, 10435
GOTERM_BP_FAT	GO:0051495~positive regulation of cytoskeleton organization	20	1.94363	1.95258	0.00693531	12.8066	912	187	16650	1	0.108109	2041, 8976, 7408, 4641, 10092, 7168, 23191, 6249, 10094, 6385, 153241, 85477, 55971, 2185, 10733, 5879, 5216, 10435, 5581, 54828
GOTERM_BP_FAT	GO:0051258~protein polymerization	24	2.33236	1.78113	0.00863078	15.6916	912	246	16650	1	0.124081	7111, 8976, 7408, 4641, 2288, 57580, 5921, 81565, 10092, 8195, 23191, 58526, 6249, 10094, 9026, 54820, 85477, 55971, 2185, 5879, 5580, 5216, 10435, 5581
GOTERM_BP_FAT	GO:0032273~positive regulation of protein polymerization	14	1.36054	2.24204	0.00942523	17.0121	912	114	16650	1	0.132581	8976, 7408, 4641, 10092, 23191, 6249, 10094, 55971, 85477, 2185, 5879, 5216, 10435, 5581
GOTERM_BP_FAT	GO:0008154~actin polymerization or depolymerization	19	1.84645	1.83532	0.0157531	26.8508	912	189	16650	1	0.188067	7111, 8976, 7408, 4641, 57580, 5921, 10092, 8195, 23191, 10094, 9026, 85477, 55971, 2185, 5879, 5580, 5216, 10435, 5581
GOTERM_BP_FAT	GO:0090066~regulation of anatomical structure size	39	3.79009	1.47109	0.0160821	27.3308	912	484	16650	1	0.190653	6558, 9368, 3783, 4641, 57580, 57679, 2697, 6928, 81565, 23191, 3320, 9026, 55971, 624, 196527, 5580, 5581, 7111, 8976, 2730, 7409, 3475, 7408, 3326, 11113, 5921, 3352, 7430, 10092, 5029, 8195, 8800, 10094, 1812, 85477, 2185, 5879, 5216, 10435
GOTERM_BP_FAT	GO:0044087~regulation of cellular component biogenesis	59	5.73372	1.33474	0.0203186	33.2503	912	807	16650	1	0.225015	153090, 688, 5894, 1191, 2288, 57580, 6928, 6491, 7168, 51429, 5580, 5581, 10333, 3304, 23216, 8976, 7408, 8061, 5921, 93343, 2889, 9780, 10092, 8195, 6249, 10094, 7341, 85477, 29984, 56926, 1613, 51473, 5879, 5216, 54828, 10435, 126731, 7415, 3312, 55164, 4641, 2697, 144108, 23191, 23019, 3320, 9026, 153241, 3556, 55971, 10733, 2041, 7111, 329, 7430, 997, 6385, 7058, 2185
GOTERM_BP_FAT	GO:0031334~positive regulation of protein complex assembly	21	2.04082	1.71155	0.0215378	34.8672	912	224	16650	1	0.232567	10333, 8976, 7415, 7408, 4641, 8061, 6928, 9780, 10092, 23191, 6249, 7341, 10094, 85477, 55971, 2185, 51429, 5879, 5216, 10435, 5581
GOTERM_BP_FAT	GO:0044089~positive regulation of cellular component biogenesis	33	3.207	1.36614	0.0632819	72.3979	912	441	16650	1	0.442936	1191, 7415, 4641, 6928, 7168, 23191, 23019, 3320, 153241, 55971, 3556, 51429, 10733, 5581, 10333, 2041, 8976, 7408, 8061, 10092, 9780, 997, 6249, 10094, 6385, 7341, 85477, 7058, 2185, 5879, 5216, 54828, 10435
GOTERM_BP_FAT	GO:0043623~cellular protein complex assembly	39	3.79009	1.23827	0.13264	93.9318	912	575	16650	1	0.644428	56984, 1191, 6729, 5711, 6950, 2288, 4641, 57580, 81565, 7186, 23191, 3320, 9026, 55971, 5580, 5581, 10333, 7111, 8976, 1063, 7408, 23545, 54443, 5921, 3329, 10092, 163, 8195, 58526, 2331, 6249, 54820, 10094, 85477, 2185, 8867, 5879, 5216, 10435
Annotation Cluster 50	Enrichment Score:2.66
GOTERM_BP_FAT	GO:0031348~negative regulation of defense response	21	2.04082	2.48953	0.000283317	0.556414	912	154	16650	0.860608	0.00929524	55872, 7105, 5692, 7133, 29, 90355, 3965, 2950, 5495, 80149, 55829, 7128, 2113, 6397, 4790, 58189, 10062, 80762, 3105, 5580, 5771
GOTERM_BP_FAT	GO:0050728~negative regulation of inflammatory response	16	1.55491	2.6555	0.000947999	1.85029	912	110	16650	0.998634	0.0249536	55872, 5692, 7133, 29, 90355, 2950, 80149, 55829, 7128, 2113, 4790, 58189, 80762, 10062, 5580, 5771
GOTERM_BP_FAT	GO:0032102~negative regulation of response to external stimulus	26	2.52672	1.77779	0.00626371	11.638	912	267	16650	1	0.100857	55872, 7105, 5692, 7133, 25959, 29, 2697, 90355, 2950, 5495, 8195, 80149, 55829, 5270, 7128, 1812, 2113, 6397, 135228, 4790, 58189, 10062, 80762, 5580, 5329, 5771
GOTERM_BP_FAT	GO:0050727~regulation of inflammatory response	28	2.72109	1.62798	0.0136119	23.6526	912	314	16650	1	0.171064	7791, 2950, 80149, 3554, 58189, 604, 80762, 10062, 5580, 55872, 329, 4179, 51704, 10318, 5692, 7133, 7941, 29, 3329, 5687, 90355, 55829, 7128, 8723, 6777, 2113, 4790, 5771
Annotation Cluster 51	Enrichment Score:2.63
GOTERM_CC_FAT	GO:0001725~stress fiber	11	1.069	3.36656	0.00130145	1.99358	879	54	14527	0.66771	0.0271678	3983, 7168, 4627, 2317, 10979, 7171, 79784, 7791, 81, 4641, 4486
GOTERM_CC_FAT	GO:0097517~contractile actin filament bundle	11	1.069	3.36656	0.00130145	1.99358	879	54	14527	0.66771	0.0271678	3983, 7168, 4627, 2317, 10979, 7171, 79784, 7791, 81, 4641, 4486
GOTERM_CC_FAT	GO:0032432~actin filament bundle	11	1.069	2.98023	0.00334923	5.05528	879	61	14527	0.941469	0.056277	3983, 7168, 4627, 2317, 10979, 7171, 79784, 7791, 81, 4641, 4486
GOTERM_CC_FAT	GO:0042641~actomyosin	11	1.069	2.79683	0.00535125	7.96188	879	65	14527	0.989319	0.0806252	3983, 7168, 4627, 2317, 10979, 7171, 79784, 7791, 81, 4641, 4486
Annotation Cluster 52	Enrichment Score:2.58
GOTERM_BP_FAT	GO:0002478~antigen processing and presentation of exogenous peptide antigen	22	2.138	2.47929	0.000207041	0.406903	912	162	16650	0.763051	0.0072459	5718, 5708, 29127, 3832, 5690, 5711, 5692, 5713, 5684, 9371, 5687, 3685, 10437, 162, 51128, 163, 23198, 8905, 5641, 9493, 3105, 1515
GOTERM_BP_FAT	GO:0019884~antigen processing and presentation of exogenous antigen	22	2.138	2.3766	0.000371823	0.729629	912	169	16650	0.92469	0.0117394	5718, 5708, 29127, 3832, 5690, 5711, 5692, 5713, 5684, 9371, 5687, 3685, 10437, 162, 51128, 163, 23198, 8905, 5641, 9493, 3105, 1515
GOTERM_BP_FAT	GO:0019882~antigen processing and presentation	26	2.52672	2.09106	0.000691528	1.35295	912	227	16650	0.991857	0.0193651	5718, 5708, 5971, 29127, 5690, 3832, 5711, 5692, 5713, 5684, 9371, 5687, 162, 3685, 10437, 1512, 163, 51128, 23198, 8905, 5641, 9493, 51762, 5867, 3105, 1515
GOTERM_BP_FAT	GO:0048002~antigen processing and presentation of peptide antigen	22	2.138	2.24383	0.000800737	1.56501	912	179	16650	0.996192	0.0216926	5718, 5708, 29127, 3832, 5690, 5711, 5692, 5713, 5684, 9371, 5687, 3685, 10437, 162, 51128, 163, 23198, 8905, 5641, 9493, 3105, 1515
GOTERM_BP_FAT	GO:0042590~antigen processing and presentation of exogenous peptide antigen via MHC class I	12	1.16618	3.31938	0.000836984	1.6353	912	66	16650	0.997041	0.0225759	5687, 3685, 5718, 10437, 23198, 5708, 5690, 5711, 5692, 5713, 3105, 5684
GOTERM_BP_FAT	GO:0002479~antigen processing and presentation of exogenous peptide antigen via MHC class I, TAP-dependent	11	1.069	3.18766	0.00208414	4.02499	912	63	16650	0.999999	0.045579	5687, 3685, 5718, 23198, 5708, 5690, 5711, 5692, 5713, 3105, 5684
GOTERM_BP_FAT	GO:0002474~antigen processing and presentation of peptide antigen via MHC class I	13	1.26336	2.57973	0.0042913	8.11967	912	92	16650	1	0.0776466	5718, 5708, 5690, 5711, 5692, 5713, 5684, 5687, 3685, 10437, 51128, 23198, 3105
GOTERM_BP_FAT	GO:0019886~antigen processing and presentation of exogenous peptide antigen via MHC class II	11	1.069	2.18285	0.0286276	43.5572	912	92	16650	1	0.278414	10437, 162, 163, 51128, 29127, 5641, 8905, 9493, 3832, 1515, 9371
GOTERM_BP_FAT	GO:0002495~antigen processing and presentation of peptide antigen via MHC class II	11	1.069	2.0919	0.0369419	52.3464	912	96	16650	1	0.329025	10437, 162, 163, 51128, 29127, 5641, 8905, 9493, 3832, 1515, 9371
GOTERM_BP_FAT	GO:0002504~antigen processing and presentation of peptide or polysaccharide antigen via MHC class II	11	1.069	2.02851	0.0441818	58.9263	912	99	16650	1	0.364562	10437, 162, 163, 51128, 29127, 5641, 8905, 9493, 3832, 1515, 9371
Annotation Cluster 53	Enrichment Score:2.58
GOTERM_BP_FAT	GO:0072358~cardiovascular system development	77	7.48299	1.48757	0.000447976	0.87844	912	945	16650	0.955662	0.0137531	153090, 5950, 219699, 4041, 688, 57538, 4205, 5894, 6772, 2254, 23554, 3726, 983, 9249, 6491, 3675, 7168, 59343, 80149, 56005, 79602, 2997, 2200, 9444, 2065, 9394, 204851, 7039, 25932, 5175, 5604, 3091, 8061, 5921, 2889, 162, 3685, 163, 1512, 7342, 8828, 8195, 55803, 116150, 7128, 83852, 1491, 2113, 3643, 54828, 91010, 55764, 5663, 3315, 5613, 2697, 6237, 28996, 2274, 3696, 4804, 5111, 4017, 4092…
GOTERM_BP_FAT	GO:0072359~circulatory system development	77	7.48299	1.48757	0.000447976	0.87844	912	945	16650	0.955662	0.0137531	153090, 5950, 219699, 4041, 688, 57538, 4205, 5894, 6772, 2254, 23554, 3726, 983, 9249, 6491, 3675, 7168, 59343, 80149, 56005, 79602, 2997, 2200, 9444, 2065, 9394, 204851, 7039, 25932, 5175, 5604, 3091, 8061, 5921, 2889, 162, 3685, 163, 1512, 7342, 8828, 8195, 55803, 116150, 7128, 83852, 1491, 2113, 3643, 54828, 91010, 55764, 5663, 3315, 5613, 2697, 6237, 28996, 2274, 3696, 4804, 5111, 4017, 4092…
GOTERM_BP_FAT	GO:0001525~angiogenesis	38	3.69291	1.67978	0.00222717	4.2955	912	413	16650	1	0.0478823	153090, 4041, 91010, 219699, 688, 6772, 2254, 23554, 5613, 3315, 6237, 28996, 80149, 56005, 4804, 79602, 4017, 2041, 79733, 9394, 204851, 7039, 25932, 6278, 5175, 9734, 3091, 3685, 1512, 7342, 8828, 116150, 4627, 7128, 2113, 7058, 2185, 54828
GOTERM_BP_FAT	GO:0001568~blood vessel development	49	4.7619	1.55308	0.00247343	4.75954	912	576	16650	1	0.0514556	153090, 91010, 219699, 4041, 688, 6772, 2254, 5663, 23554, 5613, 3315, 3726, 2697, 6237, 28996, 80149, 3696, 56005, 79602, 4804, 4017, 4092, 9444, 2041, 79733, 9394, 204851, 7039, 25932, 5175, 6278, 5604, 9734, 3091, 8061, 5921, 2889, 3685, 163, 1512, 7342, 8828, 116150, 4627, 7128, 2113, 7058, 2185, 54828
GOTERM_BP_FAT	GO:0048514~blood vessel morphogenesis	43	4.17881	1.59884	0.00279253	5.35769	912	491	16650	1	0.0562333	153090, 4041, 91010, 219699, 688, 6772, 2254, 23554, 3315, 5613, 3726, 2697, 6237, 28996, 80149, 56005, 4804, 79602, 4017, 4092, 9444, 2041, 79733, 9394, 204851, 7039, 25932, 6278, 5175, 9734, 3091, 5921, 3685, 1512, 7342, 8828, 116150, 4627, 7128, 2113, 7058, 2185, 54828
GOTERM_BP_FAT	GO:0001944~vasculature development	51	4.95627	1.52637	0.00282873	5.42531	912	610	16650	1	0.0566148	153090, 4041, 219699, 688, 6772, 2254, 23554, 3726, 80149, 56005, 79602, 9444, 9394, 204851, 7039, 25932, 5175, 5604, 3091, 8061, 5921, 3685, 2889, 1512, 163, 8828, 7342, 116150, 7128, 1491, 2113, 54828, 91010, 5663, 3315, 5613, 2697, 6237, 28996, 3696, 4804, 4017, 4092, 2041, 79733, 6278, 9734, 54206, 4627, 7058, 2185
GOTERM_BP_FAT	GO:0007507~heart development	36	3.49854	1.28618	0.10073	87.6396	912	511	16650	1	0.565805	5950, 57538, 55764, 5894, 4205, 2254, 5663, 983, 9249, 2697, 6491, 3675, 7168, 2274, 59343, 79602, 5111, 2997, 4092, 2200, 6717, 2065, 5604, 26508, 3091, 9734, 27295, 162, 163, 2549, 8195, 8828, 27101, 55803, 83852, 3643
Annotation Cluster 54	Enrichment Score:2.58
GOTERM_BP_FAT	GO:0010631~epithelial cell migration	27	2.62391	2.16196	0.000318573	0.625448	912	228	16650	0.890924	0.0103004	153090, 23511, 6772, 5613, 3315, 10755, 5801, 3675, 80149, 4017, 5581, 54566, 5175, 3091, 9734, 8754, 54443, 1512, 55612, 8828, 4627, 2113, 1839, 6776, 2185, 5216, 54828
GOTERM_BP_FAT	GO:0090132~epithelium migration	27	2.62391	2.13389	0.000390653	0.766444	912	231	16650	0.933936	0.0121647	153090, 23511, 6772, 5613, 3315, 10755, 5801, 3675, 80149, 4017, 5581, 54566, 5175, 3091, 9734, 8754, 54443, 1512, 55612, 8828, 4627, 2113, 1839, 6776, 2185, 5216, 54828
GOTERM_BP_FAT	GO:0010634~positive regulation of epithelial cell migration	16	1.55491	2.78195	0.000578361	1.13273	912	105	16650	0.982102	0.0171914	54566, 9734, 3091, 8754, 3315, 1512, 3675, 8828, 80149, 6776, 1839, 2113, 2185, 5216, 5581, 54828
GOTERM_BP_FAT	GO:0090130~tissue migration	27	2.62391	2.07986	0.000579005	1.13399	912	237	16650	0.982182	0.0171371	153090, 23511, 6772, 5613, 3315, 10755, 5801, 3675, 80149, 4017, 5581, 54566, 5175, 3091, 9734, 8754, 54443, 1512, 55612, 8828, 4627, 2113, 1839, 6776, 2185, 5216, 54828
GOTERM_BP_FAT	GO:0001667~ameboidal-type cell migration	32	3.10982	1.82566	0.00148362	2.88129	912	320	16650	0.999967	0.0349763	153090, 4041, 23511, 6772, 5613, 3315, 10755, 5801, 3675, 84159, 80149, 4017, 5581, 54566, 201161, 5175, 8874, 3091, 9734, 8754, 54443, 90355, 1512, 55612, 8828, 4627, 6776, 2113, 1839, 2185, 5216, 54828
GOTERM_BP_FAT	GO:0010632~regulation of epithelial cell migration	18	1.74927	1.94449	0.0113022	20.0543	912	169	16650	1	0.149537	153090, 54566, 9734, 3091, 8754, 3315, 5801, 1512, 3675, 8828, 80149, 2113, 6776, 1839, 2185, 5216, 5581, 54828
GOTERM_BP_FAT	GO:0043542~endothelial cell migration	15	1.45773	1.77824	0.0429722	57.8906	912	154	16650	1	0.357267	153090, 5175, 6772, 9734, 5613, 3315, 10755, 8828, 80149, 4627, 6776, 2113, 2185, 4017, 54828
GOTERM_BP_FAT	GO:0010595~positive regulation of endothelial cell migration	8	0.777454	2.14783	0.0774808	79.5676	912	68	16650	1	0.495369	8828, 80149, 9734, 6776, 2113, 2185, 3315, 54828
Annotation Cluster 55	Enrichment Score:2.55
GOTERM_BP_FAT	GO:0007067~mitotic nuclear division	42	4.08163	1.77906	0.000407638	0.799641	912	431	16650	0.941299	0.0126338	126731, 56984, 4041, 29127, 23397, 4739, 51203, 332, 22974, 983, 1843, 81565, 57787, 9493, 10040, 701, 7272, 51429, 259266, 219736, 8976, 201161, 55872, 7039, 699, 329, 3832, 79892, 1063, 257364, 5901, 11113, 54443, 9735, 9371, 57082, 6249, 54820, 83852, 3643, 9787, 901
GOTERM_BP_FAT	GO:0048285~organelle fission	50	4.85909	1.46757	0.00659354	12.2138	912	622	16650	1	0.10469	4041, 29127, 332, 22974, 983, 9493, 9650, 701, 51429, 259266, 219736, 201161, 8976, 7039, 79892, 9735, 6249, 54820, 83852, 9787, 3643, 1613, 56984, 126731, 4739, 23397, 51203, 80821, 1843, 81565, 57787, 10040, 7272, 55872, 699, 329, 7155, 3832, 257364, 1063, 11113, 5901, 54443, 9371, 57082, 8800, 4288, 151246, 1164, 901
GOTERM_BP_FAT	GO:0000280~nuclear division	47	4.56754	1.4718	0.00807835	14.7617	912	583	16650	1	0.119553	126731, 56984, 4041, 29127, 23397, 4739, 51203, 332, 22974, 983, 1843, 81565, 57787, 9493, 10040, 701, 7272, 51429, 259266, 219736, 8976, 201161, 55872, 7039, 699, 329, 7155, 3832, 79892, 1063, 257364, 5901, 11113, 54443, 9735, 9371, 57082, 4288, 6249, 54820, 83852, 3643, 9787, 151246, 1613, 1164, 901
Annotation Cluster 56	Enrichment Score:2.42
GOTERM_BP_FAT	GO:0038061~NIK/NF-kappaB signaling	22	2.138	3.75369	2.80708e-07	0.000552749	912	107	16650	0.00195014	3.09843e-05	10333, 5718, 5708, 5971, 329, 7105, 5690, 5711, 5692, 5713, 7314, 5684, 8797, 5687, 23198, 7186, 9641, 4791, 4790, 81, 5966, 9770
GOTERM_BP_FAT	GO:1903364~positive regulation of cellular protein catabolic process	27	2.62391	2.65015	1.00485e-05	0.0197849	912	186	16650	0.0674919	0.000572602	153090, 5718, 55905, 1191, 7415, 5663, 5711, 5713, 5684, 983, 23198, 25897, 701, 4092, 1263, 5708, 54467, 5690, 5692, 7314, 122809, 5687, 7430, 7341, 7128, 2185, 54941
GOTERM_BP_FAT	GO:0045732~positive regulation of protein catabolic process	33	3.207	2.34423	1.18871e-05	0.0234047	912	257	16650	0.0793392	0.000655845	153090, 5718, 55905, 1191, 5663, 7415, 5711, 5713, 5684, 983, 2697, 23198, 25897, 701, 51429, 80762, 4092, 1263, 5708, 54467, 5690, 5692, 257364, 8754, 7133, 7314, 122809, 5687, 7430, 7128, 7341, 2185, 54941
GOTERM_BP_FAT	GO:1903362~regulation of cellular protein catabolic process	32	3.10982	2.32753	1.90217e-05	0.0374496	912	251	16650	0.123903	0.000972161	153090, 5718, 55905, 1191, 5663, 7415, 5711, 5713, 5684, 983, 10755, 23198, 25897, 701, 4092, 1263, 5708, 55872, 54467, 5690, 5692, 7314, 3326, 122809, 6880, 5687, 7430, 9683, 7128, 7341, 2185, 54941
GOTERM_BP_FAT	GO:1903052~positive regulation of proteolysis involved in cellular protein catabolic process	25	2.42954	2.66909	2.03654e-05	0.0400944	912	171	16650	0.132051	0.0010332	153090, 5718, 1263, 55905, 5708, 1191, 54467, 5690, 5663, 7415, 5711, 5692, 5713, 7314, 122809, 5684, 983, 5687, 23198, 25897, 7341, 701, 2185, 4092, 54941
GOTERM_BP_FAT	GO:1903050~regulation of proteolysis involved in cellular protein catabolic process	30	2.91545	2.38129	2.37685e-05	0.0467928	912	230	16650	0.15235	0.00115519	153090, 5718, 55905, 1191, 5663, 7415, 5711, 5713, 5684, 983, 10755, 23198, 25897, 701, 4092, 1263, 55872, 5708, 54467, 5690, 5692, 7314, 3326, 122809, 6880, 5687, 9683, 7341, 2185, 54941
GOTERM_BP_FAT	GO:0031397~negative regulation of protein ubiquitination	20	1.94363	2.83048	7.47423e-05	0.147075	912	129	16650	0.405347	0.00303502	3304, 5718, 5708, 1407, 5663, 5690, 5711, 5692, 5713, 7314, 5684, 983, 5687, 9683, 59343, 7128, 701, 4092, 5581, 11261
GOTERM_BP_FAT	GO:1903321~negative regulation of protein modification by small protein conjugation or removal	20	1.94363	2.60808	0.000225195	0.442507	912	140	16650	0.79116	0.00772341	3304, 5718, 5708, 1407, 5663, 5690, 5711, 5692, 5713, 7314, 5684, 983, 5687, 9683, 59343, 7128, 701, 4092, 5581, 11261
GOTERM_BP_FAT	GO:0043487~regulation of RNA stability	21	2.04082	2.52229	0.00023757	0.466769	912	152	16650	0.808383	0.00806658	9444, 678, 3304, 5718, 8531, 5708, 9261, 5690, 5711, 3312, 5692, 5713, 7133, 7314, 5684, 3315, 5687, 23198, 80149, 4904, 5580
GOTERM_BP_FAT	GO:1903320~regulation of protein modification by small protein conjugation or removal	31	3.01263	2.05056	0.0002668	0.524055	912	276	16650	0.843636	0.00883904	5718, 1191, 5663, 7415, 5711, 5713, 5684, 983, 23198, 10010, 59343, 80149, 3320, 701, 80762, 4092, 5581, 57162, 3304, 5708, 329, 1407, 5690, 5692, 7314, 3326, 5687, 9683, 7128, 2185, 11261
GOTERM_BP_FAT	GO:0043488~regulation of mRNA stability	20	1.94363	2.51815	0.000355208	0.697134	912	145	16650	0.915462	0.0113726	9444, 678, 3304, 5718, 8531, 5708, 9261, 5690, 5711, 3312, 5692, 5713, 7314, 5684, 3315, 5687, 23198, 80149, 4904, 5580
GOTERM_BP_FAT	GO:0031396~regulation of protein ubiquitination	28	2.72109	2.02049	0.000704204	1.37758	912	253	16650	0.992544	0.0196377	5718, 1191, 5663, 5711, 5713, 5684, 983, 23198, 3320, 59343, 701, 80762, 4092, 5581, 57162, 3304, 5708, 329, 1407, 5690, 5692, 7314, 3326, 5687, 9683, 7128, 2185, 11261
GOTERM_BP_FAT	GO:0042590~antigen processing and presentation of exogenous peptide antigen via MHC class I	12	1.16618	3.31938	0.000836984	1.6353	912	66	16650	0.997041	0.0225759	5687, 3685, 5718, 10437, 23198, 5708, 5690, 5711, 5692, 5713, 3105, 5684
GOTERM_BP_FAT	GO:2000058~regulation of protein ubiquitination involved in ubiquitin-dependent protein catabolic process	15	1.45773	2.71137	0.00117773	2.29376	912	101	16650	0.999724	0.0297864	5718, 5708, 1191, 5663, 5690, 5711, 5692, 5713, 7314, 5684, 983, 5687, 23198, 2185, 701
GOTERM_BP_FAT	GO:0051444~negative regulation of ubiquitin-protein transferase activity	13	1.26336	2.96669	0.00129547	2.5203	912	80	16650	0.999878	0.031682	5687, 5718, 5708, 5690, 5663, 5711, 701, 5692, 5713, 7314, 4092, 5684, 983
GOTERM_BP_FAT	GO:2000060~positive regulation of protein ubiquitination involved in ubiquitin-dependent protein catabolic process	14	1.36054	2.8087	0.00131563	2.55904	912	91	16650	0.999894	0.0318319	5687, 5718, 23198, 5708, 1191, 5690, 5711, 701, 2185, 5692, 5713, 7314, 5684, 983
GOTERM_CC_FAT	GO:0000502~proteasome complex	12	1.16618	3.00486	0.0018624	2.84133	879	66	14527	0.793419	0.0352076	5687, 5718, 56984, 23198, 5708, 5690, 7415, 5711, 5692, 5713, 5684, 3315
GOTERM_BP_FAT	GO:0002479~antigen processing and presentation of exogenous peptide antigen via MHC class I, TAP-dependent	11	1.069	3.18766	0.00208414	4.02499	912	63	16650	0.999999	0.045579	5687, 3685, 5718, 23198, 5708, 5690, 5711, 5692, 5713, 3105, 5684
GOTERM_BP_FAT	GO:0042787~protein ubiquitination involved in ubiquitin-dependent protein catabolic process	24	2.33236	1.97368	0.00248382	4.77907	912	222	16650	1	0.0513596	11237, 5718, 26091, 5708, 1191, 54467, 5690, 5663, 8065, 80196, 5711, 5692, 5713, 7314, 5684, 983, 5687, 23198, 25897, 29128, 701, 2185, 55975, 64795
GOTERM_BP_FAT	GO:0090263~positive regulation of canonical Wnt signaling pathway	16	1.55491	2.41409	0.00249562	4.80126	912	121	16650	1	0.0514448	5718, 79705, 5708, 51704, 2254, 5690, 5711, 5692, 5713, 7314, 5684, 5687, 23198, 4790, 1613, 259266
GOTERM_BP_FAT	GO:0051437~positive regulation of ubiquitin-protein ligase activity involved in regulation of mitotic cell cycle transition	12	1.16618	2.88262	0.00271728	5.21696	912	76	16650	1	0.0552378	5687, 5718, 23198, 5708, 5690, 5711, 701, 5692, 5713, 7314, 5684, 983
GOTERM_BP_FAT	GO:1903322~positive regulation of protein modification by small protein conjugation or removal	22	2.138	2.02851	0.00283252	5.43239	912	198	16650	1	0.0565262	57162, 5718, 5708, 1191, 329, 5690, 7415, 5711, 5692, 5713, 7314, 5684, 983, 5687, 23198, 10010, 59343, 80149, 701, 2185, 80762, 4092
GOTERM_BP_FAT	GO:0001738~morphogenesis of a polarized epithelium	17	1.65209	2.29898	0.00289448	5.54803	912	135	16650	1	0.0573994	5718, 5708, 9368, 5690, 5711, 5911, 5692, 5713, 7314, 5684, 5687, 7430, 163, 23198, 8324, 5879, 5216
GOTERM_BP_FAT	GO:0031145~anaphase-promoting complex-dependent catabolic process	12	1.16618	2.77315	0.0036966	7.03302	912	79	16650	1	0.0697874	5687, 5718, 23198, 5708, 5690, 5711, 701, 5692, 5713, 7314, 5684, 983
GOTERM_BP_FAT	GO:0002474~antigen processing and presentation of peptide antigen via MHC class I	13	1.26336	2.57973	0.0042913	8.11967	912	92	16650	1	0.0776466	5718, 5708, 5690, 5711, 5692, 5713, 5684, 5687, 3685, 10437, 51128, 23198, 3105
GOTERM_BP_FAT	GO:0030177~positive regulation of Wnt signaling pathway	18	1.74927	2.13389	0.00456842	8.6219	912	154	16650	1	0.0811984	5718, 79705, 5708, 51704, 2254, 5690, 5711, 5692, 5713, 7314, 55789, 5684, 5687, 23198, 10159, 4790, 1613, 259266
GOTERM_BP_FAT	GO:0050852~T cell receptor signaling pathway	19	1.84645	2.0771	0.00461666	8.70905	912	167	16650	1	0.0818131	5718, 1445, 5074, 5708, 3783, 5663, 5690, 5711, 5692, 5713, 7314, 5684, 5621, 5687, 7430, 23198, 5293, 4790, 5771
GOTERM_BP_FAT	GO:0002223~stimulatory C-type lectin receptor signaling pathway	14	1.36054	2.43421	0.0047536	8.95604	912	105	16650	1	0.0830861	5718, 5708, 5971, 5894, 5690, 5711, 5692, 7314, 5713, 5684, 5687, 23198, 4790, 5580
GOTERM_BP_FAT	GO:1904668~positive regulation of ubiquitin protein ligase activity	12	1.16618	2.67169	0.00493945	9.29024	912	82	16650	1	0.085556	5687, 5718, 23198, 5708, 5690, 5711, 701, 5692, 5713, 7314, 5684, 983
GOTERM_BP_FAT	GO:0051436~negative regulation of ubiquitin-protein ligase activity involved in mitotic cell cycle	11	1.069	2.82848	0.00508496	9.55109	912	71	16650	1	0.0873188	5687, 5718, 5708, 5690, 5711, 701, 5692, 5713, 7314, 5684, 983
GOTERM_BP_FAT	GO:0002220~innate immune response activating cell surface receptor signaling pathway	14	1.36054	2.38871	0.00558184	10.4364	912	107	16650	1	0.0925071	5718, 5708, 5971, 5894, 5690, 5711, 5692, 7314, 5713, 5684, 5687, 23198, 4790, 5580
GOTERM_BP_FAT	GO:0060071~Wnt signaling pathway, planar cell polarity pathway	14	1.36054	2.38871	0.00558184	10.4364	912	107	16650	1	0.0925071	5718, 5708, 5690, 5711, 5692, 7314, 5713, 5684, 5687, 163, 23198, 8324, 5879, 5216
GOTERM_BP_FAT	GO:0051439~regulation of ubiquitin-protein ligase activity involved in mitotic cell cycle	11	1.069	2.7892	0.00562315	10.5097	912	72	16650	1	0.09294	5687, 5718, 5708, 5690, 5711, 701, 5692, 5713, 7314, 5684, 983
GOTERM_BP_FAT	GO:1904667~negative regulation of ubiquitin protein ligase activity	11	1.069	2.75099	0.0062048	11.5348	912	73	16650	1	0.100418	5687, 5718, 5708, 5690, 5711, 701, 5692, 5713, 7314, 5684, 983
GOTERM_BP_FAT	GO:0090175~regulation of establishment of planar polarity	14	1.36054	2.32356	0.00703633	12.981	912	110	16650	1	0.108871	5718, 5708, 5690, 5711, 5692, 7314, 5713, 5684, 5687, 163, 23198, 8324, 5879, 5216
GOTERM_BP_FAT	GO:1904666~regulation of ubiquitin protein ligase activity	12	1.16618	2.54743	0.00708658	13.0677	912	86	16650	1	0.109124	5687, 5718, 23198, 5708, 5690, 5711, 701, 5692, 5713, 7314, 5684, 983
GOTERM_BP_FAT	GO:0006521~regulation of cellular amino acid metabolic process	9	0.874636	3.04276	0.00864933	15.7227	912	54	16650	1	0.124076	5687, 5718, 23198, 5708, 5690, 5711, 5692, 5713, 5684
GOTERM_BP_FAT	GO:0035567~non-canonical Wnt signaling pathway	17	1.65209	2.00233	0.0108877	19.3917	912	155	16650	1	0.145822	5718, 805, 5708, 801, 5690, 5711, 5692, 5713, 7314, 5684, 5687, 163, 23198, 8324, 4772, 5879, 5216
GOTERM_BP_FAT	GO:0031398~positive regulation of protein ubiquitination	19	1.84645	1.90591	0.011003	19.5766	912	182	16650	1	0.146695	57162, 5718, 5708, 1191, 329, 5690, 5711, 5692, 5713, 7314, 5684, 983, 5687, 23198, 59343, 2185, 701, 80762, 4092
GOTERM_BP_FAT	GO:0051438~regulation of ubiquitin-protein transferase activity	14	1.36054	2.14783	0.013254	23.1053	912	119	16650	1	0.167841	5687, 5718, 23198, 5708, 5690, 5663, 5711, 701, 5692, 5713, 7314, 4092, 5684, 983
GOTERM_BP_FAT	GO:0030111~regulation of Wnt signaling pathway	28	2.72109	1.61767	0.0148034	25.4482	912	316	16650	1	0.180502	153090, 5718, 4041, 79705, 2254, 5711, 55789, 5713, 5684, 6928, 3675, 23198, 59343, 5515, 10159, 259266, 5708, 51704, 5690, 5692, 7314, 30851, 5687, 2889, 4772, 4790, 51473, 1613
GOTERM_BP_FAT	GO:0016055~Wnt signaling pathway	38	3.69291	1.48237	0.0159607	27.154	912	468	16650	1	0.18999	153090, 5718, 1456, 4041, 805, 79705, 9368, 801, 2254, 5663, 10979, 5711, 55789, 5713, 8840, 5684, 23198, 59343, 8324, 57787, 10159, 123169, 259266, 5708, 51704, 5690, 5692, 9209, 7314, 30851, 5687, 2889, 163, 4790, 4772, 1613, 5879, 5216
GOTERM_BP_FAT	GO:0001736~establishment of planar polarity	14	1.36054	2.09502	0.0160666	27.3082	912	122	16650	1	0.190808	5718, 5708, 5690, 5711, 5692, 7314, 5713, 5684, 5687, 163, 23198, 8324, 5879, 5216
GOTERM_BP_FAT	GO:0007164~establishment of tissue polarity	14	1.36054	2.09502	0.0160666	27.3082	912	122	16650	1	0.190808	5718, 5708, 5690, 5711, 5692, 7314, 5713, 5684, 5687, 163, 23198, 8324, 5879, 5216
GOTERM_BP_FAT	GO:0198738~cell-cell signaling by wnt	38	3.69291	1.47921	0.0164312	27.8367	912	469	16650	1	0.19374	153090, 5718, 1456, 4041, 805, 79705, 9368, 801, 2254, 5663, 10979, 5711, 55789, 5713, 8840, 5684, 23198, 59343, 8324, 57787, 10159, 123169, 259266, 5708, 51704, 5690, 5692, 9209, 7314, 30851, 5687, 2889, 163, 4790, 4772, 1613, 5879, 5216
GOTERM_BP_FAT	GO:0033238~regulation of cellular amine metabolic process	10	0.971817	2.46711	0.0192444	31.7943	912	74	16650	1	0.216793	5687, 5718, 23198, 5708, 1812, 5690, 5711, 5692, 5713, 5684
KEGG_PATHWAY	hsa03050:Proteasome	8	0.777454	2.77957	0.0225368	25.699	452	44	6910	0.99701	0.232188	5687, 5718, 23198, 5708, 5690, 5692, 5713, 5684
GOTERM_BP_FAT	GO:0051443~positive regulation of ubiquitin-protein transferase activity	12	1.16618	2.12698	0.025146	39.4372	912	103	16650	1	0.256697	5687, 5718, 23198, 5708, 5690, 5711, 701, 5692, 5713, 7314, 5684, 983
GOTERM_CC_FAT	GO:0005839~proteasome core complex	5	0.485909	3.93494	0.034812	42.1827	879	21	14527	1	0.280648	5687, 23198, 5690, 5692, 5684
GOTERM_BP_FAT	GO:0038095~Fc-epsilon receptor signaling pathway	17	1.65209	1.73387	0.0366448	52.056	912	179	16650	1	0.327641	5718, 805, 5708, 801, 7409, 5690, 5711, 5692, 5713, 7314, 5684, 8013, 5687, 23198, 4790, 4772, 5879
GOTERM_BP_FAT	GO:0050851~antigen receptor-mediated signaling pathway	20	1.94363	1.60145	0.0450049	59.6172	912	228	16650	1	0.366701	5718, 1445, 5074, 596, 5708, 3783, 5663, 5690, 5711, 5692, 5713, 7314, 5684, 5621, 5687, 7430, 23198, 5293, 4790, 5771
GOTERM_BP_FAT	GO:1905114~cell surface receptor signaling pathway involved in cell-cell signaling	39	3.79009	1.35106	0.0505907	64.0227	912	527	16650	1	0.390153	153090, 5718, 1456, 4041, 805, 79705, 9368, 801, 2254, 5663, 10979, 5711, 55789, 5713, 8840, 5684, 23198, 59343, 8324, 57787, 10159, 123169, 259266, 5708, 51704, 5690, 5692, 9209, 7314, 30851, 5687, 2889, 163, 2185, 4790, 4772, 1613, 5879, 5216
GOTERM_BP_FAT	GO:0010565~regulation of cellular ketone metabolic process	15	1.45773	1.73322	0.0513546	64.5884	912	158	16650	1	0.393565	5718, 1374, 5708, 5162, 5690, 5711, 5692, 5713, 5684, 8013, 5687, 23198, 58526, 10062, 5581
GOTERM_BP_FAT	GO:0044106~cellular amine metabolic process	11	1.069	1.74628	0.0987305	87.0869	912	115	16650	1	0.560206	5687, 1119, 5718, 23198, 5708, 1812, 5690, 5711, 5692, 5713, 5684
GOTERM_MF_FAT	GO:0070003~threonine-type peptidase activity	4	0.388727	3.43212	0.10751	84.929	859	21	15478	1	0.708423	5687, 5690, 5692, 5684
GOTERM_MF_FAT	GO:0004298~threonine-type endopeptidase activity	4	0.388727	3.43212	0.10751	84.929	859	21	15478	1	0.708423	5687, 5690, 5692, 5684
GOTERM_BP_FAT	GO:0060828~regulation of canonical Wnt signaling pathway	19	1.84645	1.43932	0.112195	90.3993	912	241	16650	1	0.596027	153090, 5718, 4041, 79705, 5708, 51704, 2254, 5690, 5711, 5692, 5713, 7314, 5684, 5687, 2889, 23198, 4790, 1613, 259266
GOTERM_BP_FAT	GO:0042180~cellular ketone metabolic process	18	1.74927	1.43501	0.12477	92.7505	912	229	16650	1	0.628075	5718, 6715, 1374, 154807, 5708, 5162, 5690, 5711, 5692, 5713, 5684, 8013, 5687, 23198, 58526, 6777, 10062, 5581
GOTERM_BP_FAT	GO:0009308~amine metabolic process	11	1.069	1.61954	0.141567	95.0501	912	124	16650	1	0.663353	5687, 1119, 5718, 23198, 5708, 1812, 5690, 5711, 5692, 5713, 5684
GOTERM_BP_FAT	GO:0060070~canonical Wnt signaling pathway	21	2.04082	1.34996	0.1489	95.8195	912	284	16650	1	0.678877	153090, 5718, 4041, 79705, 5708, 51704, 2254, 5690, 5663, 5711, 5692, 5713, 7314, 5684, 5687, 2889, 23198, 8324, 4790, 1613, 259266
GOTERM_BP_FAT	GO:2000027~regulation of organ morphogenesis	19	1.84645	1.37649	0.150165	95.9402	912	252	16650	1	0.681856	5718, 219736, 596, 5708, 6772, 5690, 5711, 5692, 5713, 7314, 5684, 5687, 6928, 163, 23198, 8324, 7128, 5879, 5216
Annotation Cluster 57	Enrichment Score:2.38
GOTERM_MF_FAT	GO:0043539~protein serine/threonine kinase activator activity	7	0.680272	6.00621	0.000753847	1.24689	859	21	15478	0.681463	0.0230768	805, 5605, 51719, 801, 5604, 1164, 57679
GOTERM_MF_FAT	GO:0030295~protein kinase activator activity	11	1.069	3.14611	0.00228961	3.74201	859	63	15478	0.96911	0.0602064	805, 2065, 5605, 51719, 51704, 801, 5604, 10040, 1164, 57679, 65125
GOTERM_MF_FAT	GO:0019209~kinase activator activity	11	1.069	2.8315	0.00501866	8.03028	859	70	15478	0.999516	0.109207	805, 2065, 5605, 51719, 51704, 801, 5604, 10040, 1164, 57679, 65125
GOTERM_MF_FAT	GO:0019207~kinase regulator activity	20	1.94363	1.88677	0.00981207	15.1309	859	191	15478	1	0.178663	23533, 805, 2065, 5605, 51704, 801, 5604, 5611, 3326, 122809, 3315, 57679, 80851, 65125, 2950, 51719, 10040, 892, 1164, 11261
GOTERM_MF_FAT	GO:0019887~protein kinase regulator activity	18	1.74927	1.88567	0.0149189	22.127	859	172	15478	1	0.248009	2065, 805, 5605, 51704, 801, 5604, 5611, 3326, 122809, 3315, 57679, 80851, 65125, 51719, 10040, 892, 1164, 11261
Annotation Cluster 58	Enrichment Score:2.35
GOTERM_BP_FAT	GO:0001817~regulation of cytokine production	51	4.95627	1.61367	0.000877859	1.71451	912	577	16650	0.997773	0.0234837	1191, 8013, 3965, 114771, 2950, 6868, 80149, 10159, 6397, 604, 51465, 3105, 50848, 10333, 57162, 3304, 55122, 9208, 3091, 307, 7314, 5495, 7128, 9641, 6777, 4791, 4790, 5879, 5971, 7105, 9261, 3315, 7186, 3556, 80762, 5966, 1445, 329, 4179, 51704, 5621, 29110, 3329, 90355, 7430, 54206, 55829, 468, 9516, 7096, 9466
GOTERM_BP_FAT	GO:0001816~cytokine production	54	5.24781	1.56237	0.00128666	2.50337	912	631	16650	0.999871	0.031581	1191, 8013, 3965, 114771, 2950, 6868, 80149, 4860, 10159, 6397, 51135, 604, 51465, 3105, 5580, 10333, 57162, 3304, 5074, 55122, 9208, 3091, 307, 7314, 5495, 7128, 9641, 6777, 4791, 4790, 5879, 5971, 7105, 9261, 3315, 7186, 3556, 80762, 5966, 1445, 4179, 329, 51704, 5621, 29110, 3329, 90355, 7430, 54206, 5293, 55829, 468, 7096, 9466
GOTERM_BP_FAT	GO:0001819~positive regulation of cytokine production	29	2.81827	1.37161	0.0784213	79.9739	912	386	16650	1	0.499293	10333, 57162, 3304, 55122, 1191, 4179, 329, 7105, 51704, 9261, 9208, 3091, 3315, 8013, 29110, 3329, 3965, 7186, 6868, 468, 6777, 10159, 3556, 6397, 4791, 7096, 4790, 3105, 9466
Annotation Cluster 59	Enrichment Score:2.33
GOTERM_CC_FAT	GO:0005773~vacuole	111	10.7872	1.51359	7.83966e-06	0.0121216	879	1212	14527	0.00661043	0.000473629	64114, 54492, 5538, 51375, 8013, 57679, 5641, 7805, 51429, 10133, 55048, 6009, 8874, 64129, 93343, 80223, 162, 163, 1512, 9743, 7178, 2331, 8723, 9641, 81614, 29984, 84937, 1515, 824, 83891, 26872, 55062, 51715, 6809, 3312, 11031, 81552, 3320, 51293, 4804, 1462, 624, 58476, 123606, 53349, 257364, 6272, 3326, 3329, 84876, 23001, 7430, 10938, 23080, 6385, 79443, 5770, 999, 55788, 5911, 847, 64841, …
GOTERM_CC_FAT	GO:0044437~vacuolar part	64	6.21963	1.47314	0.00177904	2.71578	879	718	14527	0.778296	0.0344263	55788, 64114, 5911, 5538, 64841, 5641, 7805, 51135, 3105, 55048, 29887, 223082, 6009, 54468, 7314, 9066, 23545, 93343, 162, 10437, 163, 1512, 10103, 9743, 2331, 8723, 9641, 29984, 3643, 220441, 23604, 5879, 1515, 26872, 83891, 55062, 51715, 115123, 5663, 3312, 5660, 1497, 3320, 8905, 8906, 8908, 10040, 51293, 1462, 9476, 80762, 126321, 10254, 3326, 6272, 29110, 23001, 28962, 10938, 1201, 9842, 63…
GOTERM_CC_FAT	GO:0005774~vacuolar membrane	52	5.05345	1.40884	0.0115647	16.4617	879	610	14527	0.999947	0.134733	55788, 64114, 5911, 64841, 7805, 51135, 3105, 55048, 29887, 223082, 6009, 54468, 9066, 7314, 23545, 93343, 162, 163, 10103, 9743, 8723, 9641, 29984, 3643, 220441, 5879, 26872, 83891, 55062, 51715, 115123, 5663, 3312, 5660, 1497, 8905, 8906, 10040, 51293, 80762, 126321, 10254, 6272, 3326, 29110, 23001, 28962, 10938, 1201, 9842, 9516, 53
GOTERM_CC_FAT	GO:0010008~endosome membrane	32	3.10982	1.2994	0.109545	83.3712	879	407	14527	1	0.538317	83891, 26872, 55062, 51715, 115123, 64114, 5911, 64841, 8906, 10040, 51293, 51135, 80762, 3105, 55048, 29887, 223082, 10254, 6272, 7314, 23545, 93343, 29110, 163, 9743, 10938, 8723, 9842, 9641, 3643, 29984, 5879
GOTERM_CC_FAT	GO:0044440~endosomal part	34	3.30418	1.27417	0.120257	86.2094	879	441	14527	1	0.562833	83891, 26872, 55062, 51715, 115123, 64114, 5911, 64841, 8906, 10040, 51293, 51135, 9476, 80762, 3105, 55048, 29887, 223082, 10254, 6272, 7314, 23545, 93343, 29110, 1512, 163, 9743, 10938, 8723, 9842, 9641, 3643, 29984, 5879
Annotation Cluster 60	Enrichment Score:2.33
GOTERM_BP_FAT	GO:0060759~regulation of response to cytokine stimulus	18	1.74927	2.20549	0.00325352	6.2155	912	149	16650	1	0.063398	3304, 841, 204851, 329, 6772, 3091, 7314, 3326, 6880, 7444, 2950, 7186, 7341, 7128, 5770, 3554, 10062, 5771
GOTERM_BP_FAT	GO:0001959~regulation of cytokine-mediated signaling pathway	17	1.65209	2.17036	0.00511987	9.61356	912	143	16650	1	0.0874621	3304, 841, 204851, 329, 6772, 3091, 7314, 3326, 7444, 2950, 7186, 7341, 7128, 5770, 3554, 10062, 5771
GOTERM_BP_FAT	GO:0010803~regulation of tumor necrosis factor-mediated signaling pathway	9	0.874636	3.22175	0.00611059	11.3695	912	51	16650	1	0.0991974	3304, 841, 7186, 2950, 204851, 329, 7128, 7314, 5771
Annotation Cluster 61	Enrichment Score:2.32
GOTERM_CC_FAT	GO:0005874~microtubule	40	3.88727	1.63631	0.00259294	3.93509	879	404	14527	0.888806	0.0456584	126731, 805, 29127, 51203, 801, 332, 6950, 22974, 2288, 10694, 983, 81565, 57619, 57787, 7277, 9493, 84790, 10112, 23095, 89796, 259266, 10808, 5605, 329, 3832, 9545, 51361, 283349, 26586, 10376, 9735, 9371, 908, 58526, 55829, 6249, 54820, 8867, 7203, 54828
GOTERM_CC_FAT	GO:0099513~polymeric cytoskeletal fiber	60	5.8309	1.40853	0.00656869	9.68848	879	704	14527	0.99621	0.0916526	805, 29127, 801, 332, 22974, 2288, 10694, 983, 7168, 9493, 89796, 84823, 259266, 4650, 5074, 23022, 10808, 5605, 9545, 283349, 51361, 10376, 9735, 55612, 6249, 4831, 54820, 53904, 7171, 8867, 1613, 7203, 5879, 54828, 126731, 51203, 92241, 10979, 6950, 4641, 83895, 2697, 81565, 57619, 57787, 7277, 84790, 23095, 10112, 7111, 329, 3832, 26586, 9371, 7430, 908, 55829, 58526, 23336, 23384
GOTERM_CC_FAT	GO:0099512~supramolecular fiber	60	5.8309	1.40853	0.00656869	9.68848	879	704	14527	0.99621	0.0916526	805, 29127, 801, 332, 22974, 2288, 10694, 983, 7168, 9493, 89796, 84823, 259266, 4650, 5074, 23022, 10808, 5605, 9545, 283349, 51361, 10376, 9735, 55612, 6249, 4831, 54820, 53904, 7171, 8867, 1613, 7203, 5879, 54828, 126731, 51203, 92241, 10979, 6950, 4641, 83895, 2697, 81565, 57619, 57787, 7277, 84790, 23095, 10112, 7111, 329, 3832, 26586, 9371, 7430, 908, 55829, 58526, 23336, 23384
Annotation Cluster 62	Enrichment Score:2.28
GOTERM_BP_FAT	GO:0010605~negative regulation of macromolecule metabolic process	178	17.2983	1.39711	1.7688e-06	0.00348295	912	2326	16650	0.0122249	0.00013666	2146, 4041, 8531, 688, 805, 79705, 23511, 1191, 4205, 6772, 1294, 801, 332, 3727, 8013, 3726, 4616, 5017, 2950, 59343, 84678, 1977, 29128, 25824, 604, 10133, 9444, 678, 1488, 10808, 126961, 219736, 3096, 23645, 51567, 6880, 3685, 6695, 8195, 7342, 7341, 4791, 4790, 1613, 5753, 83891, 5971, 9368, 8553, 3312, 55164, 5611, 3315, 1843, 5801, 28996, 23019, 1647, 2274, 2597, 4582, 3696, 4804, 624, 1999…
GOTERM_BP_FAT	GO:0031324~negative regulation of cellular metabolic process	178	17.2983	1.38579	2.93722e-06	0.00578361	912	2345	16650	0.0202183	0.000217268	2146, 4041, 8531, 688, 805, 79705, 1191, 4205, 6772, 1294, 801, 332, 3727, 8013, 3726, 4616, 5017, 2950, 59343, 84678, 1977, 29128, 25824, 604, 10133, 9444, 678, 1488, 10808, 126961, 3096, 3091, 23645, 51567, 6880, 3685, 6695, 7342, 7341, 4791, 4790, 1613, 5753, 83891, 5971, 9368, 8553, 7416, 3312, 55164, 5611, 3315, 1843, 5801, 28996, 23019, 1647, 2274, 2597, 4582, 4804, 624, 1999, 58189, 4017, …
GOTERM_BP_FAT	GO:0009892~negative regulation of metabolic process	186	18.0758	1.34644	1.00275e-05	0.0197435	912	2522	16650	0.0673556	0.000576126	2146, 4041, 8531, 688, 805, 79705, 23511, 1191, 4205, 6772, 1294, 801, 332, 3727, 8013, 3726, 4616, 5017, 2950, 59343, 84678, 1977, 29128, 25824, 604, 10133, 9444, 678, 1488, 10808, 126961, 219736, 3096, 3091, 23645, 51567, 6880, 3685, 6695, 8195, 7342, 7341, 4791, 4790, 1613, 5753, 83891, 5971, 9368, 8553, 7416, 3312, 55164, 5611, 3315, 1843, 5801, 28996, 23019, 1647, 2274, 2597, 4582, 3696, 480…
GOTERM_BP_FAT	GO:2000113~negative regulation of cellular macromolecule biosynthetic process	94	9.13508	1.29616	0.00716947	13.2105	912	1324	16650	1	0.110089	2146, 153090, 8531, 688, 571, 6726, 4205, 6772, 332, 2254, 3727, 3726, 8013, 6928, 8467, 5481, 5017, 80149, 84678, 1977, 51460, 29128, 25824, 56478, 604, 10062, 9444, 1488, 678, 5074, 126961, 55122, 5605, 5884, 5604, 3096, 9208, 23645, 84444, 7314, 51720, 7342, 7341, 83852, 4791, 4790, 4084, 1613, 23051, 3660, 5971, 8553, 55766, 5663, 9099, 3312, 1843, 2697, 28996, 23019, 2274, 84159, 2597, 4582,…
GOTERM_BP_FAT	GO:0010558~negative regulation of macromolecule biosynthetic process	99	9.62099	1.27461	0.00892792	16.1878	912	1418	16650	1	0.127561	2146, 8531, 688, 4205, 6772, 332, 3727, 3726, 8013, 5017, 2950, 29128, 1977, 84678, 25824, 604, 1488, 678, 9444, 126961, 3096, 23645, 51567, 3685, 7342, 7341, 4791, 4790, 1613, 5971, 8553, 3312, 1843, 28996, 23019, 2274, 2597, 4582, 4017, 1999, 4092, 5966, 1263, 56180, 140883, 1063, 55170, 7430, 54206, 60468, 1839, 79039, 5771, 153090, 571, 6726, 2254, 8467, 6928, 5481, 80149, 51460, 56478, 10062…
GOTERM_BP_FAT	GO:0010629~negative regulation of gene expression	102	9.91254	1.25399	0.0125854	22.0728	912	1485	16650	1	0.161211	2146, 8531, 688, 23511, 4205, 6772, 332, 3727, 3726, 8013, 5017, 29128, 1977, 84678, 25824, 604, 1488, 678, 9444, 219736, 126961, 3096, 23645, 7342, 8195, 7341, 4791, 4790, 1613, 5971, 8553, 3312, 55164, 28996, 23019, 2274, 2597, 3696, 4582, 4017, 1999, 4092, 5966, 1263, 56180, 4179, 329, 140883, 1063, 55170, 7430, 60468, 5771, 153090, 571, 6726, 2254, 8467, 6928, 5481, 3965, 80149, 51460, 56478,…
GOTERM_BP_FAT	GO:0000122~negative regulation of transcription from RNA polymerase II promoter	55	5.345	1.3424	0.0225871	36.2289	912	748	16650	1	0.240325	153090, 2146, 8531, 688, 571, 4205, 6772, 2254, 3727, 3726, 8013, 6928, 5017, 5481, 29128, 84678, 604, 10062, 1488, 5074, 126961, 55122, 3096, 23645, 7314, 4791, 4790, 4084, 23051, 3660, 5971, 8553, 5663, 9099, 28996, 23019, 2274, 84159, 4092, 4904, 5966, 1263, 79733, 56180, 1407, 9734, 26508, 140883, 55170, 25959, 4999, 7430, 467, 60468, 5771
GOTERM_BP_FAT	GO:0009890~negative regulation of biosynthetic process	100	9.71817	1.21387	0.0290957	44.0904	912	1504	16650	1	0.281926	2146, 8531, 688, 4205, 6772, 332, 3727, 3726, 8013, 5017, 2950, 29128, 1977, 84678, 25824, 604, 1488, 678, 9444, 126961, 3096, 23645, 51567, 3685, 7342, 7341, 4791, 4790, 1613, 5971, 8553, 3312, 1843, 28996, 23019, 2274, 2597, 4582, 4017, 1999, 4092, 5966, 1263, 56180, 140883, 1063, 55170, 3329, 7430, 54206, 60468, 1839, 79039, 5771, 153090, 571, 6726, 2254, 8467, 6928, 5481, 80149, 51460, 56478,…
GOTERM_BP_FAT	GO:0051172~negative regulation of nitrogen compound metabolic process	99	9.62099	1.20013	0.0391803	54.4807	912	1506	16650	1	0.339144	2146, 8531, 688, 4205, 1191, 6772, 332, 3727, 3726, 8013, 5017, 29128, 1977, 84678, 25824, 604, 1488, 678, 9444, 126961, 3096, 23645, 51567, 7342, 7341, 4791, 4790, 1613, 5971, 8553, 3312, 55164, 1843, 28996, 23019, 2274, 2597, 4582, 4017, 1999, 4092, 5966, 55010, 1263, 56180, 140883, 1063, 55170, 7430, 60468, 79039, 5771, 153090, 571, 6726, 2254, 8467, 6928, 5481, 80149, 51460, 56478, 10062, 507…
GOTERM_BP_FAT	GO:0031327~negative regulation of cellular biosynthetic process	97	9.42663	1.19655	0.0440495	58.8142	912	1480	16650	1	0.364094	2146, 153090, 8531, 688, 571, 6726, 4205, 6772, 332, 2254, 3727, 3726, 8013, 6928, 8467, 5481, 5017, 80149, 84678, 1977, 51460, 29128, 25824, 56478, 604, 10062, 9444, 1488, 678, 5074, 126961, 5605, 55122, 5884, 5604, 3096, 9208, 23645, 84444, 7314, 51720, 51567, 7342, 7341, 83852, 4791, 4790, 4084, 1613, 23051, 3660, 5971, 8553, 55766, 5663, 9099, 3312, 1843, 2697, 28996, 23019, 2274, 84159, 2597…
GOTERM_BP_FAT	GO:0045892~negative regulation of transcription, DNA-templated	76	7.38581	1.22788	0.0457501	60.2332	912	1130	16650	1	0.368283	2146, 153090, 8531, 688, 571, 4205, 6772, 332, 2254, 3727, 3726, 8013, 6928, 8467, 5017, 5481, 84678, 51460, 29128, 25824, 604, 10062, 1488, 5074, 126961, 55122, 3096, 23645, 9208, 84444, 7314, 51720, 7342, 7341, 83852, 4791, 4790, 4084, 23051, 3660, 5971, 8553, 55766, 5663, 9099, 3312, 28996, 23019, 2274, 84159, 4582, 4017, 1999, 4092, 4904, 5966, 1263, 79733, 56180, 1407, 9734, 26508, 140883, 1…
GOTERM_BP_FAT	GO:1903507~negative regulation of nucleic acid-templated transcription	78	7.58017	1.20987	0.0564637	68.1607	912	1177	16650	1	0.414106	2146, 153090, 8531, 688, 571, 4205, 6772, 332, 2254, 3727, 3726, 8013, 6928, 8467, 5017, 5481, 84678, 51460, 29128, 25824, 604, 10062, 1488, 5074, 126961, 55122, 3096, 23645, 9208, 84444, 7314, 51720, 51567, 7342, 7341, 83852, 4791, 4790, 4084, 23051, 3660, 5971, 8553, 55766, 5663, 9099, 3312, 28996, 23019, 2274, 84159, 4582, 4017, 1999, 4092, 4904, 5966, 1263, 79733, 56180, 1407, 9734, 26508, 14…
GOTERM_BP_FAT	GO:0051253~negative regulation of RNA metabolic process	81	7.87172	1.19257	0.0678293	74.9201	912	1240	16650	1	0.46071	2146, 153090, 8531, 688, 571, 4205, 6772, 332, 2254, 3727, 3726, 8013, 6928, 8467, 5017, 5481, 80149, 84678, 51460, 29128, 25824, 604, 10062, 1488, 5074, 126961, 55122, 3096, 23645, 9208, 84444, 7314, 51720, 51567, 135295, 7342, 7341, 83852, 4791, 4790, 4084, 23051, 3660, 5971, 8553, 55766, 5663, 9099, 3312, 55164, 28996, 23019, 2274, 84159, 4582, 4017, 1999, 4092, 4904, 5966, 1263, 79733, 56180,…
GOTERM_BP_FAT	GO:1902679~negative regulation of RNA biosynthetic process	78	7.58017	1.19264	0.0719308	77.006	912	1194	16650	1	0.475262	2146, 153090, 8531, 688, 571, 4205, 6772, 332, 2254, 3727, 3726, 8013, 6928, 8467, 5017, 5481, 84678, 51460, 29128, 25824, 604, 10062, 1488, 5074, 126961, 55122, 3096, 23645, 9208, 84444, 7314, 51720, 51567, 7342, 7341, 83852, 4791, 4790, 4084, 23051, 3660, 5971, 8553, 55766, 5663, 9099, 3312, 28996, 23019, 2274, 84159, 4582, 4017, 1999, 4092, 4904, 5966, 1263, 79733, 56180, 1407, 9734, 26508, 14…
GOTERM_BP_FAT	GO:0045934~negative regulation of nucleobase-containing compound metabolic process	87	8.45481	1.15851	0.0950297	86.0018	912	1371	16650	1	0.551074	2146, 153090, 8531, 688, 571, 4205, 6772, 332, 2254, 3727, 3726, 8013, 6928, 8467, 5017, 5481, 80149, 84678, 51460, 29128, 25824, 604, 10062, 1488, 5074, 126961, 55122, 5884, 3096, 23645, 9208, 84444, 7314, 51720, 51567, 135295, 7342, 7341, 83852, 4791, 4790, 4084, 23051, 3660, 5971, 8553, 55766, 5663, 9099, 3312, 55164, 1843, 2697, 28996, 23019, 2274, 84159, 4582, 4017, 1999, 80762, 4092, 4904, …
Annotation Cluster 63	Enrichment Score:2.28
GOTERM_BP_FAT	GO:0044403~symbiosis, encompassing mutualism through parasitism	75	7.28863	1.37199	0.00464697	8.76378	912	998	16650	1	0.0821201	841, 55788, 23511, 1191, 6772, 6206, 7791, 5684, 163702, 3965, 5481, 114771, 25827, 80149, 1977, 6397, 10060, 3105, 55048, 50848, 1488, 3304, 6732, 5690, 8065, 5692, 7314, 8061, 7444, 93343, 8729, 162, 3685, 163, 5495, 6510, 7342, 7178, 7341, 7128, 9641, 3643, 5879, 5216, 222537, 7105, 7415, 7416, 3312, 6950, 5611, 3315, 28996, 8905, 8906, 6584, 81607, 596, 598, 699, 4179, 329, 3838, 51386, 26042…
GOTERM_BP_FAT	GO:0044419~interspecies interaction between organisms	75	7.28863	1.37199	0.00464697	8.76378	912	998	16650	1	0.0821201	841, 55788, 23511, 1191, 6772, 6206, 7791, 5684, 163702, 3965, 5481, 114771, 25827, 80149, 1977, 6397, 10060, 3105, 55048, 50848, 1488, 3304, 6732, 5690, 8065, 5692, 7314, 8061, 7444, 93343, 8729, 162, 3685, 163, 5495, 6510, 7342, 7178, 7341, 7128, 9641, 3643, 5879, 5216, 222537, 7105, 7415, 7416, 3312, 6950, 5611, 3315, 28996, 8905, 8906, 6584, 81607, 596, 598, 699, 4179, 329, 3838, 51386, 26042…
GOTERM_BP_FAT	GO:0044764~multi-organism cellular process	73	7.09427	1.36971	0.0052717	9.88479	912	973	16650	1	0.0886416	841, 55788, 23511, 1191, 6772, 6206, 7791, 5684, 163702, 3965, 5481, 25827, 80149, 1977, 6397, 10060, 3105, 55048, 50848, 1488, 3304, 6732, 5690, 8065, 5692, 7314, 8061, 7444, 93343, 8729, 162, 3685, 163, 5495, 6510, 7342, 7178, 7341, 7128, 9641, 3643, 5879, 5216, 222537, 7105, 7415, 7416, 3312, 5611, 3315, 28996, 8905, 8906, 6584, 81607, 596, 598, 699, 4179, 329, 3838, 51386, 260425, 10318, 5517…
GOTERM_BP_FAT	GO:0016032~viral process	72	6.99708	1.36074	0.00655184	12.1412	912	966	16650	1	0.104537	841, 55788, 23511, 1191, 6772, 6206, 7791, 5684, 163702, 3965, 5481, 25827, 80149, 1977, 6397, 10060, 3105, 55048, 50848, 1488, 3304, 6732, 5690, 8065, 5692, 7314, 8061, 7444, 93343, 8729, 162, 3685, 163, 5495, 6510, 7342, 7178, 7341, 7128, 9641, 3643, 5879, 5216, 222537, 7105, 7415, 7416, 3312, 5611, 3315, 28996, 8905, 8906, 81607, 596, 598, 699, 4179, 329, 3838, 51386, 260425, 10318, 55170, 332…
Annotation Cluster 64	Enrichment Score:2.27
GOTERM_BP_FAT	GO:0038093~Fc receptor signaling pathway	26	2.52672	1.95338	0.00182079	3.52501	912	243	16650	0.999997	0.0408315	5718, 805, 8976, 5708, 801, 7409, 5690, 5711, 5692, 3326, 7314, 5713, 4641, 5684, 8013, 5687, 10092, 23198, 23191, 3320, 10094, 4790, 4772, 5879, 5580, 5581
GOTERM_BP_FAT	GO:0002768~immune response-regulating cell surface receptor signaling pathway	37	3.59572	1.69297	0.00225491	4.34788	912	399	16650	1	0.0483155	5718, 805, 5971, 5894, 801, 3783, 5663, 5711, 5713, 4641, 5684, 8013, 23198, 23191, 3320, 5580, 5581, 1445, 5074, 596, 5708, 8976, 7409, 5690, 5692, 7314, 3326, 5621, 5687, 7430, 10092, 5293, 10094, 4790, 4772, 5879, 5771
GOTERM_BP_FAT	GO:0038095~Fc-epsilon receptor signaling pathway	17	1.65209	1.73387	0.0366448	52.056	912	179	16650	1	0.327641	5718, 805, 5708, 801, 7409, 5690, 5711, 5692, 5713, 7314, 5684, 8013, 5687, 23198, 4790, 4772, 5879
Annotation Cluster 65	Enrichment Score:2.15
GOTERM_BP_FAT	GO:0001666~response to hypoxia	28	2.72109	1.78736	0.00413584	7.83677	912	286	16650	1	0.0761232	824, 10525, 571, 5894, 847, 5352, 6868, 9124, 28996, 4582, 81, 1365, 4017, 7184, 5581, 1263, 219736, 596, 6649, 329, 3091, 30001, 7314, 3329, 3163, 3939, 2113, 2185
GOTERM_BP_FAT	GO:0036293~response to decreased oxygen levels	28	2.72109	1.73283	0.00623374	11.5855	912	295	16650	1	0.10063	824, 10525, 571, 5894, 847, 5352, 6868, 9124, 28996, 4582, 81, 1365, 4017, 7184, 5581, 1263, 219736, 596, 6649, 329, 3091, 30001, 7314, 3329, 3163, 3939, 2113, 2185
GOTERM_BP_FAT	GO:0070482~response to oxygen levels	28	2.72109	1.62798	0.0136119	23.6526	912	314	16650	1	0.171064	824, 10525, 571, 5894, 847, 5352, 6868, 9124, 28996, 4582, 81, 1365, 4017, 7184, 5581, 1263, 219736, 596, 6649, 329, 3091, 30001, 7314, 3329, 3163, 3939, 2113, 2185
Annotation Cluster 66	Enrichment Score:2.13
GOTERM_BP_FAT	GO:0060429~epithelium development	82	7.9689	1.4123	0.00130222	2.53327	912	1060	16650	0.999884	0.0316223	2146, 4041, 688, 6772, 5911, 847, 5684, 983, 6928, 6491, 6868, 8324, 8643, 84678, 10159, 780, 50848, 23022, 219736, 6009, 8407, 5708, 25932, 5175, 5604, 153562, 3091, 5690, 1427, 5692, 307, 7408, 7314, 79152, 5687, 2889, 163, 1512, 8195, 5270, 4831, 29841, 83852, 5879, 5216, 1515, 5718, 5753, 1374, 55764, 9368, 2355, 5663, 2317, 5711, 7416, 5660, 5713, 373156, 5613, 2697, 57619, 23198, 4582, 5111…
GOTERM_BP_FAT	GO:0048729~tissue morphogenesis	48	4.66472	1.40887	0.0156332	26.6751	912	622	16650	1	0.188046	5718, 4041, 55764, 9368, 6772, 5663, 7296, 5911, 5711, 5713, 5684, 5613, 8013, 2697, 6928, 6491, 3675, 7168, 57619, 6868, 23198, 8324, 84678, 780, 4092, 219736, 596, 5708, 25932, 26508, 3091, 5690, 1427, 5692, 7408, 7314, 5687, 7430, 1512, 163, 8195, 8828, 6385, 83852, 1839, 5879, 5216, 1515
GOTERM_BP_FAT	GO:0002009~morphogenesis of an epithelium	41	3.98445	1.4367	0.0194322	32.0509	912	521	16650	1	0.217981	5718, 4041, 55764, 9368, 6772, 5663, 5911, 5711, 5713, 5684, 5613, 2697, 6928, 6491, 57619, 6868, 23198, 8324, 84678, 780, 219736, 596, 5708, 25932, 3091, 5690, 1427, 5692, 7408, 7314, 5687, 7430, 1512, 163, 8195, 6385, 83852, 1839, 5879, 5216, 1515
Annotation Cluster 67	Enrichment Score:2.13
GOTERM_BP_FAT	GO:0051085~chaperone mediated protein folding requiring cofactor	5	0.485909	9.12829	0.00143334	2.78495	912	10	16650	0.999953	0.0339254	10808, 3312, 30001, 3336, 3329
GOTERM_BP_FAT	GO:0061077~chaperone-mediated protein folding	9	0.874636	3.15979	0.00688385	12.7175	912	52	16650	1	0.107831	51303, 10808, 5481, 1191, 3312, 30001, 2288, 3336, 3329
GOTERM_BP_FAT	GO:0051084~'de novo' posttranslational protein folding	5	0.485909	5.36958	0.011957	21.0904	912	17	16650	1	0.155771	10808, 3312, 30001, 3336, 3329
GOTERM_BP_FAT	GO:0006458~'de novo' protein folding	5	0.485909	4.3468	0.0252904	39.6136	912	21	16650	1	0.257609	10808, 3312, 30001, 3336, 3329
Annotation Cluster 68	Enrichment Score:2.11
GOTERM_BP_FAT	GO:0032880~regulation of protein localization	77	7.48299	1.46129	0.000744831	1.4565	912	962	16650	0.99438	0.0205941	153090, 5950, 841, 4041, 64114, 332, 3783, 7709, 10694, 983, 6513, 3675, 5481, 3965, 80149, 8324, 5326, 10062, 51465, 5580, 5581, 10333, 23216, 10808, 9448, 8976, 3710, 3091, 307, 9066, 80223, 30851, 8729, 5495, 56892, 163882, 7341, 8536, 7203, 54828, 4794, 1374, 9368, 51715, 6809, 3312, 6950, 4641, 2697, 81565, 7186, 3320, 153241, 3556, 51706, 4804, 80762, 1445, 6717, 1263, 596, 598, 58476, 2573…
GOTERM_BP_FAT	GO:0070201~regulation of establishment of protein localization	65	6.31681	1.44717	0.00259111	4.98055	912	820	16650	1	0.053205	153090, 5950, 841, 4041, 64114, 332, 3783, 7709, 10694, 983, 6513, 3675, 3965, 5481, 80149, 8324, 5326, 10062, 51465, 5580, 5581, 10333, 10808, 9448, 3710, 3091, 307, 9066, 80223, 5495, 56892, 163882, 8536, 54828, 4794, 1374, 9368, 51715, 3312, 6950, 4641, 2697, 81565, 7186, 3320, 3556, 51706, 80762, 1445, 6717, 1263, 596, 598, 3326, 8754, 292, 3329, 7430, 908, 7533, 5770, 7096, 9516, 999, 11261
GOTERM_BP_FAT	GO:1903827~regulation of cellular protein localization	47	4.56754	1.5268	0.00419468	7.94395	912	562	16650	1	0.0769625	153090, 841, 51715, 9368, 64114, 7709, 6809, 6950, 10694, 4641, 983, 81565, 3965, 3675, 3320, 8324, 80149, 5326, 51706, 4804, 51465, 5580, 1445, 6717, 10808, 1263, 596, 598, 58476, 257364, 3326, 30851, 8729, 7430, 5495, 908, 56892, 163882, 5770, 7533, 9516, 8536, 7203, 4794, 54828, 11261, 999
GOTERM_BP_FAT	GO:0060341~regulation of cellular localization	63	6.12245	1.37909	0.00842574	15.3476	912	834	16650	1	0.122569	153090, 841, 4041, 805, 64114, 801, 7709, 332, 10694, 983, 3675, 3965, 8324, 80149, 5326, 51465, 5580, 5581, 10808, 9448, 5605, 5604, 3091, 30851, 8729, 5495, 56892, 163882, 116150, 8723, 1812, 8536, 7203, 54828, 4794, 9368, 51715, 6809, 6950, 4641, 27253, 81565, 3320, 81555, 51706, 4804, 57158, 1445, 6717, 1263, 596, 598, 58476, 257364, 3326, 7430, 908, 7533, 5770, 2185, 9516, 11261, 999
GOTERM_BP_FAT	GO:0051223~regulation of protein transport	55	5.345	1.34599	0.0212722	34.5182	912	746	16650	1	0.230383	153090, 5950, 4041, 3783, 7709, 332, 6513, 983, 3965, 5481, 8324, 80149, 5326, 10062, 51465, 5580, 5581, 10333, 9448, 3710, 3091, 307, 9066, 80223, 5495, 56892, 163882, 8536, 54828, 4794, 1374, 9368, 51715, 3312, 4641, 2697, 81565, 7186, 3320, 3556, 51706, 80762, 1445, 6717, 1263, 3326, 8754, 292, 3329, 7430, 5770, 7096, 9516, 11261, 999
GOTERM_BP_FAT	GO:1904951~positive regulation of establishment of protein localization	35	3.40136	1.23594	0.153906	96.278	912	517	16650	1	0.688654	5950, 841, 3783, 7709, 6950, 10694, 4641, 983, 2697, 5481, 3965, 3675, 3320, 80149, 3556, 5326, 51706, 5580, 5581, 6717, 1263, 596, 3091, 8754, 3326, 3329, 7430, 908, 56892, 163882, 7533, 8536, 54828, 999, 11261
Annotation Cluster 69	Enrichment Score:2.11
GOTERM_BP_FAT	GO:0022607~cellular component assembly	180	17.4927	1.25523	0.000634566	1.24216	912	2618	16650	0.987895	0.018376	688, 1191, 4205, 29127, 1294, 11152, 23130, 22870, 332, 22974, 10694, 2288, 6491, 7168, 8668, 2012, 51429, 81689, 55048, 10333, 126961, 204851, 9448, 92359, 3710, 8874, 100506658, 153562, 7408, 6880, 93343, 9735, 10092, 163, 9057, 8195, 4831, 3915, 2331, 54820, 10094, 7341, 9641, 1812, 85477, 1491, 8867, 29984, 7203, 1613, 5216, 54828, 9644, 56984, 126731, 55062, 9368, 51715, 10420, 928, 7415, 69…
GOTERM_BP_FAT	GO:0044085~cellular component biogenesis	192	18.6589	1.2029	0.00311222	5.95336	912	2914	16650	1	0.0610679	688, 1191, 4205, 11152, 29127, 1294, 23130, 22870, 332, 6206, 22974, 10694, 2288, 6491, 7168, 8668, 2012, 51429, 81689, 55048, 10333, 126961, 204851, 9448, 92359, 3710, 8874, 100506658, 153562, 7408, 6880, 93343, 9735, 10092, 163, 9057, 8195, 4831, 3915, 2331, 54820, 10094, 7341, 9641, 1812, 85477, 1491, 8867, 29984, 56926, 7203, 1613, 5216, 54828, 9644, 56984, 126731, 55062, 9368, 51715, 51202, …
GOTERM_BP_FAT	GO:0006461~protein complex assembly	101	9.81535	1.27607	0.00794881	14.5422	912	1445	16650	1	0.118499	841, 1191, 5894, 1294, 22870, 6729, 847, 10694, 2288, 57580, 983, 6513, 80146, 6928, 8467, 5481, 80149, 51429, 160851, 5580, 5581, 10333, 126961, 8976, 7039, 3710, 100506658, 7408, 8061, 23545, 5921, 9735, 9780, 10092, 163, 51128, 9057, 8195, 6249, 4831, 3915, 2331, 54820, 51719, 7128, 10094, 7341, 9641, 85477, 1491, 8867, 3643, 7203, 5879, 5216, 9644, 10435, 56984, 1374, 9368, 6241, 10979, 7415,…
GOTERM_BP_FAT	GO:0070271~protein complex biogenesis	101	9.81535	1.27518	0.00828898	15.1174	912	1446	16650	1	0.121456	841, 1191, 5894, 1294, 22870, 6729, 847, 10694, 2288, 57580, 983, 6513, 80146, 6928, 8467, 5481, 80149, 51429, 160851, 5580, 5581, 10333, 126961, 8976, 7039, 3710, 100506658, 7408, 8061, 23545, 5921, 9735, 9780, 10092, 163, 51128, 9057, 8195, 6249, 4831, 3915, 2331, 54820, 51719, 7128, 10094, 7341, 9641, 85477, 1491, 8867, 3643, 7203, 5879, 5216, 9644, 10435, 56984, 1374, 9368, 6241, 10979, 7415,…
GOTERM_BP_FAT	GO:0065003~macromolecular complex assembly	115	11.1759	1.22778	0.0142965	24.6893	912	1710	16650	1	0.176702	1191, 1294, 22870, 10694, 2288, 8668, 51429, 10333, 126961, 3710, 100506658, 7408, 6880, 9735, 10092, 163, 9057, 8195, 4831, 2331, 3915, 54820, 7341, 10094, 9641, 1491, 85477, 8867, 7203, 5216, 9644, 56984, 9368, 7415, 3748, 6950, 55164, 4641, 84612, 10084, 81565, 144108, 7186, 23191, 23019, 3320, 9026, 196527, 4942, 7111, 226, 329, 51386, 1063, 320, 5621, 3329, 140803, 7915, 10938, 58526, 79631,…
GOTERM_BP_FAT	GO:0071822~protein complex subunit organization	112	10.8844	1.22147	0.0183602	30.5732	912	1674	16650	1	0.20955	4041, 1191, 1294, 22870, 10694, 2288, 9553, 51429, 10333, 126961, 3710, 100506658, 7408, 5033, 9735, 10092, 163, 9057, 8195, 2331, 3915, 4831, 54820, 10094, 56648, 7341, 9641, 1491, 85477, 8867, 7203, 5216, 9644, 126731, 56984, 9368, 7415, 3748, 3312, 6950, 4641, 84612, 81565, 144108, 7186, 23198, 23191, 3320, 9026, 4017, 196527, 4942, 7111, 226, 329, 1063, 320, 5621, 3329, 140803, 7915, 10938, 5…
GOTERM_BP_FAT	GO:0043933~macromolecular complex subunit organization	153	14.8688	1.13501	0.0528784	65.6918	912	2461	16650	1	0.40024	2146, 4041, 200424, 1191, 1294, 22870, 10694, 2288, 9553, 8668, 84678, 29128, 51429, 604, 10333, 126961, 3710, 100506658, 5033, 7408, 7941, 6880, 9735, 10092, 163, 9057, 8195, 4831, 2331, 3915, 54820, 56648, 10094, 7341, 9641, 85477, 1491, 8867, 8536, 7203, 1613, 5216, 9644, 56984, 126731, 9368, 7415, 3312, 3748, 6950, 55164, 4641, 84612, 10084, 81565, 144108, 7186, 23198, 23019, 23191, 3320, 458…
Annotation Cluster 70	Enrichment Score:2.05
GOTERM_MF_FAT	GO:0030898~actin-dependent ATPase activity	6	0.58309	8.31629	0.000458189	0.75961	859	13	15478	0.501041	0.0156766	4650, 4627, 53904, 79784, 4642, 4641
GOTERM_MF_FAT	GO:0000146~microfilament motor activity	7	0.680272	5.48393	0.00127517	2.1006	859	23	15478	0.855671	0.03654	4650, 4627, 53904, 79784, 4642, 4641, 4645
GOTERM_MF_FAT	GO:0003774~motor activity	13	1.26336	1.69741	0.081412	75.6554	859	138	15478	1	0.646146	4650, 57644, 3832, 4641, 9371, 4627, 9493, 53904, 79784, 23095, 10112, 4642, 4645
GOTERM_CC_FAT	GO:0016459~myosin complex	8	0.777454	1.88877	0.129086	88.2008	879	70	14527	1	0.582133	4650, 57644, 4627, 53904, 79784, 4642, 4641, 4645
Annotation Cluster 71	Enrichment Score:2.03
GOTERM_BP_FAT	GO:0034332~adherens junction organization	16	1.55491	2.45467	0.00211633	4.08593	912	119	16650	1	0.0456931	1445, 204851, 596, 10420, 8874, 10979, 6385, 51762, 29984, 2185, 81607, 1613, 5879, 4092, 999, 54828
GOTERM_BP_FAT	GO:0034333~adherens junction assembly	11	1.069	2.99735	0.00332253	6.34327	912	67	16650	1	0.06452	596, 204851, 10420, 6385, 8874, 10979, 29984, 2185, 5879, 4092, 54828
GOTERM_BP_FAT	GO:0007160~cell-matrix adhesion	20	1.94363	1.90173	0.0091097	16.49	912	192	16650	1	0.128941	2041, 596, 5175, 10420, 8874, 10979, 7791, 8754, 5921, 3685, 3675, 3696, 6385, 29984, 2185, 1613, 604, 5879, 780, 54828
GOTERM_BP_FAT	GO:0010810~regulation of cell-substrate adhesion	19	1.84645	1.93785	0.0093537	16.894	912	179	16650	1	0.131905	2041, 596, 8874, 57580, 5921, 3675, 6695, 8324, 6385, 51144, 29984, 2185, 81, 1613, 604, 5879, 780, 5581, 54828
GOTERM_BP_FAT	GO:0031589~cell-substrate adhesion	28	2.72109	1.67054	0.0100075	17.9674	912	306	16650	1	0.137188	10420, 10979, 7791, 5613, 57580, 3675, 8324, 3696, 81, 604, 780, 5581, 2041, 596, 5175, 8874, 8754, 5921, 3685, 6695, 3915, 6385, 51144, 29984, 2185, 1613, 5879, 54828
GOTERM_BP_FAT	GO:0007045~cell-substrate adherens junction assembly	9	0.874636	2.88262	0.011904	21.0071	912	57	16650	1	0.155423	596, 10420, 6385, 8874, 10979, 29984, 2185, 5879, 54828
GOTERM_BP_FAT	GO:0048041~focal adhesion assembly	9	0.874636	2.88262	0.011904	21.0071	912	57	16650	1	0.155423	596, 10420, 6385, 8874, 10979, 29984, 2185, 5879, 54828
GOTERM_BP_FAT	GO:0007044~cell-substrate junction assembly	11	1.069	2.3083	0.020222	33.1206	912	87	16650	1	0.224771	596, 10420, 3915, 6385, 8874, 10979, 29984, 2185, 1613, 5879, 54828
GOTERM_BP_FAT	GO:0001952~regulation of cell-matrix adhesion	11	1.069	2.15938	0.0305679	45.7363	912	93	16650	1	0.290906	2041, 596, 6385, 29984, 2185, 1613, 604, 5879, 780, 54828, 5921
Annotation Cluster 72	Enrichment Score:2
GOTERM_MF_FAT	GO:0008047~enzyme activator activity	49	4.7619	1.78727	0.000108919	0.181065	859	494	15478	0.152309	0.00515041	153090, 805, 29127, 801, 55789, 57580, 57679, 55188, 5580, 5581, 4650, 23216, 57568, 2065, 64744, 5605, 5604, 23645, 57522, 146923, 29, 5921, 1512, 9743, 55803, 51719, 2665, 400, 10435, 9644, 54828, 51291, 7415, 5660, 26575, 26577, 23198, 10010, 10040, 5867, 26092, 55200, 51704, 163590, 65125, 54206, 57186, 1164, 55635
GOTERM_MF_FAT	GO:0060589~nucleoside-triphosphatase regulator activity	30	2.91545	1.57597	0.0157764	23.2473	859	343	15478	1	0.254866	153090, 9531, 51291, 29127, 55789, 57580, 26575, 55188, 5867, 26092, 4650, 10808, 57568, 23216, 64744, 8976, 55200, 163590, 57522, 146923, 5921, 29, 9743, 54206, 55803, 2665, 57186, 5216, 55635, 10435
GOTERM_MF_FAT	GO:0005096~GTPase activator activity	23	2.23518	1.48541	0.0610237	64.9226	859	279	15478	1	0.564208	153090, 4650, 57568, 23216, 64744, 51291, 29127, 55200, 55789, 57522, 57580, 146923, 29, 5921, 26575, 9743, 54206, 55803, 2665, 55188, 57186, 10435, 55635
GOTERM_MF_FAT	GO:0030695~GTPase regulator activity	24	2.33236	1.39499	0.0951385	81.0499	859	310	15478	1	0.683026	153090, 4650, 57568, 23216, 64744, 8976, 51291, 29127, 55200, 55789, 57522, 57580, 146923, 29, 5921, 26575, 9743, 54206, 55803, 2665, 55188, 57186, 10435, 55635
Annotation Cluster 73	Enrichment Score:1.96
GOTERM_BP_FAT	GO:0046364~monosaccharide biosynthetic process	12	1.16618	2.73849	0.00407939	7.73385	912	80	16650	1	0.0753212	6888, 5950, 669, 467, 226, 468, 2597, 1407, 4191, 7086, 5771, 5091
GOTERM_BP_FAT	GO:0016051~carbohydrate biosynthetic process	21	2.04082	1.95606	0.00543829	10.1815	912	196	16650	1	0.0908809	669, 5950, 1407, 226, 4191, 7314, 5091, 6513, 6888, 55829, 467, 2597, 468, 7086, 8908, 2185, 3643, 4790, 2997, 5771, 8706
GOTERM_BP_FAT	GO:0005996~monosaccharide metabolic process	24	2.33236	1.80312	0.00750007	13.7778	912	243	16650	1	0.11339	669, 5950, 3101, 4041, 1374, 226, 5162, 1407, 4191, 145173, 5091, 7355, 7915, 6888, 467, 55829, 2597, 468, 2526, 7262, 7086, 3643, 5771, 2200
GOTERM_BP_FAT	GO:0019318~hexose metabolic process	22	2.138	1.73872	0.0157137	26.7931	912	231	16650	1	0.18796	669, 5950, 3101, 4041, 1374, 226, 5162, 1407, 4191, 145173, 5091, 7355, 7915, 467, 55829, 2597, 468, 2526, 7262, 3643, 5771, 2200
GOTERM_BP_FAT	GO:0006006~glucose metabolic process	19	1.84645	1.8161	0.0173684	29.1787	912	191	16650	1	0.201655	669, 5950, 3101, 4041, 1374, 5162, 1407, 226, 4191, 5091, 7915, 467, 55829, 2597, 468, 7262, 3643, 5771, 2200
GOTERM_BP_FAT	GO:0006094~gluconeogenesis	10	0.971817	2.5009	0.0177348	29.697	912	73	16650	1	0.2048	5950, 669, 467, 226, 468, 2597, 1407, 4191, 5771, 5091
GOTERM_BP_FAT	GO:0019319~hexose biosynthetic process	10	0.971817	2.40218	0.022539	36.167	912	76	16650	1	0.240598	5950, 669, 467, 226, 468, 2597, 1407, 4191, 5771, 5091
Annotation Cluster 74	Enrichment Score:1.96
GOTERM_CC_FAT	GO:0043292~contractile fiber	26	2.52672	1.91828	0.00224935	3.42211	879	224	14527	0.851191	0.0405692	9531, 805, 801, 10979, 2317, 3315, 2697, 2483, 7168, 2274, 81, 10060, 57158, 7111, 6717, 23022, 57644, 8852, 5175, 226, 27295, 5687, 55800, 6385, 23336, 7171
GOTERM_CC_FAT	GO:0044449~contractile fiber part	24	2.33236	1.93484	0.00309108	4.6743	879	205	14527	0.927132	0.0531028	6717, 7111, 9531, 23022, 8852, 805, 5175, 226, 801, 10979, 2317, 3315, 5687, 27295, 2483, 7168, 2274, 55800, 6385, 7171, 23336, 81, 10060, 57158
GOTERM_CC_FAT	GO:0030016~myofibril	24	2.33236	1.87095	0.00469314	7.01571	879	212	14527	0.981309	0.0723395	6717, 7111, 57644, 9531, 23022, 8852, 805, 226, 801, 10979, 2317, 3315, 5687, 27295, 2483, 7168, 2274, 55800, 6385, 7171, 23336, 81, 10060, 57158
GOTERM_CC_FAT	GO:0030017~sarcomere	21	2.04082	1.84607	0.00987886	14.2311	879	188	14527	0.999775	0.122989	6717, 7111, 9531, 23022, 8852, 805, 226, 801, 10979, 2317, 3315, 5687, 27295, 2483, 7168, 2274, 55800, 7171, 10060, 81, 57158
GOTERM_CC_FAT	GO:0031674~I band	14	1.36054	1.76622	0.0532856	57.1175	879	131	14527	1	0.367873	6717, 9531, 23022, 8852, 226, 2317, 10979, 3315, 27295, 2483, 2274, 55800, 81, 57158
GOTERM_CC_FAT	GO:0030018~Z disc	12	1.16618	1.68068	0.100531	80.5689	879	118	14527	1	0.520355	27295, 6717, 23022, 9531, 2483, 8852, 2274, 55800, 2317, 81, 3315, 57158
Annotation Cluster 75	Enrichment Score:1.91
GOTERM_BP_FAT	GO:0051640~organelle localization	42	4.08163	1.56805	0.00442922	8.36995	912	489	16650	1	0.0792235	55062, 4205, 9368, 1294, 22870, 51203, 332, 5663, 6809, 8615, 23277, 8013, 81565, 3965, 434, 9493, 153241, 23095, 81, 259266, 8976, 7039, 3091, 1063, 7314, 9066, 5901, 90411, 9371, 8729, 7430, 51128, 5293, 8195, 4627, 8723, 1201, 54820, 79443, 8867, 9787, 4645
GOTERM_BP_FAT	GO:0051656~establishment of organelle localization	37	3.59572	1.60832	0.00516282	9.69036	912	420	16650	1	0.0879491	55062, 9368, 1294, 22870, 51203, 332, 5663, 6809, 8615, 8013, 81565, 3965, 434, 9493, 23095, 81, 8976, 7039, 3091, 1063, 9066, 7314, 5901, 90411, 9371, 8729, 7430, 51128, 5293, 8195, 4627, 8723, 1201, 54820, 79443, 8867, 9787
GOTERM_BP_FAT	GO:0051650~establishment of vesicle localization	22	2.138	1.65969	0.0249466	39.1928	912	242	16650	1	0.255292	55062, 8976, 7039, 1294, 22870, 5663, 6809, 9066, 90411, 8615, 9371, 8729, 81565, 51128, 434, 8195, 1201, 54820, 9493, 79443, 8867, 81
GOTERM_BP_FAT	GO:0051648~vesicle localization	22	2.138	1.58128	0.0392354	54.532	912	254	16650	1	0.339128	55062, 8976, 7039, 1294, 22870, 5663, 6809, 9066, 90411, 8615, 9371, 8729, 81565, 51128, 434, 8195, 1201, 54820, 9493, 79443, 8867, 81
Annotation Cluster 76	Enrichment Score:1.9
KEGG_PATHWAY	hsa00062:Fatty acid elongation	8	0.777454	4.89204	0.000824918	1.06967	452	25	6910	0.189773	0.0512503	1892, 3032, 60481, 11332, 51144, 5538, 54898, 64834
GOTERM_BP_FAT	GO:0006637~acyl-CoA metabolic process	13	1.26336	2.47225	0.00605831	11.2777	912	96	16650	1	0.0986188	137964, 1743, 5162, 60481, 51703, 5538, 54898, 55750, 8803, 11332, 51144, 283927, 64834
GOTERM_BP_FAT	GO:0035383~thioester metabolic process	13	1.26336	2.47225	0.00605831	11.2777	912	96	16650	1	0.0986188	137964, 1743, 5162, 60481, 51703, 5538, 54898, 55750, 8803, 11332, 51144, 283927, 64834
GOTERM_BP_FAT	GO:0035338~long-chain fatty-acyl-CoA biosynthetic process	8	0.777454	3.47744	0.00722229	13.3014	912	42	16650	1	0.110613	51703, 60481, 11332, 51144, 5538, 54898, 55750, 64834
GOTERM_BP_FAT	GO:0046949~fatty-acyl-CoA biosynthetic process	8	0.777454	3.39657	0.00822909	15.0164	912	43	16650	1	0.120884	51703, 60481, 11332, 51144, 5538, 54898, 55750, 64834
GOTERM_BP_FAT	GO:0035336~long-chain fatty-acyl-CoA metabolic process	8	0.777454	3.17506	0.0118684	20.951	912	46	16650	1	0.155283	51703, 60481, 11332, 51144, 5538, 54898, 55750, 64834
GOTERM_BP_FAT	GO:0035337~fatty-acyl-CoA metabolic process	8	0.777454	2.98067	0.0165465	28.0031	912	49	16650	1	0.194642	51703, 60481, 11332, 51144, 5538, 54898, 55750, 64834
GOTERM_BP_FAT	GO:0035384~thioester biosynthetic process	9	0.874636	2.52783	0.0248716	39.1007	912	65	16650	1	0.254992	51703, 60481, 5162, 11332, 51144, 5538, 54898, 55750, 64834
GOTERM_BP_FAT	GO:0071616~acyl-CoA biosynthetic process	9	0.874636	2.52783	0.0248716	39.1007	912	65	16650	1	0.254992	51703, 60481, 5162, 11332, 51144, 5538, 54898, 55750, 64834
KEGG_PATHWAY	hsa01212:Fatty acid metabolism	8	0.777454	2.54794	0.034675	36.8644	452	48	6910	0.999876	0.245138	1892, 3032, 1374, 51703, 60481, 51144, 5538, 54898
KEGG_PATHWAY	hsa01040:Biosynthesis of unsaturated fatty acids	4	0.388727	2.65871	0.18678	93.241	452	23	6910	1	0.474263	60481, 11332, 51144, 54898
Annotation Cluster 77	Enrichment Score:1.87
GOTERM_BP_FAT	GO:0090481~pyrimidine nucleotide-sugar transmembrane transport	4	0.388727	12.1711	0.00288221	5.52514	912	6	16650	1	0.057326	7355, 23169, 23443, 10237
GOTERM_BP_FAT	GO:0072531~pyrimidine-containing compound transmembrane transport	5	0.485909	7.02176	0.00427721	8.09406	912	13	16650	1	0.0776027	7355, 23169, 23443, 10237, 80704
GOTERM_MF_FAT	GO:0015165~pyrimidine nucleotide-sugar transmembrane transporter activity	4	0.388727	10.2964	0.00502055	8.03319	859	7	15478	0.999517	0.107707	7355, 23169, 23443, 10237
GOTERM_BP_FAT	GO:0015781~pyrimidine nucleotide-sugar transport	4	0.388727	9.12829	0.00742969	13.6574	912	8	16650	1	0.112873	7355, 23169, 23443, 10237
GOTERM_BP_FAT	GO:0015780~nucleotide-sugar transport	4	0.388727	8.11404	0.0106951	19.0821	912	9	16650	1	0.144253	7355, 23169, 23443, 10237
GOTERM_MF_FAT	GO:0005338~nucleotide-sugar transmembrane transporter activity	4	0.388727	8.00828	0.0110838	16.9263	859	9	15478	1	0.194885	7355, 23169, 23443, 10237
GOTERM_MF_FAT	GO:1901505~carbohydrate derivative transporter activity	5	0.485909	2.50259	0.136584	91.3138	859	36	15478	1	0.755864	7355, 23169, 23443, 84725, 10237
GOTERM_BP_FAT	GO:1901264~carbohydrate derivative transport	6	0.58309	2.10653	0.153861	96.2741	912	52	16650	1	0.688903	7355, 2697, 23169, 23443, 84725, 10237
Annotation Cluster 78	Enrichment Score:1.84
GOTERM_BP_FAT	GO:0045930~negative regulation of mitotic cell cycle	28	2.72109	2.33417	6.64474e-05	0.130762	912	219	16650	0.370035	0.00273053	2146, 678, 56984, 1263, 596, 10950, 598, 699, 9368, 5884, 7155, 1063, 7314, 25959, 835, 983, 9735, 1843, 5017, 23019, 1647, 4582, 10040, 5325, 701, 5111, 7272, 5774
GOTERM_BP_FAT	GO:1901988~negative regulation of cell cycle phase transition	22	2.138	2.41955	0.000290806	0.571082	912	166	16650	0.867684	0.00949502	2146, 678, 56984, 1263, 596, 699, 5884, 1063, 7314, 25959, 835, 983, 1843, 56241, 5017, 23019, 1647, 4582, 701, 5325, 7272, 5111
GOTERM_BP_FAT	GO:1901991~negative regulation of mitotic cell cycle phase transition	20	1.94363	2.37098	0.000757384	1.48088	912	154	16650	0.99485	0.0207726	2146, 678, 56984, 1263, 596, 699, 5884, 1063, 7314, 25959, 983, 835, 1843, 23019, 1647, 4582, 701, 5325, 7272, 5111
GOTERM_BP_FAT	GO:0044843~cell cycle G1/S phase transition	27	2.62391	2.0202	0.000895452	1.74858	912	244	16650	0.99803	0.0237662	2146, 571, 6241, 5558, 983, 56241, 6868, 23019, 1647, 59343, 57787, 4582, 1977, 5325, 5111, 4173, 4172, 1263, 596, 8065, 7314, 25959, 835, 997, 4999, 55388, 1022
GOTERM_BP_FAT	GO:0000082~G1/S transition of mitotic cell cycle	25	2.42954	2.03756	0.00128564	2.5014	912	224	16650	0.99987	0.0316679	2146, 4173, 4172, 1263, 596, 571, 5558, 8065, 6241, 7314, 25959, 835, 983, 4999, 997, 55388, 1022, 6868, 23019, 1647, 57787, 4582, 1977, 5325, 5111
GOTERM_BP_FAT	GO:0010948~negative regulation of cell cycle process	26	2.52672	1.9778	0.00153293	2.97569	912	240	16650	0.999977	0.0357553	153090, 2146, 56984, 79366, 983, 1843, 5017, 56241, 23019, 1647, 4582, 10040, 701, 5325, 7272, 5111, 678, 1263, 79733, 596, 699, 5884, 1063, 7314, 25959, 835
GOTERM_BP_FAT	GO:0007093~mitotic cell cycle checkpoint	19	1.84645	2.1816	0.00272786	5.23675	912	159	16650	1	0.0552856	56984, 1263, 598, 699, 5884, 7155, 1063, 7314, 9735, 983, 835, 1843, 23019, 1647, 4582, 701, 5325, 7272, 5111
GOTERM_BP_FAT	GO:1902807~negative regulation of cell cycle G1/S phase transition	13	1.26336	2.37336	0.0083572	15.2323	912	100	16650	1	0.12214	2146, 1263, 56241, 596, 23019, 1647, 4582, 5325, 5111, 7314, 25959, 983, 835
GOTERM_BP_FAT	GO:2000134~negative regulation of G1/S transition of mitotic cell cycle	12	1.16618	2.28207	0.0156428	26.6891	912	96	16650	1	0.187829	2146, 1263, 596, 23019, 1647, 4582, 5325, 5111, 7314, 25959, 983, 835
GOTERM_BP_FAT	GO:0007050~cell cycle arrest	22	2.138	1.70913	0.0186938	31.0363	912	235	16650	1	0.212609	153090, 55437, 1263, 2081, 6009, 79366, 5604, 23645, 8065, 7314, 835, 5621, 983, 1843, 1022, 23019, 1647, 51719, 4582, 81617, 5325, 5111
GOTERM_BP_FAT	GO:0006977~DNA damage response, signal transduction by p53 class mediator resulting in cell cycle arrest	9	0.874636	2.65015	0.0192041	31.7391	912	62	16650	1	0.216735	1263, 23019, 1647, 4582, 5325, 5111, 7314, 983, 835
GOTERM_BP_FAT	GO:1902806~regulation of cell cycle G1/S phase transition	16	1.55491	1.90918	0.0205767	33.5957	912	153	16650	1	0.226483	2146, 1263, 596, 7314, 25959, 983, 835, 56241, 6868, 23019, 56892, 1647, 59343, 4582, 5325, 5111
GOTERM_BP_FAT	GO:1902402~signal transduction involved in mitotic DNA damage checkpoint	9	0.874636	2.60808	0.020979	34.1308	912	63	16650	1	0.228271	1263, 23019, 1647, 4582, 5325, 5111, 7314, 983, 835
GOTERM_BP_FAT	GO:0072431~signal transduction involved in mitotic G1 DNA damage checkpoint	9	0.874636	2.60808	0.020979	34.1308	912	63	16650	1	0.228271	1263, 23019, 1647, 4582, 5325, 5111, 7314, 983, 835
GOTERM_BP_FAT	GO:1902400~intracellular signal transduction involved in G1 DNA damage checkpoint	9	0.874636	2.60808	0.020979	34.1308	912	63	16650	1	0.228271	1263, 23019, 1647, 4582, 5325, 5111, 7314, 983, 835
GOTERM_BP_FAT	GO:0072413~signal transduction involved in mitotic cell cycle checkpoint	9	0.874636	2.60808	0.020979	34.1308	912	63	16650	1	0.228271	1263, 23019, 1647, 4582, 5325, 5111, 7314, 983, 835
GOTERM_BP_FAT	GO:1902403~signal transduction involved in mitotic DNA integrity checkpoint	9	0.874636	2.60808	0.020979	34.1308	912	63	16650	1	0.228271	1263, 23019, 1647, 4582, 5325, 5111, 7314, 983, 835
GOTERM_BP_FAT	GO:0072422~signal transduction involved in DNA damage checkpoint	9	0.874636	2.52783	0.0248716	39.1007	912	65	16650	1	0.254992	1263, 23019, 1647, 4582, 5325, 5111, 7314, 983, 835
GOTERM_BP_FAT	GO:0072401~signal transduction involved in DNA integrity checkpoint	9	0.874636	2.52783	0.0248716	39.1007	912	65	16650	1	0.254992	1263, 23019, 1647, 4582, 5325, 5111, 7314, 983, 835
GOTERM_BP_FAT	GO:0031570~DNA integrity checkpoint	16	1.55491	1.84877	0.0265973	41.1881	912	158	16650	1	0.266822	1263, 5884, 7155, 9261, 84444, 7314, 51720, 983, 835, 8682, 23019, 1647, 4582, 5325, 5111, 51514
GOTERM_BP_FAT	GO:0072395~signal transduction involved in cell cycle checkpoint	9	0.874636	2.48953	0.0269957	41.6604	912	66	16650	1	0.26838	1263, 23019, 1647, 4582, 5325, 5111, 7314, 983, 835
GOTERM_BP_FAT	GO:0000077~DNA damage checkpoint	15	1.45773	1.85033	0.0322836	47.5963	912	148	16650	1	0.299925	1263, 5884, 9261, 84444, 7314, 51720, 983, 835, 8682, 23019, 1647, 4582, 5325, 5111, 51514
GOTERM_BP_FAT	GO:0072331~signal transduction by p53 class mediator	16	1.55491	1.75967	0.0388164	54.1399	912	166	16650	1	0.337358	1263, 204851, 80196, 7314, 6880, 983, 835, 23612, 28996, 23019, 1647, 59343, 4582, 5325, 624, 5111
GOTERM_BP_FAT	GO:0071158~positive regulation of cell cycle arrest	10	0.971817	2.14783	0.0424069	57.3981	912	85	16650	1	0.355075	153090, 1263, 23019, 1647, 4582, 5325, 5111, 7314, 983, 835
GOTERM_BP_FAT	GO:0031571~mitotic G1 DNA damage checkpoint	9	0.874636	2.28207	0.0424105	57.4012	912	72	16650	1	0.354689	1263, 23019, 1647, 4582, 5325, 5111, 7314, 983, 835
GOTERM_BP_FAT	GO:0044819~mitotic G1/S transition checkpoint	9	0.874636	2.28207	0.0424105	57.4012	912	72	16650	1	0.354689	1263, 23019, 1647, 4582, 5325, 5111, 7314, 983, 835
GOTERM_BP_FAT	GO:2000045~regulation of G1/S transition of mitotic cell cycle	14	1.36054	1.81271	0.0453953	59.941	912	141	16650	1	0.367613	2146, 1263, 596, 6868, 23019, 59343, 1647, 4582, 5325, 5111, 7314, 25959, 835, 983
GOTERM_BP_FAT	GO:0044783~G1 DNA damage checkpoint	9	0.874636	2.25081	0.0454475	59.9842	912	73	16650	1	0.367543	1263, 23019, 1647, 4582, 5325, 5111, 7314, 983, 835
GOTERM_BP_FAT	GO:0030330~DNA damage response, signal transduction by p53 class mediator	11	1.069	1.89455	0.0646556	73.1841	912	106	16650	1	0.446426	1263, 28996, 23019, 1647, 59343, 4582, 5325, 5111, 7314, 983, 835
GOTERM_BP_FAT	GO:0044774~mitotic DNA integrity checkpoint	11	1.069	1.87684	0.0680053	75.0132	912	107	16650	1	0.460763	1263, 23019, 1647, 5884, 4582, 7155, 5325, 5111, 7314, 983, 835
GOTERM_BP_FAT	GO:0071156~regulation of cell cycle arrest	11	1.069	1.85947	0.0714633	76.7769	912	108	16650	1	0.473814	153090, 1263, 23019, 1647, 4582, 79366, 5325, 5111, 7314, 983, 835
GOTERM_BP_FAT	GO:0042770~signal transduction in response to DNA damage	11	1.069	1.68758	0.116709	91.3162	912	119	16650	1	0.607013	1263, 28996, 23019, 1647, 59343, 4582, 5325, 5111, 7314, 983, 835
GOTERM_BP_FAT	GO:0044773~mitotic DNA damage checkpoint	9	0.874636	1.64309	0.18106	98.042	912	100	16650	1	0.733632	1263, 23019, 1647, 4582, 5325, 5111, 7314, 983, 835
Annotation Cluster 79	Enrichment Score:1.84
GOTERM_BP_FAT	GO:0019752~carboxylic acid metabolic process	64	6.21963	1.41455	0.00471648	8.88916	912	826	16650	1	0.0830882	64802, 5917, 2110, 5162, 390916, 8013, 6513, 2950, 79602, 10062, 5581, 9444, 3101, 1892, 4363, 60481, 4191, 3091, 54898, 79152, 4552, 9057, 55293, 6777, 11332, 6776, 1491, 3643, 2166, 64834, 79944, 669, 1374, 1743, 6301, 55350, 2937, 9261, 1497, 3035, 3032, 9023, 140838, 2597, 1503, 8892, 4942, 137964, 51703, 226, 2730, 10020, 26275, 5091, 7915, 3939, 8803, 58526, 468, 1201, 50640, 51144, 7363, 5…
GOTERM_BP_FAT	GO:0043436~oxoacid metabolic process	64	6.21963	1.40604	0.00522039	9.79322	912	831	16650	1	0.088028	64802, 5917, 2110, 5162, 390916, 8013, 6513, 2950, 79602, 10062, 5581, 9444, 3101, 1892, 4363, 60481, 4191, 3091, 54898, 79152, 4552, 9057, 55293, 6777, 11332, 6776, 1491, 3643, 2166, 64834, 79944, 669, 1374, 1743, 6301, 55350, 2937, 9261, 1497, 3035, 3032, 9023, 140838, 2597, 1503, 8892, 4942, 137964, 51703, 226, 2730, 10020, 26275, 5091, 7915, 3939, 8803, 58526, 468, 1201, 50640, 51144, 7363, 5…
GOTERM_BP_FAT	GO:0006082~organic acid metabolic process	67	6.51118	1.34861	0.010813	19.2717	912	907	16650	1	0.145448	64802, 5917, 2110, 5162, 390916, 8013, 6513, 2950, 4860, 79602, 10062, 5581, 9444, 3101, 1892, 4363, 60481, 4191, 3091, 5033, 30001, 54898, 79152, 4552, 9057, 55293, 6777, 11332, 6776, 1491, 3643, 2166, 64834, 79944, 669, 1374, 1743, 2937, 6301, 55350, 9261, 1497, 3035, 3032, 9023, 140838, 2597, 1503, 8892, 4942, 137964, 51703, 226, 2730, 10020, 26275, 5091, 7915, 3939, 58526, 8803, 468, 1201, 50…
GOTERM_BP_FAT	GO:0006631~fatty acid metabolic process	29	2.81827	1.44656	0.0463189	60.6974	912	366	16650	1	0.369918	1374, 2110, 5162, 9261, 390916, 8013, 2950, 3032, 9023, 79602, 10062, 137964, 9444, 1892, 4363, 51703, 60481, 26275, 54898, 79152, 7915, 58526, 50640, 51144, 11332, 6777, 6776, 2166, 64834
GOTERM_BP_FAT	GO:0032787~monocarboxylic acid metabolic process	41	3.98445	1.33903	0.0504906	63.9479	912	559	16650	1	0.389953	669, 1743, 1374, 2110, 55350, 5162, 9261, 390916, 8013, 3032, 2950, 9023, 2597, 79602, 10062, 5581, 137964, 9444, 3101, 1892, 4363, 51703, 226, 60481, 3091, 26275, 54898, 79152, 5091, 7915, 3939, 58526, 50640, 51144, 6777, 11332, 6776, 7363, 3643, 2166, 64834
Annotation Cluster 80	Enrichment Score:1.8
GOTERM_BP_FAT	GO:0008643~carbohydrate transport	18	1.74927	2.06678	0.0062902	11.6844	912	159	16650	1	0.100798	3101, 55788, 10237, 6523, 6527, 6272, 8682, 8013, 6513, 7355, 7430, 23169, 23443, 55829, 1812, 79602, 3643, 4804
GOTERM_BP_FAT	GO:0015758~glucose transport	14	1.36054	2.18455	0.0116006	20.528	912	117	16650	1	0.152611	3101, 55788, 6523, 6527, 6272, 8013, 6513, 8682, 7430, 55829, 1812, 79602, 3643, 4804
GOTERM_BP_FAT	GO:0015749~monosaccharide transport	14	1.36054	2.14783	0.013254	23.1053	912	119	16650	1	0.167841	3101, 55788, 6523, 6527, 6272, 8013, 6513, 8682, 7430, 55829, 1812, 79602, 3643, 4804
GOTERM_BP_FAT	GO:0008645~hexose transport	14	1.36054	2.14783	0.013254	23.1053	912	119	16650	1	0.167841	3101, 55788, 6523, 6527, 6272, 8013, 6513, 8682, 7430, 55829, 1812, 79602, 3643, 4804
GOTERM_BP_FAT	GO:0046323~glucose import	8	0.777454	2.14783	0.0774808	79.5676	912	68	16650	1	0.495369	55788, 55829, 1812, 4804, 3643, 79602, 6272, 8682
Annotation Cluster 81	Enrichment Score:1.79
GOTERM_BP_FAT	GO:0006643~membrane lipid metabolic process	22	2.138	1.96885	0.00403102	7.64558	912	204	16650	1	0.0746583	360203, 347735, 55852, 60481, 5538, 5660, 54898, 79152, 55750, 171546, 8611, 8612, 7915, 5515, 3696, 1201, 8869, 5277, 5580, 64834, 5329, 80157
GOTERM_BP_FAT	GO:0006665~sphingolipid metabolic process	18	1.74927	2.12012	0.00487762	9.17919	912	155	16650	1	0.0849512	347735, 60481, 55852, 5538, 5660, 54898, 79152, 55750, 171546, 8611, 8612, 7915, 5515, 3696, 1201, 8869, 5580, 64834
GOTERM_BP_FAT	GO:0046467~membrane lipid biosynthetic process	14	1.36054	1.85212	0.0392505	54.5461	912	138	16650	1	0.338829	360203, 60481, 54898, 55750, 79152, 171546, 8611, 8612, 8869, 5277, 64834, 5329, 5580, 80157
GOTERM_BP_FAT	GO:0030148~sphingolipid biosynthetic process	10	0.971817	1.86292	0.0877686	83.6162	912	98	16650	1	0.529612	8611, 8612, 60481, 8869, 54898, 79152, 55750, 5580, 64834, 171546
Annotation Cluster 82	Enrichment Score:1.78
GOTERM_BP_FAT	GO:0030705~cytoskeleton-dependent intracellular transport	14	1.36054	2.69044	0.00195924	3.78817	912	95	16650	0.999999	0.043313	81565, 8976, 1201, 9493, 54820, 3091, 79443, 84790, 81, 23095, 7314, 320, 10376, 9371
GOTERM_BP_FAT	GO:0099518~vesicle cytoskeletal trafficking	8	0.777454	3.39657	0.00822909	15.0164	912	43	16650	1	0.120884	81565, 8976, 9493, 54820, 1201, 79443, 81, 9371
GOTERM_BP_FAT	GO:0072384~organelle transport along microtubule	9	0.874636	2.65015	0.0192041	31.7391	912	62	16650	1	0.216735	81565, 9493, 54820, 1201, 3091, 79443, 23095, 7314, 9371
GOTERM_BP_FAT	GO:0010970~establishment of localization by movement along microtubule	12	1.16618	2.19079	0.0206653	33.7139	912	100	16650	1	0.22629	92104, 81565, 55764, 9493, 54820, 1201, 3091, 79443, 23095, 7314, 320, 9371
GOTERM_BP_FAT	GO:0047496~vesicle transport along microtubule	6	0.58309	3.04276	0.0447907	59.4385	912	36	16650	1	0.366944	81565, 9493, 54820, 1201, 79443, 9371
GOTERM_BP_FAT	GO:0007018~microtubule-based movement	19	1.84645	1.53485	0.0709505	76.523	912	226	16650	1	0.472554	126731, 55764, 29127, 3091, 3832, 7314, 320, 9371, 81565, 92104, 163, 8195, 54820, 9493, 1201, 79443, 9787, 23095, 10112
Annotation Cluster 83	Enrichment Score:1.77
GOTERM_BP_FAT	GO:0051056~regulation of small GTPase mediated signal transduction	28	2.72109	1.70965	0.00739698	13.6013	912	299	16650	1	0.112648	153090, 57480, 51291, 5894, 29127, 9922, 55789, 57580, 57679, 3675, 604, 4650, 57568, 55200, 8874, 7409, 57522, 5921, 29, 8729, 2889, 9743, 23362, 2665, 57186, 29984, 5879, 64283
GOTERM_BP_FAT	GO:0007265~Ras protein signal transduction	29	2.81827	1.6545	0.00977624	17.5892	912	320	16650	1	0.135288	153090, 57480, 5894, 9922, 9261, 5911, 57580, 57679, 6237, 3675, 23191, 5867, 604, 4650, 5175, 55200, 8874, 7409, 1796, 5921, 29, 30851, 8729, 2889, 23362, 29984, 5879, 10435, 64283
GOTERM_BP_FAT	GO:0046578~regulation of Ras protein signal transduction	19	1.84645	1.70874	0.0299036	44.9993	912	203	16650	1	0.287045	153090, 4650, 57480, 5894, 55200, 8874, 9922, 7409, 57580, 29, 5921, 57679, 8729, 2889, 3675, 23362, 604, 5879, 64283
GOTERM_BP_FAT	GO:0035023~regulation of Rho protein signal transduction	13	1.26336	1.92956	0.0369747	52.3783	912	123	16650	1	0.328859	4650, 3675, 57480, 5894, 55200, 8874, 7409, 604, 5879, 57580, 29, 57679, 64283
Annotation Cluster 84	Enrichment Score:1.76
GOTERM_MF_FAT	GO:0080025~phosphatidylinositol-3,5-bisphosphate binding	7	0.680272	5.48393	0.00127517	2.1006	859	23	15478	0.855671	0.03654	8729, 23612, 55062, 11152, 9026, 91404, 57158
GOTERM_MF_FAT	GO:0032266~phosphatidylinositol-3-phosphate binding	6	0.58309	3.37849	0.0300035	39.7604	859	32	15478	1	0.405026	153090, 23612, 55062, 11152, 91404, 57158
GOTERM_MF_FAT	GO:0010314~phosphatidylinositol-5-phosphate binding	3	0.291545	4.50466	0.140299	91.9151	859	12	15478	1	0.763615	23612, 91404, 57158
Annotation Cluster 85	Enrichment Score:1.74
GOTERM_BP_FAT	GO:0044255~cellular lipid metabolic process	78	7.58017	1.36531	0.00423451	8.01642	912	1043	16650	1	0.0774618	153090, 5950, 3628, 2110, 5162, 2254, 5538, 847, 390916, 9249, 8013, 9107, 2950, 9791, 8776, 5130, 79602, 10062, 5329, 5580, 11057, 9444, 8871, 154141, 1892, 2065, 2710, 4363, 55852, 60481, 7409, 54898, 55750, 79152, 7941, 116150, 56894, 377, 6777, 11332, 8869, 6776, 283927, 8867, 5277, 2166, 5879, 64834, 23533, 360203, 347735, 1374, 9261, 5660, 3032, 9023, 5515, 3696, 1119, 137964, 6715, 51703, …
GOTERM_BP_FAT	GO:0006629~lipid metabolic process	92	8.94072	1.26286	0.0150921	25.8774	912	1330	16650	1	0.183069	153090, 9600, 5950, 4041, 3628, 1191, 2110, 5162, 2254, 5538, 847, 51170, 390916, 9249, 8013, 9107, 2950, 9791, 5641, 8776, 5326, 5130, 79602, 10062, 11057, 5329, 5580, 5581, 9444, 8871, 154141, 1892, 2065, 2710, 4363, 60481, 55852, 7409, 79153, 54898, 55750, 79152, 7941, 116150, 56894, 377, 6777, 11332, 8869, 6776, 283927, 8867, 4790, 5277, 2166, 5879, 64834, 23533, 360203, 347735, 1374, 80821, …
GOTERM_BP_FAT	GO:0008610~lipid biosynthetic process	43	4.17881	1.25807	0.0952388	86.0653	912	624	16650	1	0.551077	23533, 360203, 2254, 51170, 9107, 9791, 9023, 8776, 51706, 5130, 10062, 5580, 5329, 137964, 1119, 8871, 9444, 154141, 6715, 2710, 60481, 54898, 79152, 55750, 171546, 8611, 8612, 5293, 2549, 58526, 54947, 116150, 56894, 377, 50640, 51144, 8869, 11332, 8867, 4790, 5277, 64834, 80157
Annotation Cluster 86	Enrichment Score:1.73
GOTERM_CC_FAT	GO:0005795~Golgi stack	18	1.74927	2.39904	0.00126211	1.93386	879	124	14527	0.656449	0.0270235	9600, 1263, 53349, 6272, 11113, 8615, 2591, 80146, 8729, 2589, 51128, 54947, 81555, 1201, 2526, 10040, 9334, 3105
GOTERM_CC_FAT	GO:0031985~Golgi cisterna	11	1.069	1.93398	0.0571762	59.763	879	94	14527	1	0.380556	80146, 9600, 2589, 51128, 81555, 2526, 9334, 6272, 11113, 3105, 2591
GOTERM_CC_FAT	GO:0032580~Golgi cisterna membrane	9	0.874636	1.95711	0.0874024	75.6887	879	76	14527	1	0.480934	80146, 9600, 2589, 51128, 81555, 2526, 9334, 6272, 2591
Annotation Cluster 87	Enrichment Score:1.73
GOTERM_BP_FAT	GO:0010243~response to organonitrogen compound	64	6.21963	1.48089	0.00163872	3.17791	912	789	16650	0.999989	0.0375488	2146, 4041, 805, 688, 55788, 113, 6772, 801, 847, 3727, 3726, 983, 8013, 2950, 3775, 5580, 2200, 5581, 5690, 8061, 23545, 8682, 2889, 4831, 7128, 6777, 1812, 6776, 3643, 4790, 824, 57657, 2937, 4641, 11031, 2697, 1843, 3320, 8892, 55971, 4804, 5111, 7184, 1445, 596, 6715, 598, 2730, 1407, 329, 9734, 3326, 6272, 3329, 7430, 54206, 2549, 3939, 55829, 27101, 5770, 2185, 5771, 999
GOTERM_BP_FAT	GO:1901698~response to nitrogen compound	70	6.80272	1.42789	0.00243418	4.68572	912	895	16650	1	0.0511175	2146, 4041, 688, 805, 55788, 113, 6772, 801, 847, 3727, 3726, 983, 8013, 6520, 2950, 3775, 80149, 5580, 2200, 5581, 57162, 5605, 5604, 5690, 8061, 23545, 8682, 2889, 4831, 7128, 6777, 1812, 6776, 3643, 4790, 824, 57657, 2937, 4641, 11031, 2697, 1843, 7186, 3320, 8892, 55971, 4804, 5111, 7184, 1445, 596, 6715, 598, 1407, 2730, 329, 9734, 3326, 6272, 3329, 7430, 54206, 2549, 3939, 55829, 27101, 577…
GOTERM_BP_FAT	GO:1901701~cellular response to oxygen-containing compound	71	6.8999	1.42129	0.00248071	4.77323	912	912	16650	1	0.0514497	2146, 153090, 688, 55788, 113, 5894, 6772, 983, 8013, 7168, 2950, 8324, 80149, 1977, 25824, 10062, 5580, 2200, 5581, 678, 5074, 10808, 9448, 6649, 3091, 7133, 27, 23545, 2889, 4831, 7128, 6777, 1812, 6776, 2113, 3643, 4790, 4793, 824, 5753, 51022, 57657, 1374, 5660, 4641, 11031, 7186, 4582, 55971, 4804, 5111, 7184, 5151, 1445, 6717, 6715, 2081, 598, 2730, 9734, 8754, 25959, 7430, 54206, 2549, 558…
GOTERM_BP_FAT	GO:0009725~response to hormone	66	6.41399	1.41093	0.00429284	8.12246	912	854	16650	1	0.0774723	4041, 805, 55788, 113, 6772, 801, 847, 2288, 3727, 3726, 8013, 3675, 434, 2950, 1977, 79602, 10062, 5580, 11057, 2200, 5581, 678, 8061, 23545, 1512, 8195, 4831, 6777, 6776, 3643, 4790, 1515, 4641, 11031, 2697, 1843, 23019, 2274, 8892, 55971, 1364, 4804, 5111, 1445, 596, 6715, 1407, 2730, 9734, 26508, 6272, 8754, 5901, 25959, 3329, 8611, 54206, 1022, 2549, 55829, 27101, 7533, 5770, 2185, 79039, 57…
GOTERM_BP_FAT	GO:0009719~response to endogenous stimulus	106	10.3013	1.25013	0.0115817	20.4981	912	1548	16650	1	0.152668	2146, 4041, 79801, 805, 688, 6772, 801, 2288, 3727, 3726, 8013, 3675, 6868, 2950, 1977, 79602, 2200, 678, 8682, 1512, 8195, 2331, 4831, 10094, 1812, 6777, 6776, 4790, 1515, 824, 83891, 928, 4641, 11031, 1843, 28996, 23019, 3320, 2274, 4804, 7184, 4092, 5151, 1445, 596, 598, 329, 8754, 3326, 6272, 2591, 3329, 7430, 54206, 3939, 10938, 27101, 7533, 5770, 2185, 79039, 5771, 999, 153090, 55788, 5782,…
GOTERM_BP_FAT	GO:0032870~cellular response to hormone stimulus	48	4.66472	1.42259	0.0134606	23.4217	912	616	16650	1	0.169626	55788, 113, 6772, 2288, 4641, 3727, 11031, 3726, 8013, 1843, 434, 2950, 23019, 2274, 1977, 55971, 4804, 79602, 10062, 5580, 11057, 5581, 2200, 678, 1445, 6715, 2730, 1407, 26508, 9734, 5901, 25959, 23545, 8611, 1512, 54206, 1022, 2549, 8195, 55829, 6777, 6776, 7533, 5770, 3643, 4790, 79039, 5771
GOTERM_BP_FAT	GO:0071495~cellular response to endogenous stimulus	82	7.9689	1.26332	0.02117	34.3833	912	1185	16650	1	0.229755	2146, 153090, 79801, 5782, 688, 55788, 113, 6772, 2254, 7791, 2288, 3727, 3726, 8013, 10755, 3675, 434, 2950, 6868, 1977, 79602, 10062, 11057, 5580, 2200, 5581, 50848, 678, 7314, 23545, 2889, 1512, 8195, 2331, 10094, 6777, 1812, 6776, 3643, 4790, 824, 83891, 57657, 10979, 928, 4641, 11031, 1843, 28996, 23019, 2274, 55971, 4804, 7184, 4092, 5151, 1445, 6715, 598, 1407, 2730, 9734, 26508, 8754, 332…
GOTERM_BP_FAT	GO:0043434~response to peptide hormone	33	3.207	1.48757	0.0237653	37.7257	912	405	16650	1	0.247576	4041, 55788, 113, 6772, 847, 4641, 3727, 11031, 8013, 2697, 2950, 8892, 55971, 4804, 5580, 2200, 1445, 6715, 1407, 9734, 6272, 23545, 54206, 2549, 27101, 55829, 4831, 6777, 5770, 6776, 3643, 4790, 5771
GOTERM_BP_FAT	GO:1901652~response to peptide	35	3.40136	1.43914	0.0302213	45.353	912	444	16650	1	0.289254	4041, 55788, 688, 113, 6772, 847, 4641, 3727, 11031, 8013, 2697, 2950, 8892, 55971, 4804, 5580, 2200, 1445, 6715, 1407, 9734, 6272, 23545, 54206, 2549, 27101, 55829, 4831, 7128, 6777, 5770, 6776, 3643, 4790, 5771
GOTERM_BP_FAT	GO:0032869~cellular response to insulin stimulus	17	1.65209	1.65086	0.053165	65.8956	912	188	16650	1	0.40153	55788, 6715, 6772, 9734, 4641, 23545, 11031, 2950, 54206, 2549, 55829, 55971, 5770, 3643, 4804, 5580, 5771
GOTERM_BP_FAT	GO:0071375~cellular response to peptide hormone stimulus	24	2.33236	1.48528	0.0557146	67.6592	912	295	16650	1	0.410638	1445, 6715, 55788, 113, 6772, 9734, 4641, 23545, 11031, 8013, 54206, 2950, 2549, 55829, 6777, 55971, 5770, 6776, 3643, 4804, 4790, 5580, 5771, 2200
GOTERM_BP_FAT	GO:1901653~cellular response to peptide	25	2.42954	1.44893	0.0637053	72.6426	912	315	16650	1	0.444346	688, 55788, 113, 6772, 4641, 11031, 8013, 2950, 55971, 4804, 5580, 2200, 1445, 6715, 9734, 23545, 54206, 2549, 55829, 6777, 5770, 6776, 3643, 4790, 5771
GOTERM_BP_FAT	GO:0071417~cellular response to organonitrogen compound	35	3.40136	1.33958	0.0718685	76.9756	912	477	16650	1	0.475378	2146, 824, 57657, 688, 55788, 113, 6772, 4641, 11031, 8013, 2950, 55971, 4804, 7184, 5580, 2200, 1445, 6715, 598, 2730, 9734, 23545, 2889, 7430, 54206, 2549, 55829, 1812, 6777, 5770, 6776, 3643, 4790, 5771, 999
GOTERM_BP_FAT	GO:0032868~response to insulin	20	1.94363	1.49644	0.0773086	79.4923	912	244	16650	1	0.49499	55788, 6715, 1407, 6772, 9734, 847, 6272, 4641, 23545, 11031, 54206, 2950, 2549, 55829, 55971, 5770, 3643, 4804, 5580, 5771
GOTERM_BP_FAT	GO:1901699~cellular response to nitrogen compound	39	3.79009	1.276	0.0969878	86.5863	912	558	16650	1	0.555905	2146, 824, 57657, 55788, 688, 113, 6772, 4641, 11031, 8013, 2950, 7186, 80149, 55971, 4804, 7184, 5580, 2200, 1445, 6715, 5605, 598, 2730, 5604, 9734, 23545, 7430, 2889, 54206, 2549, 55829, 6777, 1812, 5770, 6776, 3643, 4790, 5771, 999
Annotation Cluster 88	Enrichment Score:1.72
GOTERM_BP_FAT	GO:0007100~mitotic centrosome separation	4	0.388727	12.1711	0.00288221	5.52514	912	6	16650	1	0.057326	81565, 54820, 3832, 9371
GOTERM_BP_FAT	GO:0051299~centrosome separation	4	0.388727	9.12829	0.00742969	13.6574	912	8	16650	1	0.112873	81565, 54820, 3832, 9371
GOTERM_BP_FAT	GO:0047496~vesicle transport along microtubule	6	0.58309	3.04276	0.0447907	59.4385	912	36	16650	1	0.366944	81565, 9493, 54820, 1201, 79443, 9371
GOTERM_CC_FAT	GO:0005871~kinesin complex	7	0.680272	1.99461	0.136419	89.647	879	58	14527	1	0.595742	81565, 9493, 54820, 3832, 10112, 23095, 9371
Annotation Cluster 89	Enrichment Score:1.69
GOTERM_BP_FAT	GO:0006509~membrane protein ectodomain proteolysis	8	0.777454	3.47744	0.00722229	13.3014	912	42	16650	1	0.110613	6868, 4627, 5663, 257364, 8754, 7133, 51429, 5774
GOTERM_BP_FAT	GO:0051043~regulation of membrane protein ectodomain proteolysis	5	0.485909	4.3468	0.0252904	39.6136	912	21	16650	1	0.257609	257364, 8754, 7133, 51429, 5774
GOTERM_BP_FAT	GO:0051044~positive regulation of membrane protein ectodomain proteolysis	4	0.388727	4.86842	0.0453752	59.9245	912	15	16650	1	0.367893	257364, 8754, 7133, 51429
Annotation Cluster 90	Enrichment Score:1.69
GOTERM_BP_FAT	GO:0032075~positive regulation of nuclease activity	6	0.58309	6.84622	0.00127661	2.48404	912	16	16650	0.999861	0.0316731	153090, 3304, 2081, 5770, 5111, 5580
GOTERM_BP_FAT	GO:1900103~positive regulation of endoplasmic reticulum unfolded protein response	5	0.485909	6.08553	0.00748172	13.7464	912	15	16650	1	0.113373	153090, 3304, 2081, 5770, 5771
GOTERM_BP_FAT	GO:0032069~regulation of nuclease activity	6	0.58309	4.38158	0.0103178	18.4722	912	25	16650	1	0.140325	153090, 3304, 2081, 5770, 5111, 5580
GOTERM_BP_FAT	GO:1900101~regulation of endoplasmic reticulum unfolded protein response	6	0.58309	4.21306	0.0122116	21.4899	912	26	16650	1	0.158242	153090, 3304, 2081, 23645, 5770, 5771
GOTERM_BP_FAT	GO:0006987~activation of signaling protein activity involved in unfolded protein response	3	0.291545	6.84622	0.0672135	74.5918	912	8	16650	1	0.45799	153090, 2081, 5770
GOTERM_BP_FAT	GO:1903896~positive regulation of IRE1-mediated unfolded protein response	3	0.291545	5.47697	0.100536	87.5868	912	10	16650	1	0.565476	153090, 3304, 5770
GOTERM_BP_FAT	GO:1903894~regulation of IRE1-mediated unfolded protein response	3	0.291545	3.91212	0.176498	97.8156	912	14	16650	1	0.726705	153090, 3304, 5770
Annotation Cluster 91	Enrichment Score:1.68
GOTERM_BP_FAT	GO:0002237~response to molecule of bacterial origin	30	2.91545	1.73322	0.00455559	8.5987	912	316	16650	1	0.0811863	153090, 841, 9261, 3727, 3726, 8797, 3965, 6868, 2950, 80149, 4804, 10062, 5581, 57162, 10333, 55122, 6278, 8754, 7133, 3329, 29, 6197, 57402, 55829, 7128, 7096, 9516, 4791, 4790, 4793
GOTERM_BP_FAT	GO:0032496~response to lipopolysaccharide	28	2.72109	1.69266	0.00844356	15.3776	912	302	16650	1	0.122558	153090, 841, 9261, 3727, 3726, 8797, 3965, 6868, 2950, 80149, 4804, 10062, 5581, 57162, 55122, 6278, 8754, 7133, 29, 3329, 6197, 57402, 55829, 7128, 9516, 4791, 4790, 4793
GOTERM_BP_FAT	GO:0043207~response to external biotic stimulus	60	5.8309	1.32134	0.0234615	37.343	912	829	16650	1	0.245163	153090, 841, 1191, 6772, 3727, 163702, 3726, 3965, 114771, 2950, 6868, 80149, 23406, 6397, 10060, 10062, 3105, 10133, 5580, 5581, 10333, 57162, 8493, 55122, 8976, 7133, 8061, 29, 162, 6197, 163, 5495, 7178, 7128, 9641, 4791, 4790, 4793, 5879, 7105, 9261, 5611, 3315, 8797, 8905, 55971, 4804, 596, 598, 6278, 329, 8754, 4486, 29110, 3329, 57402, 55829, 9516, 7096, 9466
GOTERM_BP_FAT	GO:0051707~response to other organism	60	5.8309	1.32134	0.0234615	37.343	912	829	16650	1	0.245163	153090, 841, 1191, 6772, 3727, 163702, 3726, 3965, 114771, 2950, 6868, 80149, 23406, 6397, 10060, 10062, 3105, 10133, 5580, 5581, 10333, 57162, 8493, 55122, 8976, 7133, 8061, 29, 162, 6197, 163, 5495, 7178, 7128, 9641, 4791, 4790, 4793, 5879, 7105, 9261, 5611, 3315, 8797, 8905, 55971, 4804, 596, 598, 6278, 329, 8754, 4486, 29110, 3329, 57402, 55829, 9516, 7096, 9466
GOTERM_BP_FAT	GO:0009607~response to biotic stimulus	60	5.8309	1.25475	0.0537965	66.3408	912	873	16650	1	0.403606	153090, 841, 1191, 6772, 3727, 163702, 3726, 3965, 114771, 2950, 6868, 80149, 23406, 6397, 10060, 10062, 3105, 10133, 5580, 5581, 10333, 57162, 8493, 55122, 8976, 7133, 8061, 29, 162, 6197, 163, 5495, 7178, 7128, 9641, 4791, 4790, 4793, 5879, 7105, 9261, 5611, 3315, 8797, 8905, 55971, 4804, 596, 598, 6278, 329, 8754, 4486, 29110, 3329, 57402, 55829, 9516, 7096, 9466
GOTERM_BP_FAT	GO:0009617~response to bacterium	39	3.79009	1.30884	0.0732039	77.6192	912	544	16650	1	0.479761	153090, 841, 9261, 3727, 3726, 8797, 3965, 114771, 6868, 2950, 80149, 55971, 4804, 10062, 3105, 5580, 10133, 5581, 57162, 10333, 8493, 55122, 8976, 6278, 7133, 8754, 3329, 29110, 29, 6197, 57402, 55829, 7128, 4791, 7096, 9516, 4790, 4793, 9466
Annotation Cluster 92	Enrichment Score:1.66
GOTERM_BP_FAT	GO:0032872~regulation of stress-activated MAPK cascade	23	2.23518	2.09951	0.0014321	2.78257	912	200	16650	0.999953	0.0340121	153090, 10333, 10808, 55872, 2081, 5605, 9448, 5604, 260425, 5911, 4616, 7430, 3965, 28996, 2950, 7186, 2549, 8324, 80149, 1647, 5770, 2185, 9770
GOTERM_BP_FAT	GO:0070302~regulation of stress-activated protein kinase signaling cascade	23	2.23518	2.08906	0.00152739	2.96508	912	201	16650	0.999976	0.035748	153090, 10333, 10808, 55872, 2081, 5605, 9448, 5604, 260425, 5911, 4616, 7430, 3965, 28996, 2950, 7186, 2549, 8324, 80149, 1647, 5770, 2185, 9770
GOTERM_BP_FAT	GO:0031098~stress-activated protein kinase signaling cascade	27	2.62391	1.94066	0.00160295	3.10958	912	254	16650	0.999986	0.0369873	153090, 9261, 5911, 4616, 3965, 28996, 2950, 7186, 8324, 1647, 80149, 51135, 9770, 10333, 10808, 5605, 55872, 9448, 2081, 5604, 260425, 7314, 7430, 2549, 5770, 2185, 4790
GOTERM_BP_FAT	GO:0051403~stress-activated MAPK cascade	25	2.42954	1.88601	0.00358098	6.82034	912	242	16650	1	0.0678604	153090, 10333, 10808, 2081, 9448, 55872, 9261, 260425, 5911, 7314, 4616, 7430, 3965, 28996, 7186, 2950, 2549, 80149, 1647, 8324, 5770, 2185, 4790, 51135, 9770
GOTERM_BP_FAT	GO:0046328~regulation of JNK cascade	16	1.55491	1.79206	0.0338374	49.2286	912	163	16650	1	0.310841	153090, 10333, 2081, 9448, 260425, 5911, 4616, 28996, 2950, 7186, 2549, 1647, 8324, 5770, 2185, 9770
GOTERM_BP_FAT	GO:0046330~positive regulation of JNK cascade	12	1.16618	1.841	0.061301	71.2255	912	119	16650	1	0.434799	4616, 10333, 153090, 7186, 28996, 2549, 2081, 8324, 1647, 5770, 2185, 9770
GOTERM_BP_FAT	GO:0032874~positive regulation of stress-activated MAPK cascade	13	1.26336	1.70745	0.0788417	80.153	912	139	16650	1	0.50038	153090, 10333, 2081, 4616, 7186, 28996, 2549, 80149, 1647, 8324, 5770, 2185, 9770
GOTERM_BP_FAT	GO:0070304~positive regulation of stress-activated protein kinase signaling cascade	13	1.26336	1.69525	0.0821759	81.5207	912	140	16650	1	0.512908	153090, 10333, 2081, 4616, 7186, 28996, 2549, 80149, 1647, 8324, 5770, 2185, 9770
GOTERM_BP_FAT	GO:0007254~JNK cascade	15	1.45773	1.49644	0.129054	93.4182	912	183	16650	1	0.636695	153090, 10333, 2081, 7314, 4616, 28996, 2950, 7186, 2549, 1647, 8324, 5770, 2185, 51135, 9770
GOTERM_BP_FAT	GO:0043507~positive regulation of JUN kinase activity	7	0.680272	1.96609	0.143953	95.3142	912	65	16650	1	0.6681	10333, 153090, 7186, 2549, 2081, 5770, 2185
GOTERM_BP_FAT	GO:0043506~regulation of JUN kinase activity	8	0.777454	1.78113	0.16122	96.8629	912	82	16650	1	0.700512	10333, 153090, 7186, 2950, 2549, 2081, 5770, 2185
Annotation Cluster 93	Enrichment Score:1.66
GOTERM_BP_FAT	GO:0006644~phospholipid metabolic process	36	3.49854	1.67236	0.00318189	6.08269	912	393	16650	1	0.0622183	23533, 153090, 3628, 347735, 2254, 9107, 3032, 9791, 8776, 5130, 5580, 5329, 1119, 8871, 137964, 154141, 2065, 7409, 7941, 8611, 8612, 7915, 5293, 2549, 54947, 116150, 377, 56894, 1201, 50640, 1839, 2185, 8867, 5277, 5879, 80157
GOTERM_BP_FAT	GO:0006650~glycerophospholipid metabolic process	27	2.62391	1.77312	0.00545682	10.2145	912	278	16650	1	0.090959	23533, 137964, 8871, 1119, 154141, 2065, 3628, 347735, 7409, 2254, 7941, 7915, 9107, 3032, 5293, 9791, 2549, 54947, 56894, 377, 8776, 50640, 1839, 8867, 5277, 5329, 80157
GOTERM_BP_FAT	GO:0046486~glycerolipid metabolic process	33	3.207	1.58962	0.00993385	17.8472	912	379	16650	1	0.136513	23533, 3628, 347735, 1374, 2254, 847, 9107, 3032, 9791, 8776, 10062, 5329, 11057, 1119, 8871, 137964, 154141, 2065, 2710, 7409, 7941, 55750, 7915, 5293, 2549, 54947, 377, 56894, 50640, 1839, 8867, 5277, 80157
GOTERM_BP_FAT	GO:0046474~glycerophospholipid biosynthetic process	17	1.65209	1.78369	0.02927	44.2877	912	174	16650	1	0.282986	137964, 23533, 8871, 1119, 2254, 9107, 5293, 9791, 2549, 54947, 377, 56894, 8776, 8867, 5277, 5329, 80157
GOTERM_BP_FAT	GO:0045017~glycerolipid biosynthetic process	19	1.84645	1.70874	0.0299036	44.9993	912	203	16650	1	0.287045	137964, 1119, 23533, 8871, 2710, 2254, 9107, 5293, 9791, 2549, 54947, 377, 56894, 8776, 8867, 5277, 10062, 5329, 80157
GOTERM_BP_FAT	GO:0008654~phospholipid biosynthetic process	20	1.94363	1.65969	0.0331504	48.513	912	220	16650	1	0.305918	137964, 1119, 23533, 8871, 154141, 2254, 9107, 9791, 5293, 2549, 54947, 116150, 377, 56894, 8776, 5130, 8867, 5277, 5329, 80157
GOTERM_BP_FAT	GO:0006661~phosphatidylinositol biosynthetic process	12	1.16618	1.72503	0.0881514	83.751	912	127	16650	1	0.530393	8871, 23533, 9107, 5293, 2549, 377, 8776, 2254, 8867, 5277, 5329, 80157
GOTERM_BP_FAT	GO:0046488~phosphatidylinositol metabolic process	16	1.55491	1.46787	0.1304	93.6155	912	199	16650	1	0.640013	23533, 8871, 2065, 3628, 2254, 7409, 9107, 5293, 2549, 377, 8776, 1839, 8867, 5277, 5329, 80157
Annotation Cluster 94	Enrichment Score:1.62
GOTERM_MF_FAT	GO:0004721~phosphoprotein phosphatase activity	21	2.04082	2.10217	0.00237022	3.87133	859	180	15478	0.972673	0.0612031	57460, 8493, 5782, 5604, 1843, 8612, 150290, 5801, 54205, 9107, 5522, 5495, 5515, 160760, 8776, 5770, 9787, 5774, 5775, 5771, 23035
GOTERM_MF_FAT	GO:0004725~protein tyrosine phosphatase activity	11	1.069	1.90582	0.0624773	65.8153	859	104	15478	1	0.56988	1843, 5801, 150290, 9107, 5782, 8776, 5604, 5770, 5774, 5771, 5775
GOTERM_BP_FAT	GO:0035335~peptidyl-tyrosine dephosphorylation	10	0.971817	1.8441	0.0921272	85.0907	912	99	16650	1	0.542709	1843, 5801, 150290, 9107, 5782, 8776, 5770, 5774, 5771, 5775
Annotation Cluster 95	Enrichment Score:1.62
GOTERM_BP_FAT	GO:0038034~signal transduction in absence of ligand	11	1.069	2.67763	0.0075076	13.7907	912	75	16650	1	0.113252	3304, 3685, 55437, 219699, 9531, 10017, 596, 2065, 598, 1613, 835
GOTERM_BP_FAT	GO:0097192~extrinsic apoptotic signaling pathway in absence of ligand	11	1.069	2.67763	0.0075076	13.7907	912	75	16650	1	0.113252	3304, 3685, 55437, 219699, 9531, 10017, 596, 2065, 598, 1613, 835
GOTERM_BP_FAT	GO:1901099~negative regulation of signal transduction in absence of ligand	6	0.58309	2.96053	0.0495506	63.2385	912	37	16650	1	0.386226	3304, 55437, 219699, 10017, 596, 598
GOTERM_BP_FAT	GO:2001240~negative regulation of extrinsic apoptotic signaling pathway in absence of ligand	6	0.58309	2.96053	0.0495506	63.2385	912	37	16650	1	0.386226	3304, 55437, 219699, 10017, 596, 598
GOTERM_BP_FAT	GO:2001239~regulation of extrinsic apoptotic signaling pathway in absence of ligand	7	0.680272	2.5058	0.0586124	69.5585	912	51	16650	1	0.422502	3304, 55437, 219699, 10017, 596, 598, 1613
Annotation Cluster 96	Enrichment Score:1.61
GOTERM_CC_FAT	GO:0009898~cytoplasmic side of plasma membrane	19	1.84645	1.95036	0.00856252	12.4509	879	161	14527	0.999307	0.112426	153090, 5753, 1445, 5605, 29127, 329, 10979, 27, 5921, 7430, 7186, 54206, 2185, 57488, 8502, 51429, 5774, 5775, 999
GOTERM_CC_FAT	GO:0098562~cytoplasmic side of membrane	20	1.94363	1.86743	0.0107002	15.3248	879	177	14527	0.999888	0.127017	153090, 5753, 1445, 5605, 29127, 329, 10979, 27, 5921, 7430, 7186, 54206, 5770, 57488, 2185, 8502, 51429, 5774, 5775, 999
GOTERM_CC_FAT	GO:0019897~extrinsic component of plasma membrane	13	1.26336	1.50243	0.156099	92.7513	879	143	14527	1	0.633619	5753, 1445, 29127, 10979, 27, 54206, 5270, 2185, 57488, 51429, 5879, 4092, 999
Annotation Cluster 97	Enrichment Score:1.6
GOTERM_CC_FAT	GO:0005764~lysosome	48	4.66472	1.45824	0.00850143	12.3674	879	544	14527	0.99927	0.115226	824, 55788, 115123, 64114, 5663, 6809, 3312, 5538, 847, 5660, 1497, 8013, 2697, 3320, 8905, 5641, 8908, 10040, 7805, 1462, 9476, 223082, 126321, 6009, 64129, 54468, 6272, 3326, 9066, 23545, 162, 10437, 1512, 163, 10103, 5293, 28962, 2331, 1201, 6385, 7128, 9842, 79443, 53, 9516, 84937, 220441, 1515
GOTERM_CC_FAT	GO:0000323~lytic vacuole	48	4.66472	1.45824	0.00850143	12.3674	879	544	14527	0.99927	0.115226	824, 55788, 115123, 64114, 5663, 6809, 3312, 5538, 847, 5660, 1497, 8013, 2697, 3320, 8905, 5641, 8908, 10040, 7805, 1462, 9476, 223082, 126321, 6009, 64129, 54468, 6272, 3326, 9066, 23545, 162, 10437, 1512, 163, 10103, 5293, 28962, 2331, 1201, 6385, 7128, 9842, 79443, 53, 9516, 84937, 220441, 1515
GOTERM_CC_FAT	GO:0098852~lytic vacuole membrane	25	2.42954	1.42472	0.073696	69.3861	879	290	14527	1	0.4334	55788, 64114, 5663, 3312, 5660, 1497, 8905, 7805, 126321, 223082, 6009, 54468, 6272, 9066, 3326, 23545, 162, 10103, 163, 28962, 9842, 1201, 53, 9516, 220441
GOTERM_CC_FAT	GO:0005765~lysosomal membrane	25	2.42954	1.42472	0.073696	69.3861	879	290	14527	1	0.4334	55788, 64114, 5663, 3312, 5660, 1497, 8905, 7805, 126321, 223082, 6009, 54468, 6272, 9066, 3326, 23545, 162, 10103, 163, 28962, 9842, 1201, 53, 9516, 220441
Annotation Cluster 98	Enrichment Score:1.6
GOTERM_BP_FAT	GO:0019362~pyridine nucleotide metabolic process	15	1.45773	2.22641	0.0073363	13.4972	912	123	16650	1	0.112019	64802, 3101, 669, 5162, 226, 4191, 3091, 7415, 6888, 3939, 2597, 4860, 25824, 7086, 3643
GOTERM_BP_FAT	GO:0046496~nicotinamide nucleotide metabolic process	15	1.45773	2.22641	0.0073363	13.4972	912	123	16650	1	0.112019	64802, 3101, 669, 5162, 226, 4191, 3091, 7415, 6888, 3939, 2597, 4860, 25824, 7086, 3643
GOTERM_BP_FAT	GO:0006732~coenzyme metabolic process	29	2.81827	1.68076	0.00797978	14.5948	912	315	16650	1	0.118681	64802, 669, 1743, 55350, 5162, 7415, 5538, 6888, 2597, 4860, 25824, 7086, 137964, 3101, 51703, 60481, 226, 4191, 3091, 54898, 55750, 4552, 3939, 8803, 51144, 11332, 283927, 3643, 64834
GOTERM_BP_FAT	GO:0051186~cofactor metabolic process	33	3.207	1.56485	0.0124275	21.8271	912	385	16650	1	0.160521	64802, 669, 154807, 1743, 55350, 5162, 7415, 5538, 6888, 2597, 4860, 25824, 7086, 81689, 137964, 3101, 51703, 60481, 226, 4191, 3091, 54898, 55750, 5091, 4552, 3163, 3939, 8803, 51144, 11332, 283927, 3643, 64834
GOTERM_BP_FAT	GO:0072524~pyridine-containing compound metabolic process	15	1.45773	2.09045	0.012483	21.9136	912	131	16650	1	0.160886	64802, 3101, 669, 5162, 226, 4191, 3091, 7415, 6888, 3939, 2597, 4860, 25824, 7086, 3643
GOTERM_BP_FAT	GO:0006733~oxidoreduction coenzyme metabolic process	15	1.45773	1.97013	0.0200717	32.9183	912	139	16650	1	0.22364	64802, 3101, 669, 5162, 226, 4191, 3091, 7415, 6888, 3939, 2597, 4860, 25824, 7086, 3643
GOTERM_BP_FAT	GO:0019674~NAD metabolic process	8	0.777454	2.47547	0.0412514	56.3743	912	59	16650	1	0.348375	64802, 3101, 3939, 226, 2597, 4191, 4860, 7415
GOTERM_BP_FAT	GO:0006090~pyruvate metabolic process	10	0.971817	1.88212	0.083535	82.0522	912	97	16650	1	0.515549	3101, 669, 3939, 226, 2597, 5162, 3091, 3643, 5091, 8013
GOTERM_BP_FAT	GO:0006096~glycolytic process	7	0.680272	1.96609	0.143953	95.3142	912	65	16650	1	0.6681	3101, 669, 3939, 226, 2597, 3091, 3643
GOTERM_BP_FAT	GO:0006757~ATP generation from ADP	7	0.680272	1.9363	0.151527	96.0664	912	66	16650	1	0.683958	3101, 669, 3939, 226, 2597, 3091, 3643
Annotation Cluster 99	Enrichment Score:1.55
GOTERM_BP_FAT	GO:1904869~regulation of protein localization to Cajal body	4	0.388727	9.12829	0.00742969	13.6574	912	8	16650	1	0.112873	908, 6950, 7203, 10694
GOTERM_BP_FAT	GO:1904871~positive regulation of protein localization to Cajal body	4	0.388727	9.12829	0.00742969	13.6574	912	8	16650	1	0.112873	908, 6950, 7203, 10694
GOTERM_BP_FAT	GO:1904872~regulation of telomerase RNA localization to Cajal body	5	0.485909	6.08553	0.00748172	13.7464	912	15	16650	1	0.113373	908, 6950, 55164, 7203, 10694
GOTERM_BP_FAT	GO:1904874~positive regulation of telomerase RNA localization to Cajal body	5	0.485909	6.08553	0.00748172	13.7464	912	15	16650	1	0.113373	908, 6950, 55164, 7203, 10694
GOTERM_BP_FAT	GO:0090670~RNA localization to Cajal body	5	0.485909	5.70518	0.00955009	17.2178	912	16	16650	1	0.133418	908, 6950, 55164, 7203, 10694
GOTERM_BP_FAT	GO:0090672~telomerase RNA localization	5	0.485909	5.70518	0.00955009	17.2178	912	16	16650	1	0.133418	908, 6950, 55164, 7203, 10694
GOTERM_BP_FAT	GO:0090671~telomerase RNA localization to Cajal body	5	0.485909	5.70518	0.00955009	17.2178	912	16	16650	1	0.133418	908, 6950, 55164, 7203, 10694
GOTERM_BP_FAT	GO:1904867~protein localization to Cajal body	4	0.388727	8.11404	0.0106951	19.0821	912	9	16650	1	0.144253	908, 6950, 7203, 10694
GOTERM_BP_FAT	GO:1990173~protein localization to nucleoplasm	4	0.388727	8.11404	0.0106951	19.0821	912	9	16650	1	0.144253	908, 6950, 7203, 10694
GOTERM_BP_FAT	GO:1903405~protein localization to nuclear body	4	0.388727	8.11404	0.0106951	19.0821	912	9	16650	1	0.144253	908, 6950, 7203, 10694
GOTERM_CC_FAT	GO:0005832~chaperonin-containing T-complex	4	0.388727	7.34522	0.0140387	19.6369	879	9	14527	0.999994	0.155038	908, 6950, 7203, 10694
GOTERM_BP_FAT	GO:1904851~positive regulation of establishment of protein localization to telomere	3	0.291545	6.08553	0.0833615	81.9852	912	9	16650	1	0.515627	908, 6950, 10694
GOTERM_CC_FAT	GO:0002199~zona pellucida receptor complex	3	0.291545	5.50891	0.0990208	80.0581	879	9	14527	1	0.517633	6950, 7203, 10694
GOTERM_BP_FAT	GO:0070203~regulation of establishment of protein localization to telomere	3	0.291545	5.47697	0.100536	87.5868	912	10	16650	1	0.565476	908, 6950, 10694
GOTERM_BP_FAT	GO:0070202~regulation of establishment of protein localization to chromosome	3	0.291545	4.97907	0.118576	91.6705	912	11	16650	1	0.612823	908, 6950, 10694
GOTERM_BP_FAT	GO:2000278~regulation of DNA biosynthetic process	9	0.874636	1.76677	0.136296	94.416	912	93	16650	1	0.652499	1843, 2697, 908, 10040, 2185, 5982, 6950, 7203, 10694
GOTERM_BP_FAT	GO:1904816~positive regulation of protein localization to chromosome, telomeric region	3	0.291545	4.56414	0.137336	94.547	912	12	16650	1	0.653985	908, 6950, 10694
GOTERM_BP_FAT	GO:1904814~regulation of protein localization to chromosome, telomeric region	3	0.291545	3.91212	0.176498	97.8156	912	14	16650	1	0.726705	908, 6950, 10694
GOTERM_BP_FAT	GO:0070200~establishment of protein localization to telomere	3	0.291545	3.65132	0.19667	98.6596	912	15	16650	1	0.756189	908, 6950, 10694
Annotation Cluster 100	Enrichment Score:1.55
GOTERM_BP_FAT	GO:0046434~organophosphate catabolic process	15	1.45773	2.24466	0.00683471	12.6325	912	122	16650	1	0.107584	5151, 3628, 53343, 956, 7415, 847, 272, 1854, 8930, 50640, 4860, 283927, 8867, 7378, 5580
GOTERM_BP_FAT	GO:1901292~nucleoside phosphate catabolic process	11	1.069	2.67763	0.0075076	13.7907	912	75	16650	1	0.113252	8930, 5151, 53343, 956, 4860, 283927, 7415, 847, 7378, 272, 1854
GOTERM_BP_FAT	GO:0009166~nucleotide catabolic process	10	0.971817	2.72486	0.0104259	18.6474	912	67	16650	1	0.141418	8930, 5151, 53343, 4860, 283927, 7415, 847, 7378, 272, 1854
GOTERM_BP_FAT	GO:0046130~purine ribonucleoside catabolic process	5	0.485909	4.80436	0.0178553	29.8666	912	19	16650	1	0.205711	22875, 53343, 4860, 283927, 272
GOTERM_BP_FAT	GO:0006152~purine nucleoside catabolic process	5	0.485909	4.80436	0.0178553	29.8666	912	19	16650	1	0.205711	22875, 53343, 4860, 283927, 272
GOTERM_BP_FAT	GO:0042454~ribonucleoside catabolic process	6	0.58309	3.65132	0.0221092	35.6121	912	30	16650	1	0.236916	22875, 53343, 4860, 283927, 7378, 272
GOTERM_BP_FAT	GO:0009164~nucleoside catabolic process	6	0.58309	2.67169	0.0714464	76.7685	912	41	16650	1	0.474152	22875, 53343, 4860, 283927, 7378, 272
GOTERM_BP_FAT	GO:0072523~purine-containing compound catabolic process	7	0.680272	2.24204	0.0902038	84.4563	912	57	16650	1	0.536053	22875, 5151, 53343, 4860, 283927, 847, 272
GOTERM_BP_FAT	GO:1901658~glycosyl compound catabolic process	6	0.58309	2.33063	0.112619	90.489	912	47	16650	1	0.597091	22875, 53343, 4860, 283927, 7378, 272
GOTERM_BP_FAT	GO:0006195~purine nucleotide catabolic process	6	0.58309	2.2355	0.128415	93.3224	912	49	16650	1	0.635901	5151, 53343, 4860, 283927, 847, 272
Annotation Cluster 101	Enrichment Score:1.54
GOTERM_BP_FAT	GO:0071173~spindle assembly checkpoint	6	0.58309	4.05702	0.0143278	24.7364	912	27	16650	1	0.176435	57082, 56984, 699, 701, 1063, 7272
GOTERM_BP_FAT	GO:0034501~protein localization to kinetochore	4	0.388727	6.08553	0.0247759	38.9828	912	12	16650	1	0.254874	57082, 701, 7272, 983
GOTERM_BP_FAT	GO:0034502~protein localization to chromosome	8	0.777454	2.43421	0.0445892	59.2696	912	60	16650	1	0.36644	57082, 2146, 908, 701, 7272, 6950, 10694, 983
GOTERM_BP_FAT	GO:0071459~protein localization to chromosome, centromeric region	4	0.388727	4.86842	0.0453752	59.9245	912	15	16650	1	0.367893	57082, 701, 7272, 983
Annotation Cluster 102	Enrichment Score:1.53
GOTERM_MF_FAT	GO:0043130~ubiquitin binding	14	1.36054	2.21281	0.0104222	15.9968	859	114	15478	1	0.1865	329, 1407, 58476, 7415, 51720, 3315, 93343, 57787, 7128, 9641, 10040, 10133, 1164, 54941
GOTERM_MF_FAT	GO:0032182~ubiquitin-like protein binding	14	1.36054	1.92565	0.0298208	39.5714	859	131	15478	1	0.406603	329, 1407, 58476, 7415, 51720, 3315, 93343, 57787, 7128, 9641, 10040, 10133, 1164, 54941
GOTERM_MF_FAT	GO:0031593~polyubiquitin binding	6	0.58309	2.57409	0.0810657	75.5022	859	42	15478	1	0.647487	7128, 9641, 7415, 51720, 10133, 54941
Annotation Cluster 103	Enrichment Score:1.52
GOTERM_BP_FAT	GO:1902582~single-organism intracellular transport	56	5.44218	1.47103	0.00378485	7.19504	912	695	16650	1	0.0710112	153090, 23511, 6726, 10952, 788, 2254, 6729, 6206, 983, 8013, 3965, 8324, 80149, 9493, 81, 604, 5580, 8976, 11231, 3091, 9066, 7314, 5495, 56892, 116150, 6249, 8723, 54820, 1812, 51762, 4794, 1374, 9368, 51715, 4641, 81565, 3320, 23095, 518, 6747, 6717, 84725, 3838, 3326, 5901, 320, 9371, 6228, 5293, 60468, 1201, 79443, 84971, 9516, 11261, 999
GOTERM_BP_FAT	GO:1903828~negative regulation of cellular protein localization	17	1.65209	2.23282	0.00387777	7.36533	912	139	16650	1	0.0721111	153090, 6717, 1445, 10808, 51715, 9368, 598, 64114, 58476, 257364, 30851, 5495, 80149, 9516, 51465, 11261, 4794
GOTERM_BP_FAT	GO:1900180~regulation of protein localization to nucleus	22	2.138	1.84241	0.00852295	15.5109	912	218	16650	1	0.122876	153090, 6717, 51715, 9368, 6950, 3326, 10694, 983, 3965, 5495, 908, 56892, 80149, 3320, 8324, 9516, 4804, 7203, 5580, 999, 11261, 4794
GOTERM_BP_FAT	GO:0034504~protein localization to nucleus	32	3.10982	1.6094	0.00951626	17.1621	912	363	16650	1	0.133242	153090, 23511, 51715, 9368, 10952, 2254, 6950, 10694, 983, 3965, 8324, 80149, 3320, 4804, 604, 5580, 26092, 6717, 3838, 3326, 5901, 163590, 5495, 908, 56892, 7341, 1812, 9516, 7203, 4794, 11261, 999
GOTERM_BP_FAT	GO:1904590~negative regulation of protein import	9	0.874636	2.7849	0.0145237	25.0305	912	59	16650	1	0.178322	153090, 6717, 5495, 51715, 9368, 80149, 9516, 11261, 4794
GOTERM_BP_FAT	GO:0042308~negative regulation of protein import into nucleus	9	0.874636	2.7849	0.0145237	25.0305	912	59	16650	1	0.178322	153090, 6717, 5495, 51715, 9368, 80149, 9516, 11261, 4794
GOTERM_BP_FAT	GO:1904589~regulation of protein import	18	1.74927	1.87782	0.0155699	26.5822	912	175	16650	1	0.187677	153090, 6717, 51715, 9368, 3312, 3326, 983, 3965, 5495, 56892, 80149, 3320, 8324, 9516, 5580, 999, 11261, 4794
GOTERM_BP_FAT	GO:1904950~negative regulation of establishment of protein localization	20	1.94363	1.78986	0.0165906	28.0668	912	204	16650	1	0.194785	153090, 1445, 6717, 10808, 9448, 51715, 9368, 598, 64114, 307, 80223, 7430, 5495, 80149, 9516, 10062, 51465, 80762, 11261, 4794
GOTERM_BP_FAT	GO:1902593~single-organism nuclear import	25	2.42954	1.62425	0.0206135	33.6448	912	281	16650	1	0.226138	153090, 23511, 9368, 51715, 10952, 2254, 983, 3965, 8324, 3320, 80149, 604, 5580, 6717, 3838, 3326, 5901, 5495, 56892, 60468, 1812, 9516, 999, 4794, 11261
GOTERM_BP_FAT	GO:0051170~nuclear import	26	2.52672	1.58753	0.0232376	37.0594	912	299	16650	1	0.244192	153090, 23511, 6636, 9368, 51715, 10952, 2254, 983, 3965, 3320, 80149, 8324, 604, 5580, 6717, 3838, 3326, 5901, 5495, 56892, 60468, 1812, 9516, 999, 4794, 11261
GOTERM_BP_FAT	GO:0042306~regulation of protein import into nucleus	17	1.65209	1.80443	0.0266514	41.2524	912	172	16650	1	0.266914	153090, 6717, 51715, 9368, 3326, 983, 3965, 5495, 56892, 80149, 3320, 8324, 9516, 5580, 999, 11261, 4794
GOTERM_BP_FAT	GO:0072594~establishment of protein localization to organelle	49	4.7619	1.3432	0.0309189	46.1218	912	666	16650	1	0.292187	153090, 841, 23511, 51715, 55764, 6726, 9368, 10952, 7709, 2254, 6729, 23480, 6206, 3312, 6950, 10694, 983, 3965, 28972, 3320, 80149, 8324, 23230, 5326, 51706, 6747, 604, 5580, 10133, 6717, 10808, 596, 11231, 3838, 3326, 5901, 6228, 79158, 5495, 908, 56892, 7128, 1812, 51762, 7533, 9516, 4794, 11261, 999
GOTERM_BP_FAT	GO:0046823~negative regulation of nucleocytoplasmic transport	9	0.874636	2.41631	0.0316147	46.8785	912	68	16650	1	0.295809	153090, 6717, 5495, 51715, 9368, 80149, 9516, 11261, 4794
GOTERM_BP_FAT	GO:0044744~protein targeting to nucleus	24	2.33236	1.56485	0.0342058	49.6084	912	280	16650	1	0.312876	153090, 6717, 23511, 51715, 9368, 10952, 3838, 2254, 3326, 5901, 983, 3965, 5495, 56892, 80149, 3320, 8324, 1812, 9516, 604, 5580, 999, 11261, 4794
GOTERM_BP_FAT	GO:0006606~protein import into nucleus	24	2.33236	1.56485	0.0342058	49.6084	912	280	16650	1	0.312876	153090, 6717, 23511, 51715, 9368, 10952, 3838, 2254, 3326, 5901, 983, 3965, 5495, 56892, 80149, 3320, 8324, 1812, 9516, 604, 5580, 999, 11261, 4794
GOTERM_BP_FAT	GO:1900181~negative regulation of protein localization to nucleus	9	0.874636	2.34727	0.0367465	52.1556	912	70	16650	1	0.327987	153090, 6717, 5495, 51715, 9368, 80149, 9516, 11261, 4794
GOTERM_BP_FAT	GO:0017038~protein import	27	2.62391	1.49826	0.0386924	54.0233	912	329	16650	1	0.337694	153090, 23511, 51715, 9368, 1191, 10952, 2254, 983, 3965, 80149, 8324, 3320, 604, 5580, 6717, 3838, 257364, 3326, 5901, 5495, 56892, 1812, 51762, 9516, 999, 11261, 4794
GOTERM_BP_FAT	GO:0090317~negative regulation of intracellular protein transport	10	0.971817	2.12286	0.0451679	59.7527	912	86	16650	1	0.366947	153090, 6717, 5495, 51715, 9368, 80149, 9516, 51465, 11261, 4794
GOTERM_BP_FAT	GO:0042992~negative regulation of transcription factor import into nucleus	6	0.58309	2.96053	0.0495506	63.2385	912	37	16650	1	0.386226	6717, 5495, 51715, 80149, 9516, 4794
GOTERM_BP_FAT	GO:0051224~negative regulation of protein transport	17	1.65209	1.60809	0.0642975	72.9812	912	193	16650	1	0.44538	153090, 6717, 1445, 9448, 51715, 9368, 307, 80223, 7430, 5495, 80149, 9516, 10062, 51465, 80762, 11261, 4794
GOTERM_BP_FAT	GO:0032387~negative regulation of intracellular transport	11	1.069	1.84241	0.0750303	78.4719	912	109	16650	1	0.485558	153090, 6717, 3965, 5495, 51715, 9368, 80149, 9516, 51465, 11261, 4794
GOTERM_BP_FAT	GO:0046822~regulation of nucleocytoplasmic transport	18	1.74927	1.5356	0.0790193	80.2282	912	214	16650	1	0.500352	153090, 6717, 51715, 9368, 3326, 983, 3965, 5495, 56892, 80149, 3320, 8324, 9516, 8536, 5580, 999, 11261, 4794
GOTERM_BP_FAT	GO:0033157~regulation of intracellular protein transport	27	2.62391	1.32152	0.123267	92.5014	912	373	16650	1	0.624095	153090, 51715, 9368, 7709, 4641, 983, 81565, 3965, 80149, 8324, 3320, 5326, 51706, 51465, 5580, 6717, 1263, 3326, 5495, 56892, 5770, 8536, 9516, 999, 11261, 54828, 4794
GOTERM_BP_FAT	GO:0032386~regulation of intracellular transport	33	3.207	1.27641	0.124834	92.7608	912	472	16650	1	0.627882	153090, 51715, 9368, 7709, 4641, 983, 81565, 3965, 3320, 8324, 80149, 81555, 5326, 51706, 51465, 5580, 6717, 1263, 5605, 5604, 3326, 7430, 5495, 56892, 116150, 8723, 5770, 9516, 8536, 4794, 54828, 11261, 999
GOTERM_BP_FAT	GO:0042990~regulation of transcription factor import into nucleus	9	0.874636	1.78597	0.130408	93.6168	912	92	16650	1	0.639652	6717, 3965, 5495, 56892, 51715, 80149, 9516, 999, 4794
GOTERM_BP_FAT	GO:0042991~transcription factor import into nucleus	9	0.874636	1.76677	0.136296	94.416	912	93	16650	1	0.652499	6717, 3965, 5495, 56892, 51715, 80149, 9516, 999, 4794
Annotation Cluster 104	Enrichment Score:1.5
GOTERM_BP_FAT	GO:0009611~response to wounding	53	5.15063	1.49091	0.00380649	7.23473	912	649	16650	1	0.0712115	22875, 64802, 2146, 5782, 1192, 5894, 23173, 983, 8165, 7168, 6868, 8324, 79602, 5580, 780, 5329, 11057, 160851, 5581, 678, 2065, 126961, 54566, 7039, 3710, 5175, 5604, 7409, 3091, 51090, 9066, 5270, 7128, 2113, 5879, 23533, 3660, 928, 8761, 3315, 2697, 81565, 58189, 196527, 596, 3475, 23764, 10938, 4627, 6385, 1839, 135228, 50808
GOTERM_BP_FAT	GO:0042060~wound healing	45	4.37318	1.51577	0.00577281	10.7745	912	542	16650	1	0.0948499	22875, 2146, 23533, 3660, 5782, 1192, 5894, 928, 8761, 3315, 23173, 2697, 8165, 7168, 6868, 8324, 79602, 58189, 196527, 5580, 780, 5329, 160851, 5581, 126961, 2065, 54566, 7039, 3710, 5175, 3091, 7409, 3475, 9066, 23764, 10938, 5270, 4627, 6385, 7128, 1839, 2113, 135228, 50808, 5879
GOTERM_BP_FAT	GO:0050878~regulation of body fluid levels	39	3.79009	1.41552	0.0275977	42.367	912	503	16650	1	0.272393	22875, 23533, 3660, 1192, 113, 5894, 3783, 928, 8761, 3315, 23173, 2697, 8165, 1364, 196527, 10062, 4883, 5580, 780, 5329, 160851, 5581, 137964, 126961, 3710, 3091, 7409, 65125, 23764, 5029, 10938, 5270, 29841, 4627, 6777, 6776, 50808, 5879, 4645
GOTERM_BP_FAT	GO:0050817~coagulation	27	2.62391	1.37689	0.0863856	83.1201	912	358	16650	1	0.525818	22875, 23533, 222537, 3660, 1192, 5894, 928, 5663, 8761, 3315, 23173, 8165, 196527, 5580, 160851, 5329, 5581, 126961, 3710, 7409, 307, 23764, 10938, 4627, 5270, 50808, 5879
GOTERM_BP_FAT	GO:0030168~platelet activation	14	1.36054	1.58753	0.10359	88.391	912	161	16650	1	0.573671	23533, 1192, 5894, 3710, 7409, 928, 3315, 23173, 4627, 5270, 5879, 5580, 160851, 5581
GOTERM_BP_FAT	GO:0007596~blood coagulation	24	2.33236	1.28116	0.181132	98.0454	912	342	16650	1	0.733452	22875, 23533, 3660, 126961, 1192, 5894, 3710, 7409, 928, 8761, 3315, 23173, 8165, 23764, 10938, 4627, 5270, 50808, 196527, 5879, 160851, 5580, 5329, 5581
Annotation Cluster 105	Enrichment Score:1.49
GOTERM_BP_FAT	GO:0001890~placenta development	16	1.55491	2.01452	0.013164	22.967	912	145	16650	1	0.167096	841, 79733, 9394, 329, 5604, 3091, 3326, 2709, 8061, 3726, 2549, 59343, 3696, 7262, 10733, 1515
GOTERM_BP_FAT	GO:0060711~labyrinthine layer development	7	0.680272	2.66242	0.0457427	60.2272	912	48	16650	1	0.369056	841, 9394, 2549, 59343, 5604, 2709, 3726
GOTERM_BP_FAT	GO:0001892~embryonic placenta development	10	0.971817	2.02851	0.0573996	68.7768	912	90	16650	1	0.417766	841, 79733, 9394, 2549, 59343, 5604, 3091, 2709, 10733, 3726
Annotation Cluster 106	Enrichment Score:1.47
GOTERM_BP_FAT	GO:0070830~bicellular tight junction assembly	7	0.680272	3.36305	0.0162481	27.5718	912	38	16650	1	0.192109	92359, 100506658, 153562, 1365, 81, 84612, 50848
GOTERM_CC_FAT	GO:0043296~apical junction complex	15	1.45773	1.89237	0.026887	34.3898	879	131	14527	1	0.237588	9069, 8531, 54566, 92359, 100506658, 153562, 260425, 7408, 84612, 4810, 57619, 1364, 1365, 999, 50848
GOTERM_CC_FAT	GO:0005923~bicellular tight junction	13	1.26336	1.90131	0.0401832	46.9625	879	113	14527	1	0.305963	9069, 8531, 4810, 54566, 92359, 100506658, 153562, 260425, 1364, 1365, 7408, 84612, 50848
GOTERM_BP_FAT	GO:0043297~apical junction assembly	7	0.680272	2.71906	0.0418828	56.9366	912	47	16650	1	0.351903	92359, 100506658, 153562, 1365, 81, 84612, 50848
GOTERM_BP_FAT	GO:0007043~cell-cell junction assembly	10	0.971817	2.12286	0.0451679	59.7527	912	86	16650	1	0.366947	2697, 92359, 100506658, 153562, 928, 1365, 8502, 81, 84612, 50848
GOTERM_CC_FAT	GO:0070160~occluding junction	13	1.26336	1.85213	0.0475783	52.9411	879	116	14527	1	0.346333	9069, 8531, 4810, 54566, 92359, 100506658, 153562, 260425, 1364, 1365, 7408, 84612, 50848
Annotation Cluster 107	Enrichment Score:1.46
GOTERM_BP_FAT	GO:0061024~membrane organization	75	7.28863	1.33325	0.00898888	16.2893	912	1027	16650	1	0.128116	841, 23511, 1191, 6726, 64114, 10952, 1294, 22870, 3783, 6729, 6206, 5911, 5538, 983, 3675, 7851, 51429, 10133, 5580, 55048, 50848, 3304, 23216, 8976, 7039, 92359, 11231, 51090, 57217, 9066, 79152, 93343, 3954, 8729, 51128, 163882, 55800, 6249, 7341, 51762, 5879, 55764, 9368, 928, 10979, 6809, 4641, 11031, 8615, 81565, 5515, 3320, 9026, 55971, 6747, 196527, 26092, 1445, 23593, 596, 598, 257364, 1…
GOTERM_BP_FAT	GO:0044802~single-organism membrane organization	62	6.02527	1.30705	0.024821	39.0385	912	866	16650	1	0.254909	841, 23511, 6726, 1191, 10952, 64114, 3783, 6729, 6206, 5911, 5538, 983, 3675, 7851, 51429, 10133, 5580, 50848, 3304, 8976, 92359, 11231, 51090, 57217, 9066, 79152, 3954, 163882, 55800, 6249, 7341, 51762, 5879, 55764, 9368, 928, 10979, 6809, 4641, 11031, 8615, 81565, 5515, 3320, 9026, 55971, 6747, 196527, 26092, 1445, 23593, 596, 598, 257364, 163590, 292, 7430, 6228, 7533, 84971, 11261, 999
GOTERM_BP_FAT	GO:0090150~establishment of protein localization to membrane	28	2.72109	1.38909	0.0744986	78.2269	912	368	16650	1	0.483869	841, 9368, 6726, 64114, 10952, 6729, 6206, 4641, 11031, 3675, 3320, 6747, 10133, 50848, 1445, 596, 598, 11231, 57217, 6228, 7430, 163882, 6249, 84971, 51762, 7533, 11261, 999
GOTERM_BP_FAT	GO:0072657~protein localization to membrane	35	3.40136	1.30671	0.090836	84.6676	912	489	16650	1	0.537832	841, 55764, 6726, 9368, 10952, 64114, 6729, 10979, 6206, 5911, 6809, 4641, 11031, 3675, 3320, 6747, 10133, 50848, 1445, 596, 598, 92359, 11231, 57217, 6228, 7430, 163882, 55800, 6249, 84971, 51762, 7533, 5879, 11261, 999
Annotation Cluster 108	Enrichment Score:1.45
GOTERM_MF_FAT	GO:0005525~GTP binding	32	3.10982	1.50155	0.0231482	32.2718	859	384	15478	1	0.341628	79705, 22836, 51715, 6729, 5911, 22974, 2288, 11031, 6237, 3320, 27289, 7277, 8892, 84790, 5867, 158158, 6009, 9545, 3326, 5901, 10376, 51128, 10938, 377, 79631, 10123, 400, 51762, 3643, 29984, 50808, 5879
GOTERM_MF_FAT	GO:0003924~GTPase activity	21	2.04082	1.61706	0.0362379	45.8885	859	234	15478	1	0.448811	6009, 51715, 6729, 9545, 5911, 5901, 10376, 11031, 6237, 51128, 27289, 7277, 377, 79631, 10123, 84790, 51762, 400, 29984, 5867, 5879
GOTERM_MF_FAT	GO:0032561~guanyl ribonucleotide binding	32	3.10982	1.42369	0.043088	51.9439	859	405	15478	1	0.487341	79705, 22836, 51715, 6729, 5911, 22974, 2288, 11031, 6237, 3320, 27289, 7277, 8892, 84790, 5867, 158158, 6009, 9545, 3326, 5901, 10376, 51128, 10938, 377, 79631, 10123, 400, 51762, 3643, 29984, 50808, 5879
GOTERM_MF_FAT	GO:0019001~guanyl nucleotide binding	32	3.10982	1.42019	0.0443451	52.9836	859	406	15478	1	0.490638	79705, 22836, 51715, 6729, 5911, 22974, 2288, 11031, 6237, 3320, 27289, 7277, 8892, 84790, 5867, 158158, 6009, 9545, 3326, 5901, 10376, 51128, 10938, 377, 79631, 10123, 400, 51762, 3643, 29984, 50808, 5879
Annotation Cluster 109	Enrichment Score:1.45
GOTERM_BP_FAT	GO:0033173~calcineurin-NFAT signaling cascade	5	0.485909	4.3468	0.0252904	39.6136	912	21	16650	1	0.257609	2065, 4772, 1827, 11261, 5621
GOTERM_BP_FAT	GO:0048016~inositol phosphate-mediated signaling	6	0.58309	3.42311	0.0285746	43.4965	912	32	16650	1	0.278351	2065, 3710, 4772, 1827, 11261, 5621
GOTERM_BP_FAT	GO:0070884~regulation of calcineurin-NFAT signaling cascade	4	0.388727	4.29567	0.0625752	71.985	912	17	16650	1	0.440419	2065, 1827, 11261, 5621
Annotation Cluster 110	Enrichment Score:1.44
GOTERM_BP_FAT	GO:0002209~behavioral defense response	6	0.58309	3.31938	0.032211	47.5189	912	33	16650	1	0.299745	2697, 596, 1977, 1812, 7416, 57679
GOTERM_BP_FAT	GO:0001662~behavioral fear response	6	0.58309	3.31938	0.032211	47.5189	912	33	16650	1	0.299745	2697, 596, 1977, 1812, 7416, 57679
GOTERM_BP_FAT	GO:0042596~fear response	6	0.58309	3.04276	0.0447907	59.4385	912	36	16650	1	0.366944	2697, 596, 1977, 1812, 7416, 57679
Annotation Cluster 111	Enrichment Score:1.44
GOTERM_BP_FAT	GO:1902883~negative regulation of response to oxidative stress	7	0.680272	3.65132	0.01097	19.5236	912	35	16650	1	0.146564	5151, 10808, 468, 3091, 5660, 3315, 8013
GOTERM_BP_FAT	GO:1900408~negative regulation of cellular response to oxidative stress	7	0.680272	3.65132	0.01097	19.5236	912	35	16650	1	0.146564	5151, 10808, 468, 3091, 5660, 3315, 8013
GOTERM_BP_FAT	GO:1903202~negative regulation of oxidative stress-induced cell death	7	0.680272	3.65132	0.01097	19.5236	912	35	16650	1	0.146564	5151, 10808, 468, 3091, 5660, 3315, 8013
GOTERM_BP_FAT	GO:1902882~regulation of response to oxidative stress	10	0.971817	2.64588	0.0125486	22.0156	912	69	16650	1	0.161367	5151, 5074, 23593, 10808, 219736, 468, 3091, 5660, 3315, 8013
GOTERM_BP_FAT	GO:0036473~cell death in response to oxidative stress	10	0.971817	2.64588	0.0125486	22.0156	912	69	16650	1	0.161367	5151, 5074, 10808, 596, 468, 3091, 5660, 5580, 3315, 8013
GOTERM_BP_FAT	GO:1903201~regulation of oxidative stress-induced cell death	8	0.777454	2.75571	0.0246295	38.8023	912	53	16650	1	0.25393	5151, 5074, 10808, 468, 3091, 5660, 3315, 8013
GOTERM_BP_FAT	GO:1903205~regulation of hydrogen peroxide-induced cell death	5	0.485909	3.80345	0.0394769	54.7566	912	24	16650	1	0.34003	5151, 5074, 10808, 5660, 8013
GOTERM_BP_FAT	GO:0036474~cell death in response to hydrogen peroxide	5	0.485909	3.65132	0.0450311	59.639	912	25	16650	1	0.36646	5151, 5074, 10808, 5660, 8013
GOTERM_BP_FAT	GO:1901031~regulation of response to reactive oxygen species	6	0.58309	2.96053	0.0495506	63.2385	912	37	16650	1	0.386226	5151, 5074, 23593, 10808, 5660, 8013
GOTERM_BP_FAT	GO:1900407~regulation of cellular response to oxidative stress	8	0.777454	2.3183	0.055622	67.5967	912	63	16650	1	0.410518	5151, 5074, 10808, 468, 3091, 5660, 3315, 8013
GOTERM_BP_FAT	GO:1901032~negative regulation of response to reactive oxygen species	4	0.388727	4.29567	0.0625752	71.985	912	17	16650	1	0.440419	5151, 10808, 5660, 8013
GOTERM_BP_FAT	GO:1903206~negative regulation of hydrogen peroxide-induced cell death	4	0.388727	4.29567	0.0625752	71.985	912	17	16650	1	0.440419	5151, 10808, 5660, 8013
GOTERM_BP_FAT	GO:1903204~negative regulation of oxidative stress-induced neuron death	3	0.291545	6.08553	0.0833615	81.9852	912	9	16650	1	0.515627	468, 3091, 8013
GOTERM_BP_FAT	GO:1903203~regulation of oxidative stress-induced neuron death	3	0.291545	4.21306	0.156683	96.5113	912	13	16650	1	0.692822	468, 3091, 8013
GOTERM_BP_FAT	GO:0036475~neuron death in response to oxidative stress	3	0.291545	3.91212	0.176498	97.8156	912	14	16650	1	0.726705	468, 3091, 8013
Annotation Cluster 112	Enrichment Score:1.44
GOTERM_BP_FAT	GO:0051591~response to cAMP	12	1.16618	2.2355	0.0180243	30.1038	912	98	16650	1	0.206781	1843, 7430, 2889, 57657, 6715, 3939, 329, 6772, 2185, 8061, 3727, 3726
GOTERM_BP_FAT	GO:0046683~response to organophosphorus	14	1.36054	1.87935	0.0354964	50.918	912	136	16650	1	0.320678	57657, 6715, 329, 6772, 8061, 3727, 3726, 3329, 1843, 2889, 7430, 3939, 2185, 7184
GOTERM_BP_FAT	GO:0014074~response to purine-containing compound	14	1.36054	1.68153	0.0735615	77.7887	912	152	16650	1	0.480644	57657, 6715, 329, 6772, 8061, 3727, 3726, 3329, 1843, 2889, 7430, 3939, 2185, 7184
Annotation Cluster 113	Enrichment Score:1.44
GOTERM_MF_FAT	GO:0015235~cobalamin transporter activity	3	0.291545	18.0186	0.00886892	13.7758	859	3	15478	0.999999	0.166919	55788, 4363, 51293
GOTERM_MF_FAT	GO:0051183~vitamin transporter activity	6	0.58309	4.50466	0.00910838	14.1218	859	24	15478	0.999999	0.168959	5950, 55788, 4363, 51293, 80704, 6513
GOTERM_BP_FAT	GO:0015889~cobalamin transport	3	0.291545	6.84622	0.0672135	74.5918	912	8	16650	1	0.45799	55788, 4363, 51293
GOTERM_BP_FAT	GO:0009235~cobalamin metabolic process	4	0.388727	3.47744	0.10438	88.5909	912	21	16650	1	0.57456	55788, 4363, 51293, 4552
GOTERM_BP_FAT	GO:0051180~vitamin transport	5	0.485909	2.68479	0.112924	90.5533	912	34	16650	1	0.597744	55788, 4363, 51293, 80704, 6513
Annotation Cluster 114	Enrichment Score:1.43
GOTERM_BP_FAT	GO:0071496~cellular response to external stimulus	25	2.42954	1.77593	0.00752492	13.8203	912	257	16650	1	0.113254	9531, 51022, 841, 3312, 6513, 2697, 8797, 2950, 80149, 1647, 7378, 8493, 6715, 596, 54468, 53349, 8061, 25959, 835, 467, 468, 220441, 4790, 5879, 1515
GOTERM_BP_FAT	GO:0009267~cellular response to starvation	13	1.26336	2.06379	0.02344	37.3157	912	115	16650	1	0.245328	8493, 596, 6715, 467, 80149, 468, 54468, 53349, 3312, 220441, 7378, 1515, 6513
GOTERM_BP_FAT	GO:0031668~cellular response to extracellular stimulus	17	1.65209	1.65086	0.053165	65.8956	912	188	16650	1	0.40153	8493, 51022, 596, 6715, 54468, 53349, 3312, 8061, 25959, 6513, 2950, 80149, 467, 468, 220441, 7378, 1515
GOTERM_BP_FAT	GO:0042594~response to starvation	14	1.36054	1.67054	0.0765816	79.1718	912	153	16650	1	0.492443	8493, 6715, 596, 54468, 53349, 3312, 6513, 80149, 467, 468, 220441, 7378, 1515, 54828
GOTERM_BP_FAT	GO:0031669~cellular response to nutrient levels	14	1.36054	1.6075	0.0963615	86.4019	912	159	16650	1	0.554687	8493, 6715, 596, 54468, 53349, 3312, 25959, 6513, 80149, 467, 468, 220441, 7378, 1515
Annotation Cluster 115	Enrichment Score:1.41
GOTERM_BP_FAT	GO:0055085~transmembrane transport	90	8.74636	1.24288	0.0231494	36.9474	912	1322	16650	1	0.244104	805, 1192, 5894, 6726, 6558, 10952, 801, 788, 6729, 3783, 57130, 6513, 7355, 9107, 6520, 3775, 23443, 3927, 10060, 81, 6564, 5581, 6549, 25932, 4363, 10237, 3710, 22, 8065, 7314, 30001, 27075, 23545, 3352, 9780, 3685, 6510, 9057, 23169, 55800, 3786, 7341, 51719, 1812, 81614, 6446, 51762, 26872, 57657, 5250, 1374, 9368, 23678, 5663, 5355, 64924, 7416, 23480, 3748, 3312, 1497, 2697, 3320, 6584, 518…
GOTERM_BP_FAT	GO:0006811~ion transport	98	9.52381	1.22712	0.0239151	37.9135	912	1458	16650	1	0.248574	805, 1192, 6558, 29127, 801, 79905, 2288, 7355, 23443, 3927, 6564, 6549, 3710, 51090, 55362, 27075, 3352, 3685, 9057, 7178, 7341, 1812, 81614, 4794, 26872, 5250, 347735, 9368, 5355, 64924, 7416, 3748, 6584, 51706, 624, 518, 196527, 57158, 596, 65268, 53343, 123606, 320, 65125, 5621, 140803, 84876, 7533, 2185, 79572, 5774, 5894, 788, 3783, 57130, 6513, 10755, 6520, 9107, 3775, 6397, 10060, 81, 558…
GOTERM_BP_FAT	GO:0030001~metal ion transport	59	5.73372	1.32327	0.0239741	37.9874	912	814	16650	1	0.248746	805, 6558, 801, 3783, 57130, 2288, 9107, 6520, 3775, 10060, 81, 5581, 6549, 3710, 8065, 30001, 27075, 23545, 3352, 3685, 5270, 7178, 3786, 55800, 51719, 7341, 1812, 6446, 81614, 26872, 57657, 9368, 23678, 64924, 5663, 7416, 3748, 2697, 6584, 196527, 80762, 57158, 6717, 596, 65268, 26504, 123606, 6523, 6527, 65125, 5621, 140803, 84876, 468, 7533, 2185, 5774, 11261, 255231
GOTERM_BP_FAT	GO:0015672~monovalent inorganic cation transport	38	3.69291	1.42747	0.0271683	41.8637	912	486	16650	1	0.269483	57657, 6558, 9368, 23678, 3783, 3748, 7355, 9107, 6520, 3775, 23443, 6584, 10060, 6564, 81, 518, 196527, 5581, 6549, 65268, 26504, 6523, 6527, 23545, 65125, 5621, 3786, 5270, 468, 55800, 51719, 7341, 1812, 6446, 7533, 2185, 5774, 11261
GOTERM_BP_FAT	GO:0006812~cation transport	68	6.60836	1.27328	0.0311927	46.4208	912	975	16650	1	0.293221	805, 6558, 801, 3783, 57130, 2288, 7355, 9107, 6520, 23443, 3775, 6397, 10060, 81, 6564, 5581, 6549, 3710, 8065, 30001, 27075, 23545, 3352, 3685, 9780, 5270, 7178, 55800, 3786, 7341, 51719, 1812, 6446, 81614, 26872, 57657, 9368, 23678, 64924, 5663, 7416, 3748, 2697, 6584, 518, 196527, 80762, 57158, 6717, 596, 65268, 53343, 26504, 123606, 6523, 344905, 6527, 65125, 5621, 140803, 84876, 468, 7533, …
GOTERM_BP_FAT	GO:0034220~ion transmembrane transport	63	6.12245	1.19436	0.102806	88.1893	912	963	16650	1	0.571978	805, 1192, 5894, 6558, 788, 801, 3783, 57130, 9107, 6520, 3775, 3927, 10060, 81, 5581, 6549, 4363, 25932, 3710, 8065, 7314, 30001, 27075, 23545, 3352, 3685, 9780, 55800, 3786, 7341, 51719, 1812, 6446, 57657, 5250, 1374, 9368, 23678, 5355, 64924, 5663, 7416, 3748, 2697, 6584, 518, 196527, 57158, 6717, 65268, 26504, 344905, 65125, 5621, 140803, 84876, 28962, 7533, 2185, 79572, 5774, 11261, 255231
GOTERM_BP_FAT	GO:0098655~cation transmembrane transport	47	4.56754	1.22057	0.121514	92.2005	912	703	16650	1	0.619649	57657, 805, 6558, 9368, 801, 3783, 64924, 5663, 3748, 57130, 9107, 6520, 3775, 6584, 10060, 518, 81, 196527, 57158, 5581, 6549, 6717, 65268, 26504, 3710, 8065, 344905, 30001, 27075, 23545, 5621, 84876, 140803, 3352, 3685, 9780, 3786, 55800, 51719, 7341, 1812, 7533, 2185, 79572, 5774, 255231, 11261
Annotation Cluster 116	Enrichment Score:1.41
GOTERM_BP_FAT	GO:0050688~regulation of defense response to virus	12	1.16618	2.51815	0.00772293	14.1583	912	87	16650	1	0.115569	162, 163, 5495, 80149, 329, 7105, 8905, 7128, 6397, 5879, 3105, 163702
GOTERM_BP_FAT	GO:0050792~regulation of viral process	23	2.23518	1.60268	0.0306713	45.8501	912	262	16650	1	0.291354	222537, 6732, 596, 329, 6772, 7105, 10318, 3312, 5091, 163702, 93343, 162, 5481, 3965, 163, 5495, 80149, 8905, 7128, 6397, 5879, 3105, 5216
GOTERM_BP_FAT	GO:0002831~regulation of response to biotic stimulus	14	1.36054	1.87935	0.0354964	50.918	912	136	16650	1	0.320678	329, 7105, 163702, 29110, 3329, 162, 163, 5495, 80149, 8905, 7128, 6397, 5879, 3105
GOTERM_BP_FAT	GO:0043903~regulation of symbiosis, encompassing mutualism through parasitism	24	2.33236	1.5374	0.0399931	55.2329	912	285	16650	1	0.342048	222537, 6732, 596, 329, 6772, 7105, 10318, 3312, 5091, 163702, 93343, 3685, 162, 5481, 3965, 163, 5495, 80149, 8905, 7128, 6397, 5879, 3105, 5216
GOTERM_BP_FAT	GO:0009615~response to virus	25	2.42954	1.46757	0.056734	68.3398	912	311	16650	1	0.415233	1191, 7105, 6772, 5611, 163702, 3315, 3965, 80149, 8905, 6397, 10060, 3105, 596, 598, 329, 8061, 4486, 29110, 162, 163, 5495, 7178, 7128, 9641, 5879
GOTERM_BP_FAT	GO:0051607~defense response to virus	17	1.65209	1.35529	0.189207	98.3919	912	229	16650	1	0.745447	596, 329, 6772, 7105, 5611, 163702, 29110, 162, 163, 5495, 80149, 8905, 7128, 6397, 10060, 5879, 3105
Annotation Cluster 117	Enrichment Score:1.4
GOTERM_BP_FAT	GO:0006814~sodium ion transport	22	2.138	2.01832	0.00300837	5.76025	912	199	16650	1	0.0594236	6549, 57657, 65268, 26504, 9368, 6558, 23678, 6523, 6527, 65125, 6520, 3775, 55800, 5270, 7533, 6446, 6584, 81, 196527, 5774, 5581, 11261
GOTERM_BP_FAT	GO:0002028~regulation of sodium ion transport	12	1.16618	2.63951	0.00542017	10.1493	912	83	16650	1	0.0908089	65268, 9368, 55800, 5270, 23678, 6446, 7533, 81, 5774, 5581, 11261, 65125
GOTERM_BP_FAT	GO:2000649~regulation of sodium ion transmembrane transporter activity	8	0.777454	3.39657	0.00822909	15.0164	912	43	16650	1	0.120884	65268, 9368, 55800, 7533, 81, 5774, 5581, 11261
GOTERM_BP_FAT	GO:0032409~regulation of transporter activity	21	2.04082	1.87935	0.0083841	15.2776	912	204	16650	1	0.122254	6717, 596, 65268, 805, 9368, 801, 23678, 65125, 55800, 7341, 51719, 7533, 6446, 2185, 81, 80762, 5774, 5580, 57158, 5581, 11261
GOTERM_BP_FAT	GO:0032411~positive regulation of transporter activity	11	1.069	2.57465	0.00984562	17.7029	912	78	16650	1	0.135648	65268, 805, 7341, 801, 23678, 6446, 81, 5580, 57158, 11261, 65125
GOTERM_BP_FAT	GO:1902305~regulation of sodium ion transmembrane transport	8	0.777454	2.75571	0.0246295	38.8023	912	53	16650	1	0.25393	65268, 9368, 55800, 7533, 81, 5774, 5581, 11261
GOTERM_BP_FAT	GO:0035725~sodium ion transmembrane transport	14	1.36054	1.92175	0.0303573	45.5037	912	133	16650	1	0.289586	6549, 57657, 65268, 26504, 9368, 6520, 3775, 55800, 7533, 81, 196527, 5774, 11261, 5581
GOTERM_BP_FAT	GO:0010959~regulation of metal ion transport	27	2.62391	1.53083	0.0308199	46.0134	912	322	16650	1	0.291778	805, 9368, 23678, 801, 2697, 81, 196527, 57158, 5581, 6717, 65268, 596, 27075, 5621, 65125, 84876, 5270, 468, 55800, 51719, 7341, 1812, 6446, 7533, 2185, 5774, 11261
GOTERM_MF_FAT	GO:0016247~channel regulator activity	14	1.36054	1.8686	0.0368181	46.4279	859	135	15478	1	0.450652	6717, 596, 9368, 23678, 27075, 5921, 65125, 55800, 7341, 7533, 6446, 10060, 5774, 11261
GOTERM_BP_FAT	GO:1904062~regulation of cation transmembrane transport	19	1.84645	1.62852	0.0447026	59.3648	912	213	16650	1	0.366777	6717, 65268, 805, 9368, 801, 27075, 5621, 55800, 7341, 51719, 1812, 7533, 2185, 81, 196527, 5774, 57158, 5581, 11261
GOTERM_BP_FAT	GO:0022898~regulation of transmembrane transporter activity	17	1.65209	1.63348	0.057444	68.8057	912	190	16650	1	0.417602	6717, 65268, 805, 596, 9368, 801, 65125, 55800, 7341, 51719, 7533, 2185, 81, 5774, 57158, 5581, 11261
GOTERM_BP_FAT	GO:0043271~negative regulation of ion transport	12	1.16618	1.841	0.061301	71.2255	912	119	16650	1	0.434799	6717, 596, 805, 9368, 468, 5270, 7341, 51719, 801, 2185, 5581, 65125
GOTERM_BP_FAT	GO:0032414~positive regulation of ion transmembrane transporter activity	8	0.777454	2.1167	0.0823769	81.6003	912	69	16650	1	0.512537	65268, 805, 7341, 801, 81, 57158, 11261, 65125
GOTERM_BP_FAT	GO:0032412~regulation of ion transmembrane transporter activity	16	1.55491	1.57895	0.0828645	81.7918	912	185	16650	1	0.513855	6717, 65268, 805, 9368, 801, 65125, 55800, 7341, 51719, 7533, 2185, 81, 5774, 57158, 5581, 11261
GOTERM_BP_FAT	GO:0032413~negative regulation of ion transmembrane transporter activity	7	0.680272	2.28207	0.0844007	82.3831	912	56	16650	1	0.518079	6717, 805, 9368, 7341, 51719, 801, 5581
GOTERM_BP_FAT	GO:1904064~positive regulation of cation transmembrane transport	10	0.971817	1.82566	0.0966107	86.4755	912	100	16650	1	0.55484	6717, 65268, 805, 7341, 801, 1812, 81, 196527, 57158, 11261
GOTERM_BP_FAT	GO:0034767~positive regulation of ion transmembrane transport	11	1.069	1.74628	0.0987305	87.0869	912	115	16650	1	0.560206	6717, 65268, 805, 7341, 801, 1812, 81, 196527, 57158, 11261, 65125
GOTERM_BP_FAT	GO:1904063~negative regulation of cation transmembrane transport	7	0.680272	2.09502	0.115498	91.0788	912	61	16650	1	0.604134	6717, 805, 9368, 7341, 51719, 801, 5581
GOTERM_BP_FAT	GO:0034764~positive regulation of transmembrane transport	11	1.069	1.65969	0.12634	93.0023	912	121	16650	1	0.630648	6717, 65268, 805, 7341, 801, 1812, 81, 196527, 57158, 11261, 65125
GOTERM_BP_FAT	GO:0034762~regulation of transmembrane transport	28	2.72109	1.25907	0.17077	97.4962	912	406	16650	1	0.717205	57657, 805, 1192, 9368, 801, 7416, 3748, 2697, 81, 196527, 57158, 5581, 6717, 596, 65268, 25932, 27075, 5621, 65125, 3786, 55800, 51719, 7341, 1812, 7533, 2185, 5774, 11261
GOTERM_BP_FAT	GO:0034765~regulation of ion transmembrane transport	27	2.62391	1.25747	0.179271	97.956	912	392	16650	1	0.731441	57657, 805, 1192, 9368, 801, 7416, 3748, 2697, 81, 196527, 57158, 5581, 6717, 65268, 25932, 27075, 5621, 65125, 3786, 55800, 51719, 7341, 1812, 7533, 2185, 5774, 11261
Annotation Cluster 118	Enrichment Score:1.4
GOTERM_BP_FAT	GO:0032781~positive regulation of ATPase activity	7	0.680272	3.27682	0.0183396	30.5445	912	39	16650	1	0.209679	26092, 7168, 7341, 29128, 5867, 163590, 5216
GOTERM_MF_FAT	GO:0060590~ATPase regulator activity	6	0.58309	3.27611	0.0338029	43.5683	859	33	15478	1	0.436309	26092, 10808, 9531, 5867, 163590, 5216
GOTERM_BP_FAT	GO:0043462~regulation of ATPase activity	7	0.680272	2.16603	0.102441	88.0944	912	59	16650	1	0.571023	26092, 7168, 7341, 29128, 5867, 163590, 5216
Annotation Cluster 119	Enrichment Score:1.39
GOTERM_BP_FAT	GO:0006919~activation of cysteine-type endopeptidase activity involved in apoptotic process	12	1.16618	2.51815	0.00772293	14.1583	912	87	16650	1	0.115569	8797, 1512, 54205, 841, 10017, 7186, 9026, 7415, 4804, 3336, 3329, 835
GOTERM_BP_FAT	GO:0010952~positive regulation of peptidase activity	17	1.65209	2.00233	0.0108877	19.3917	912	155	16650	1	0.145822	841, 55122, 7415, 3336, 3329, 835, 8797, 26577, 1512, 3965, 54205, 10017, 23198, 7186, 10010, 9026, 4804
GOTERM_BP_FAT	GO:0043281~regulation of cysteine-type endopeptidase activity involved in apoptotic process	20	1.94363	1.82566	0.0136976	23.7832	912	200	16650	1	0.171743	841, 5894, 329, 332, 7415, 80196, 3336, 3329, 835, 8797, 6197, 1512, 54205, 3965, 10017, 7186, 9026, 25824, 4804, 5329
GOTERM_BP_FAT	GO:0043280~positive regulation of cysteine-type endopeptidase activity involved in apoptotic process	13	1.26336	1.99442	0.029653	44.7189	912	119	16650	1	0.285375	841, 7415, 3336, 835, 3329, 8797, 3965, 54205, 1512, 10017, 7186, 9026, 4804
GOTERM_BP_FAT	GO:2000116~regulation of cysteine-type endopeptidase activity	20	1.94363	1.63005	0.038747	54.0747	912	224	16650	1	0.337268	841, 5894, 329, 332, 7415, 80196, 3336, 3329, 835, 8797, 6197, 1512, 54205, 3965, 10017, 7186, 9026, 25824, 4804, 5329
GOTERM_BP_FAT	GO:0052547~regulation of peptidase activity	31	3.01263	1.42918	0.0448514	59.4892	912	396	16650	1	0.36693	841, 5894, 1294, 332, 7415, 3336, 5684, 8797, 26577, 3965, 23198, 10017, 7186, 10010, 9026, 25824, 4804, 89778, 58189, 5329, 55122, 329, 80196, 3329, 835, 6197, 1512, 54205, 6695, 5270, 135228
GOTERM_BP_FAT	GO:0010950~positive regulation of endopeptidase activity	14	1.36054	1.81271	0.0453953	59.941	912	141	16650	1	0.367613	841, 55122, 7415, 3336, 3329, 835, 8797, 54205, 3965, 1512, 10017, 7186, 9026, 4804
GOTERM_BP_FAT	GO:2001056~positive regulation of cysteine-type endopeptidase activity	13	1.26336	1.85418	0.047813	61.8923	912	128	16650	1	0.377814	841, 7415, 3336, 835, 3329, 8797, 3965, 54205, 1512, 10017, 7186, 9026, 4804
GOTERM_BP_FAT	GO:0052548~regulation of endopeptidase activity	28	2.72109	1.37415	0.082368	81.5967	912	372	16650	1	0.512918	841, 5894, 1294, 332, 7415, 3336, 5684, 8797, 3965, 10017, 7186, 9026, 25824, 4804, 89778, 58189, 5329, 55122, 329, 80196, 3329, 835, 6197, 1512, 54205, 6695, 5270, 135228
GOTERM_BP_FAT	GO:0043154~negative regulation of cysteine-type endopeptidase activity involved in apoptotic process	9	0.874636	1.93305	0.0930552	85.3879	912	85	16650	1	0.544399	6197, 841, 5894, 329, 332, 25824, 80196, 4804, 5329
GOTERM_MF_FAT	GO:0043027~cysteine-type endopeptidase inhibitor activity involved in apoptotic process	4	0.388727	3.13367	0.132186	90.5477	859	23	15478	1	0.752565	6197, 329, 332, 25824
GOTERM_BP_FAT	GO:2000117~negative regulation of cysteine-type endopeptidase activity	9	0.874636	1.64309	0.18106	98.042	912	100	16650	1	0.733632	6197, 841, 5894, 329, 332, 25824, 80196, 4804, 5329
Annotation Cluster 120	Enrichment Score:1.38
GOTERM_BP_FAT	GO:0001890~placenta development	16	1.55491	2.01452	0.013164	22.967	912	145	16650	1	0.167096	841, 79733, 9394, 329, 5604, 3091, 3326, 2709, 8061, 3726, 2549, 59343, 3696, 7262, 10733, 1515
GOTERM_BP_FAT	GO:0048608~reproductive structure development	33	3.207	1.44131	0.0348524	50.2687	912	418	16650	1	0.316611	5950, 841, 8531, 2254, 5660, 2709, 2288, 3726, 6928, 84159, 59343, 3696, 8892, 10733, 259266, 79733, 596, 6715, 9394, 598, 329, 5604, 3091, 3326, 8061, 835, 2549, 8195, 5270, 7262, 6777, 3643, 1515
GOTERM_BP_FAT	GO:0061458~reproductive system development	33	3.207	1.42427	0.0402925	55.507	912	423	16650	1	0.343742	5950, 841, 8531, 2254, 5660, 2709, 2288, 3726, 6928, 84159, 59343, 3696, 8892, 10733, 259266, 79733, 596, 6715, 9394, 598, 329, 5604, 3091, 3326, 8061, 835, 2549, 8195, 5270, 7262, 6777, 3643, 1515
GOTERM_BP_FAT	GO:0003006~developmental process involved in reproduction	42	4.08163	1.20562	0.156628	96.5068	912	636	16650	1	0.693404	5950, 841, 8531, 2254, 2709, 5660, 2288, 3726, 6928, 23198, 84418, 59343, 84159, 3696, 8892, 51465, 10733, 11057, 259266, 9444, 6732, 79733, 596, 9394, 6715, 598, 329, 5604, 3091, 51361, 3326, 8061, 835, 57082, 2549, 8195, 5270, 6777, 7262, 2185, 3643, 1515
Annotation Cluster 121	Enrichment Score:1.38
GOTERM_BP_FAT	GO:0009100~glycoprotein metabolic process	34	3.30418	1.5557	0.0119965	21.1525	912	399	16650	1	0.155957	222537, 6184, 200424, 55768, 145173, 5663, 7415, 4582, 2526, 11320, 1462, 23071, 51465, 5074, 596, 9394, 92370, 3091, 10318, 93010, 90411, 2591, 2589, 79158, 23169, 91949, 116150, 8869, 1839, 58505, 9334, 23333, 11261, 8706
GOTERM_BP_FAT	GO:0009101~glycoprotein biosynthetic process	30	2.91545	1.54717	0.0198106	32.5654	912	354	16650	1	0.221403	222537, 6184, 200424, 145173, 5663, 7415, 4582, 2526, 11320, 1462, 51465, 5074, 9394, 92370, 10318, 93010, 90411, 2591, 2589, 79158, 23169, 91949, 116150, 8869, 1839, 58505, 9334, 23333, 11261, 8706
GOTERM_BP_FAT	GO:0070085~glycosylation	23	2.23518	1.45295	0.0738948	77.9454	912	289	16650	1	0.481823	360203, 6184, 200424, 5663, 145173, 7415, 93010, 90411, 2591, 2589, 79158, 91949, 116150, 4582, 2526, 8869, 11320, 58505, 9334, 51465, 23333, 11261, 8706
GOTERM_BP_FAT	GO:0043413~macromolecule glycosylation	22	2.138	1.43959	0.0865839	83.1921	912	279	16650	1	0.525828	6184, 200424, 5663, 145173, 7415, 93010, 90411, 2591, 2589, 79158, 91949, 116150, 4582, 2526, 8869, 11320, 58505, 9334, 51465, 23333, 11261, 8706
GOTERM_BP_FAT	GO:0006486~protein glycosylation	22	2.138	1.43959	0.0865839	83.1921	912	279	16650	1	0.525828	6184, 200424, 5663, 145173, 7415, 93010, 90411, 2591, 2589, 79158, 91949, 116150, 4582, 2526, 8869, 11320, 58505, 9334, 51465, 23333, 11261, 8706
Annotation Cluster 122	Enrichment Score:1.37
GOTERM_BP_FAT	GO:0007009~plasma membrane organization	27	2.62391	1.77952	0.00520935	9.77351	912	277	16650	1	0.0880627	9368, 1191, 64114, 5911, 6809, 11031, 3675, 55971, 51429, 196527, 5580, 10133, 50848, 1445, 8976, 598, 92359, 57217, 257364, 9066, 79152, 7430, 163882, 55800, 6249, 5879, 999
GOTERM_BP_FAT	GO:0072659~protein localization to plasma membrane	18	1.74927	1.58753	0.0620771	71.6903	912	207	16650	1	0.43816	1445, 9368, 598, 92359, 64114, 57217, 6809, 5911, 11031, 7430, 3675, 163882, 6249, 55800, 5879, 10133, 999, 50848
GOTERM_BP_FAT	GO:0090002~establishment of protein localization to plasma membrane	13	1.26336	1.67138	0.0891062	84.0828	912	142	16650	1	0.532733	1445, 598, 9368, 64114, 57217, 11031, 7430, 3675, 163882, 6249, 10133, 999, 50848
GOTERM_BP_FAT	GO:1990778~protein localization to cell periphery	18	1.74927	1.45406	0.114579	90.8943	912	226	16650	1	0.602611	1445, 9368, 598, 92359, 64114, 57217, 6809, 5911, 11031, 7430, 3675, 163882, 6249, 55800, 5879, 10133, 999, 50848
Annotation Cluster 123	Enrichment Score:1.37
GOTERM_BP_FAT	GO:0032435~negative regulation of proteasomal ubiquitin-dependent protein catabolic process	6	0.58309	4.05702	0.0143278	24.7364	912	27	16650	1	0.176435	153090, 10755, 9683, 55872, 3326, 6880
GOTERM_BP_FAT	GO:1903051~negative regulation of proteolysis involved in cellular protein catabolic process	7	0.680272	3.04276	0.0256986	40.1096	912	42	16650	1	0.260098	153090, 10755, 9683, 55872, 5663, 3326, 6880
GOTERM_BP_FAT	GO:1901799~negative regulation of proteasomal protein catabolic process	6	0.58309	3.22175	0.0361234	51.5425	912	34	16650	1	0.32498	153090, 10755, 9683, 55872, 3326, 6880
GOTERM_BP_FAT	GO:1903363~negative regulation of cellular protein catabolic process	7	0.680272	2.66242	0.0457427	60.2272	912	48	16650	1	0.369056	153090, 10755, 9683, 55872, 5663, 3326, 6880
GOTERM_BP_FAT	GO:0042177~negative regulation of protein catabolic process	10	0.971817	1.96307	0.0678532	74.9328	912	93	16650	1	0.460411	153090, 10755, 9683, 55872, 5270, 5663, 3326, 5774, 51465, 6880
GOTERM_BP_FAT	GO:0031330~negative regulation of cellular catabolic process	8	0.777454	1.82566	0.14736	95.668	912	80	16650	1	0.6755	153090, 10755, 9683, 55872, 5663, 3326, 5774, 6880
Annotation Cluster 124	Enrichment Score:1.37
GOTERM_BP_FAT	GO:0010921~regulation of phosphatase activity	13	1.26336	2.1576	0.0170899	28.7825	912	110	16650	1	0.199071	57082, 805, 163882, 801, 22870, 23645, 53349, 3326, 4642, 7184, 57718, 11261, 65125
GOTERM_BP_FAT	GO:0043666~regulation of phosphoprotein phosphatase activity	7	0.680272	3.04276	0.0256986	40.1096	912	42	16650	1	0.260098	805, 801, 22870, 23645, 3326, 7184, 57718
GOTERM_BP_FAT	GO:0035303~regulation of dephosphorylation	15	1.45773	1.88861	0.0277321	42.5237	912	145	16650	1	0.273156	805, 22870, 801, 23645, 53349, 3326, 57718, 65125, 57082, 163882, 26472, 4642, 7184, 5580, 11261
GOTERM_BP_FAT	GO:0035304~regulation of protein dephosphorylation	9	0.874636	2.31421	0.0395108	54.788	912	71	16650	1	0.339864	805, 26472, 801, 22870, 23645, 3326, 7184, 57718, 5580
GOTERM_BP_FAT	GO:0010923~negative regulation of phosphatase activity	8	0.777454	2.08647	0.087447	83.5021	912	70	16650	1	0.528668	57082, 163882, 23645, 53349, 4642, 57718, 11261, 65125
GOTERM_BP_FAT	GO:0035305~negative regulation of dephosphorylation	8	0.777454	1.82566	0.14736	95.668	912	80	16650	1	0.6755	57082, 163882, 23645, 53349, 4642, 57718, 11261, 65125
Annotation Cluster 125	Enrichment Score:1.35
GOTERM_BP_FAT	GO:0008544~epidermis development	27	2.62391	1.64309	0.0139621	24.1846	912	300	16650	1	0.173535	2146, 9368, 1294, 2355, 2317, 2709, 5017, 8643, 2012, 1999, 23022, 596, 25932, 5744, 6278, 5604, 8754, 79152, 23764, 54206, 2549, 4831, 29841, 3643, 135228, 5879, 1515
GOTERM_BP_FAT	GO:0009913~epidermal cell differentiation	16	1.55491	1.64104	0.063988	72.8047	912	178	16650	1	0.444585	2146, 23022, 25932, 9368, 6278, 2355, 5604, 2317, 8754, 79152, 54206, 8643, 29841, 4831, 135228, 5879
GOTERM_BP_FAT	GO:0043588~skin development	19	1.84645	1.46981	0.0970966	86.6181	912	236	16650	1	0.555919	23022, 596, 25932, 6278, 2355, 5604, 2317, 5663, 8754, 79152, 3675, 5017, 54206, 8643, 4831, 29841, 1364, 135228, 1515
Annotation Cluster 126	Enrichment Score:1.35
GOTERM_BP_FAT	GO:0036499~PERK-mediated unfolded protein response	5	0.485909	4.3468	0.0252904	39.6136	912	21	16650	1	0.257609	467, 468, 23645, 5770, 5771
GOTERM_BP_FAT	GO:0006984~ER-nucleus signaling pathway	7	0.680272	2.83991	0.0347955	50.2109	912	45	16650	1	0.316983	467, 55829, 468, 23645, 5770, 7184, 5771
GOTERM_BP_FAT	GO:1903897~regulation of PERK-mediated unfolded protein response	3	0.291545	5.47697	0.100536	87.5868	912	10	16650	1	0.565476	23645, 5770, 5771
Annotation Cluster 127	Enrichment Score:1.34
GOTERM_BP_FAT	GO:0044003~modification by symbiont of host morphology or physiology	8	0.777454	3.1075	0.0133055	23.1843	912	47	16650	1	0.168136	3685, 841, 28996, 598, 80149, 3838, 3643, 10318
GOTERM_BP_FAT	GO:0044068~modulation by symbiont of host cellular process	6	0.58309	4.05702	0.0143278	24.7364	912	27	16650	1	0.176435	3685, 841, 598, 80149, 3838, 10318
GOTERM_BP_FAT	GO:0051701~interaction with host	16	1.55491	1.84877	0.0265973	41.1881	912	158	16650	1	0.266822	3304, 841, 598, 4179, 3838, 10318, 6950, 3685, 3965, 6510, 28996, 80149, 6584, 3643, 81607, 50848
GOTERM_BP_FAT	GO:0019048~modulation by virus of host morphology or physiology	6	0.58309	2.88262	0.0545964	66.8967	912	38	16650	1	0.40664	841, 28996, 598, 80149, 3838, 3643
GOTERM_BP_FAT	GO:0051817~modification of morphology or physiology of other organism involved in symbiotic interaction	10	0.971817	1.96307	0.0678532	74.9328	912	93	16650	1	0.460411	3685, 841, 28996, 598, 80149, 3838, 3643, 10318, 3312, 5091
GOTERM_BP_FAT	GO:0019054~modulation by virus of host process	4	0.388727	3.04276	0.141176	95.0056	912	24	16650	1	0.662635	841, 598, 80149, 3838
GOTERM_BP_FAT	GO:0035821~modification of morphology or physiology of other organism	10	0.971817	1.63005	0.159817	96.7579	912	112	16650	1	0.698846	3685, 841, 28996, 598, 80149, 3838, 3643, 10318, 3312, 5091
Annotation Cluster 128	Enrichment Score:1.34
GOTERM_BP_FAT	GO:0031577~spindle checkpoint	8	0.777454	3.74494	0.00474503	8.94062	912	39	16650	1	0.0833603	1843, 57082, 56984, 699, 332, 701, 1063, 7272
GOTERM_BP_FAT	GO:0071173~spindle assembly checkpoint	6	0.58309	4.05702	0.0143278	24.7364	912	27	16650	1	0.176435	57082, 56984, 699, 701, 1063, 7272
GOTERM_BP_FAT	GO:0007091~metaphase/anaphase transition of mitotic cell cycle	7	0.680272	3.04276	0.0256986	40.1096	912	42	16650	1	0.260098	1843, 56984, 699, 9787, 701, 1063, 7272
GOTERM_BP_FAT	GO:0045839~negative regulation of mitotic nuclear division	7	0.680272	2.90446	0.0315624	46.8219	912	44	16650	1	0.295781	1843, 56984, 699, 10040, 701, 1063, 7272
GOTERM_BP_FAT	GO:0045841~negative regulation of mitotic metaphase/anaphase transition	6	0.58309	3.31938	0.032211	47.5189	912	33	16650	1	0.299745	1843, 56984, 699, 701, 1063, 7272
GOTERM_BP_FAT	GO:2000816~negative regulation of mitotic sister chromatid separation	6	0.58309	3.31938	0.032211	47.5189	912	33	16650	1	0.299745	1843, 56984, 699, 701, 1063, 7272
GOTERM_BP_FAT	GO:0071174~mitotic spindle checkpoint	6	0.58309	3.31938	0.032211	47.5189	912	33	16650	1	0.299745	1843, 56984, 699, 701, 1063, 7272
GOTERM_BP_FAT	GO:1902100~negative regulation of metaphase/anaphase transition of cell cycle	6	0.58309	3.22175	0.0361234	51.5425	912	34	16650	1	0.32498	1843, 56984, 699, 701, 1063, 7272
GOTERM_BP_FAT	GO:0033048~negative regulation of mitotic sister chromatid segregation	6	0.58309	3.1297	0.0403156	55.5281	912	35	16650	1	0.343497	1843, 56984, 699, 701, 1063, 7272
GOTERM_BP_FAT	GO:0030071~regulation of mitotic metaphase/anaphase transition	7	0.680272	2.71906	0.0418828	56.9366	912	47	16650	1	0.351903	1843, 56984, 699, 9787, 701, 1063, 7272
GOTERM_BP_FAT	GO:1902099~regulation of metaphase/anaphase transition of cell cycle	7	0.680272	2.66242	0.0457427	60.2272	912	48	16650	1	0.369056	1843, 56984, 699, 9787, 701, 1063, 7272
GOTERM_BP_FAT	GO:0033046~negative regulation of sister chromatid segregation	6	0.58309	2.96053	0.0495506	63.2385	912	37	16650	1	0.386226	1843, 56984, 699, 701, 1063, 7272
GOTERM_BP_FAT	GO:0010965~regulation of mitotic sister chromatid separation	7	0.680272	2.60808	0.0498166	63.4406	912	49	16650	1	0.387046	1843, 56984, 699, 9787, 701, 1063, 7272
GOTERM_BP_FAT	GO:0007094~mitotic spindle assembly checkpoint	5	0.485909	3.51088	0.0509982	64.3255	912	26	16650	1	0.392227	56984, 699, 701, 1063, 7272
GOTERM_BP_FAT	GO:0044784~metaphase/anaphase transition of cell cycle	7	0.680272	2.55592	0.0541061	66.557	912	50	16650	1	0.405013	1843, 56984, 699, 9787, 701, 1063, 7272
GOTERM_BP_FAT	GO:0051985~negative regulation of chromosome segregation	6	0.58309	2.88262	0.0545964	66.8967	912	38	16650	1	0.40664	1843, 56984, 699, 701, 1063, 7272
GOTERM_BP_FAT	GO:0051306~mitotic sister chromatid separation	7	0.680272	2.5058	0.0586124	69.5585	912	51	16650	1	0.422502	1843, 56984, 699, 9787, 701, 1063, 7272
GOTERM_BP_FAT	GO:0033047~regulation of mitotic sister chromatid segregation	7	0.680272	2.28207	0.0844007	82.3831	912	56	16650	1	0.518079	1843, 56984, 699, 9787, 701, 1063, 7272
GOTERM_BP_FAT	GO:0051784~negative regulation of nuclear division	7	0.680272	2.28207	0.0844007	82.3831	912	56	16650	1	0.518079	1843, 56984, 699, 10040, 701, 1063, 7272
GOTERM_BP_FAT	GO:0051983~regulation of chromosome segregation	9	0.874636	1.95606	0.0882883	83.799	912	84	16650	1	0.530552	1843, 56984, 699, 29127, 4288, 9787, 701, 1063, 7272
GOTERM_BP_FAT	GO:0051304~chromosome separation	8	0.777454	2.00072	0.10369	88.4164	912	73	16650	1	0.573634	1843, 56984, 699, 7155, 9787, 701, 1063, 7272
GOTERM_BP_FAT	GO:0033045~regulation of sister chromatid segregation	7	0.680272	1.9074	0.159275	96.7165	912	67	16650	1	0.697865	1843, 56984, 699, 9787, 701, 1063, 7272
GOTERM_CC_FAT	GO:0000940~condensed chromosome outer kinetochore	3	0.291545	4.13168	0.161372	93.4208	879	12	14527	1	0.644392	699, 701, 1063
Annotation Cluster 129	Enrichment Score:1.33
KEGG_PATHWAY	hsa04012:ErbB signaling pathway	12	1.16618	2.10864	0.0252648	28.3564	452	87	6910	0.998534	0.214691	23533, 5293, 2065, 2549, 5605, 7039, 5894, 5604, 6777, 6776, 1839, 27
KEGG_PATHWAY	hsa05215:Prostate cancer	12	1.16618	2.08467	0.0272484	30.2332	452	88	6910	0.999128	0.215668	23533, 5293, 596, 5605, 7039, 3320, 5894, 468, 5604, 4790, 3326, 7184
KEGG_PATHWAY	hsa04917:Prolactin signaling pathway	10	0.971817	2.15318	0.0402278	41.4367	452	71	6910	0.999972	0.271871	23533, 5293, 5605, 5894, 6772, 5604, 6777, 6776, 4790, 122809
KEGG_PATHWAY	hsa05220:Chronic myeloid leukemia	10	0.971817	2.12328	0.043442	43.9415	452	72	6910	0.999988	0.263683	1488, 23533, 5293, 5605, 5894, 598, 5604, 6777, 6776, 4790
KEGG_PATHWAY	hsa05221:Acute myeloid leukemia	8	0.777454	2.18394	0.0703036	61.3241	452	56	6910	1	0.300561	23533, 5293, 5605, 5894, 5604, 6777, 6776, 4790
KEGG_PATHWAY	hsa05214:Glioma	8	0.777454	1.88155	0.129418	83.5702	452	65	6910	1	0.39642	23533, 5293, 805, 5605, 7039, 5894, 801, 5604
Annotation Cluster 130	Enrichment Score:1.33
GOTERM_BP_FAT	GO:0090307~mitotic spindle assembly	7	0.680272	2.90446	0.0315624	46.8219	912	44	16650	1	0.295781	329, 29127, 9493, 332, 3832, 22974, 9371
GOTERM_BP_FAT	GO:1902850~microtubule cytoskeleton organization involved in mitosis	7	0.680272	2.83991	0.0347955	50.2109	912	45	16650	1	0.316983	329, 29127, 9493, 332, 3832, 22974, 9371
GOTERM_BP_FAT	GO:0007051~spindle organization	12	1.16618	1.99163	0.0382681	53.6221	912	110	16650	1	0.335043	7430, 126731, 329, 29127, 9493, 332, 153241, 3832, 7272, 22974, 259266, 9371
GOTERM_BP_FAT	GO:0051225~spindle assembly	9	0.874636	1.82566	0.119038	91.756	912	90	16650	1	0.613949	126731, 329, 29127, 9493, 332, 3832, 22974, 259266, 9371
Annotation Cluster 131	Enrichment Score:1.32
GOTERM_BP_FAT	GO:0051546~keratinocyte migration	4	0.388727	5.61741	0.0309255	46.129	912	13	16650	1	0.291854	54566, 55612, 1839, 8754
GOTERM_BP_FAT	GO:0051549~positive regulation of keratinocyte migration	3	0.291545	7.82425	0.0522675	65.2534	912	7	16650	1	0.397416	54566, 1839, 8754
GOTERM_BP_FAT	GO:0051547~regulation of keratinocyte migration	3	0.291545	6.84622	0.0672135	74.5918	912	8	16650	1	0.45799	54566, 1839, 8754
Annotation Cluster 132	Enrichment Score:1.32
GOTERM_BP_FAT	GO:0051017~actin filament bundle assembly	15	1.45773	2.15629	0.00964232	17.3695	912	127	16650	1	0.134353	2041, 5074, 4739, 7791, 7430, 7168, 8195, 6385, 55971, 29984, 2185, 81, 7184, 5879, 5216
GOTERM_BP_FAT	GO:0061572~actin filament bundle organization	15	1.45773	2.09045	0.012483	21.9136	912	131	16650	1	0.160886	2041, 5074, 4739, 7791, 7430, 7168, 8195, 6385, 55971, 29984, 2185, 81, 7184, 5879, 5216
GOTERM_BP_FAT	GO:0031032~actomyosin structure organization	16	1.55491	1.98711	0.0147839	25.4192	912	147	16650	1	0.180599	2041, 7111, 54566, 4205, 29127, 7791, 7168, 4627, 9493, 6385, 79784, 2185, 5879, 64097, 5216, 50848
GOTERM_BP_FAT	GO:0043149~stress fiber assembly	7	0.680272	1.79994	0.191884	98.4933	912	71	16650	1	0.748934	2041, 7168, 6385, 7791, 2185, 5879, 5216
GOTERM_BP_FAT	GO:0030038~contractile actin filament bundle assembly	7	0.680272	1.79994	0.191884	98.4933	912	71	16650	1	0.748934	2041, 7168, 6385, 7791, 2185, 5879, 5216
GOTERM_BP_FAT	GO:0051496~positive regulation of stress fiber assembly	5	0.485909	2.1734	0.19592	98.6347	912	42	16650	1	0.755036	2041, 7168, 6385, 5879, 5216
Annotation Cluster 133	Enrichment Score:1.31
GOTERM_CC_FAT	GO:0030670~phagocytic vesicle membrane	9	0.874636	2.47901	0.0271734	34.6877	879	60	14527	1	0.237391	10333, 51715, 51762, 7096, 9066, 3105, 23545, 11031, 80223
GOTERM_CC_FAT	GO:0030666~endocytic vesicle membrane	16	1.55491	1.70599	0.0481243	53.3565	879	155	14527	1	0.346733	10333, 8976, 51715, 928, 9066, 7314, 11031, 23545, 80223, 162, 163, 8905, 51762, 1839, 7096, 3105
GOTERM_CC_FAT	GO:0045335~phagocytic vesicle	10	0.971817	1.85694	0.0884479	76.1158	879	89	14527	1	0.482301	10333, 3685, 51715, 51762, 7096, 9066, 3105, 23545, 11031, 80223
Annotation Cluster 134	Enrichment Score:1.31
GOTERM_CC_FAT	GO:0000776~kinetochore	16	1.55491	2.00324	0.0135177	18.9778	879	132	14527	0.99999	0.15167	201161, 699, 332, 5663, 1063, 23219, 9735, 57082, 81565, 4999, 6249, 54820, 151246, 701, 7272, 9770
GOTERM_CC_FAT	GO:0000777~condensed chromosome kinetochore	13	1.26336	2.0859	0.0213707	28.397	879	103	14527	1	0.20423	57082, 81565, 4999, 201161, 699, 54820, 332, 151246, 701, 1063, 23219, 9735, 9770
GOTERM_CC_FAT	GO:0000779~condensed chromosome, centromeric region	13	1.26336	1.91828	0.037908	44.9848	879	112	14527	1	0.296401	57082, 81565, 4999, 201161, 699, 54820, 332, 151246, 701, 1063, 23219, 9735, 9770
GOTERM_BP_FAT	GO:0000819~sister chromatid segregation	20	1.94363	1.63005	0.038747	54.0747	912	224	16650	1	0.337268	56984, 699, 29127, 23397, 51203, 7155, 332, 79892, 1063, 9735, 57082, 1843, 81565, 6249, 54820, 9493, 151246, 701, 9787, 7272
GOTERM_CC_FAT	GO:0000775~chromosome, centromeric region	18	1.74927	1.57397	0.0654688	64.9006	879	189	14527	1	0.405927	201161, 699, 332, 5663, 1063, 23219, 9735, 57082, 81565, 4999, 5515, 6249, 4288, 54820, 151246, 701, 7272, 9770
GOTERM_BP_FAT	GO:0007059~chromosome segregation	24	2.33236	1.31185	0.152175	96.1252	912	334	16650	1	0.685279	56984, 6732, 699, 29127, 23397, 51203, 7155, 332, 3832, 79892, 1063, 292, 9735, 57082, 1843, 81565, 6249, 54820, 9493, 83852, 151246, 9787, 701, 7272
GOTERM_BP_FAT	GO:0007062~sister chromatid cohesion	11	1.069	1.56892	0.163273	97.0107	912	128	16650	1	0.703731	57082, 81565, 699, 6249, 54820, 332, 151246, 701, 1063, 79892, 9735
Annotation Cluster 135	Enrichment Score:1.3
GOTERM_BP_FAT	GO:0047496~vesicle transport along microtubule	6	0.58309	3.04276	0.0447907	59.4385	912	36	16650	1	0.366944	81565, 9493, 54820, 1201, 79443, 9371
GOTERM_BP_FAT	GO:0072386~plus-end-directed organelle transport along microtubule	3	0.291545	7.82425	0.0522675	65.2534	912	7	16650	1	0.397416	9493, 79443, 9371
GOTERM_BP_FAT	GO:0072383~plus-end-directed vesicle transport along microtubule	3	0.291545	7.82425	0.0522675	65.2534	912	7	16650	1	0.397416	9493, 79443, 9371
Annotation Cluster 136	Enrichment Score:1.3
GOTERM_BP_FAT	GO:0032480~negative regulation of type I interferon production	7	0.680272	3.1949	0.0206079	33.6374	912	40	16650	1	0.226436	5495, 5971, 7128, 9641, 7314, 29110, 5966
GOTERM_BP_FAT	GO:0032606~type I interferon production	11	1.069	1.85947	0.0714633	76.7769	912	108	16650	1	0.473814	5495, 5971, 7128, 9641, 9208, 4791, 4790, 7314, 3329, 29110, 5966
GOTERM_BP_FAT	GO:0032479~regulation of type I interferon production	11	1.069	1.79306	0.0863875	83.1208	912	112	16650	1	0.525407	5495, 5971, 7128, 9641, 9208, 4791, 4790, 7314, 3329, 29110, 5966
Annotation Cluster 137	Enrichment Score:1.28
GOTERM_BP_FAT	GO:0019985~translesion synthesis	7	0.680272	3.11698	0.0230591	36.8325	912	41	16650	1	0.243631	124739, 9768, 7415, 5111, 5982, 7314, 51514
GOTERM_BP_FAT	GO:0006301~postreplication repair	7	0.680272	2.32356	0.0788107	80.1399	912	55	16650	1	0.50066	124739, 9768, 7415, 5111, 5982, 7314, 51514
GOTERM_BP_FAT	GO:0070987~error-free translesion synthesis	4	0.388727	3.84349	0.0823258	81.5801	912	19	16650	1	0.513153	7415, 5111, 5982, 7314
Annotation Cluster 138	Enrichment Score:1.27
GOTERM_BP_FAT	GO:0021543~pallium development	16	1.55491	1.86054	0.0252995	39.6247	912	157	16650	1	0.25732	153090, 2146, 6715, 3091, 5663, 8013, 81565, 8828, 8195, 54820, 153241, 1812, 10579, 5879, 259266, 23035
GOTERM_BP_FAT	GO:0021987~cerebral cortex development	12	1.16618	2.06678	0.0302926	45.432	912	106	16650	1	0.289447	153090, 81565, 6715, 8828, 8195, 54820, 3091, 153241, 5663, 10579, 5879, 259266
GOTERM_BP_FAT	GO:0021537~telencephalon development	17	1.65209	1.34356	0.198369	98.7143	912	231	16650	1	0.757907	153090, 2146, 6715, 3091, 5663, 8013, 81565, 8828, 8195, 54820, 153241, 84678, 1812, 10579, 5879, 259266, 23035
Annotation Cluster 139	Enrichment Score:1.26
GOTERM_BP_FAT	GO:0051000~positive regulation of nitric-oxide synthase activity	5	0.485909	4.14922	0.029609	44.6695	912	22	16650	1	0.285398	805, 801, 3091, 2185, 4883
GOTERM_BP_FAT	GO:0032768~regulation of monooxygenase activity	8	0.777454	2.47547	0.0412514	56.3743	912	59	16650	1	0.348375	805, 8976, 3320, 801, 3091, 2185, 4790, 4883
GOTERM_BP_FAT	GO:0050999~regulation of nitric-oxide synthase activity	7	0.680272	2.66242	0.0457427	60.2272	912	48	16650	1	0.369056	805, 8976, 3320, 801, 3091, 2185, 4883
GOTERM_BP_FAT	GO:0051341~regulation of oxidoreductase activity	10	0.971817	2.0513	0.0541609	66.5951	912	89	16650	1	0.40492	805, 8976, 3320, 801, 3091, 25824, 2185, 4790, 27, 4883
GOTERM_BP_FAT	GO:0032770~positive regulation of monooxygenase activity	5	0.485909	3.14769	0.0713415	76.7168	912	29	16650	1	0.474059	805, 801, 3091, 2185, 4883
GOTERM_BP_FAT	GO:0051353~positive regulation of oxidoreductase activity	6	0.58309	2.28207	0.120395	92.0025	912	48	16650	1	0.616808	805, 801, 3091, 2185, 27, 4883
Annotation Cluster 140	Enrichment Score:1.25
GOTERM_CC_FAT	GO:0032153~cell division site	8	0.777454	2.36096	0.0506772	55.2537	879	56	14527	1	0.358803	9600, 29127, 55200, 4627, 54820, 83872, 10733, 54443
GOTERM_CC_FAT	GO:0032155~cell division site part	8	0.777454	2.36096	0.0506772	55.2537	879	56	14527	1	0.358803	9600, 29127, 55200, 4627, 54820, 83872, 10733, 54443
GOTERM_CC_FAT	GO:0097610~cell surface furrow	7	0.680272	2.46143	0.0623352	63.036	879	47	14527	1	0.395996	9600, 29127, 55200, 4627, 54820, 83872, 10733
GOTERM_CC_FAT	GO:0032154~cleavage furrow	7	0.680272	2.46143	0.0623352	63.036	879	47	14527	1	0.395996	9600, 29127, 55200, 4627, 54820, 83872, 10733
Annotation Cluster 141	Enrichment Score:1.25
GOTERM_MF_FAT	GO:0052629~phosphatidylinositol-3,5-bisphosphate 3-phosphatase activity	4	0.388727	6.55223	0.0200376	28.5927	859	11	15478	1	0.309229	8871, 9107, 8776, 8867
GOTERM_MF_FAT	GO:0052744~phosphatidylinositol monophosphate phosphatase activity	4	0.388727	5.14818	0.0390673	48.4718	859	14	15478	1	0.463794	8871, 9107, 8776, 8867
GOTERM_MF_FAT	GO:0004438~phosphatidylinositol-3-phosphatase activity	4	0.388727	5.14818	0.0390673	48.4718	859	14	15478	1	0.463794	8871, 9107, 8776, 8867
GOTERM_BP_FAT	GO:0046839~phospholipid dephosphorylation	6	0.58309	3.1297	0.0403156	55.5281	912	35	16650	1	0.343497	8871, 8611, 8612, 9107, 8776, 8867
GOTERM_BP_FAT	GO:0046856~phosphatidylinositol dephosphorylation	4	0.388727	3.04276	0.141176	95.0056	912	24	16650	1	0.662635	8871, 9107, 8776, 8867
GOTERM_MF_FAT	GO:0034593~phosphatidylinositol bisphosphate phosphatase activity	4	0.388727	2.66943	0.186464	96.7726	859	27	15478	1	0.81757	8871, 9107, 8776, 8867
Annotation Cluster 142	Enrichment Score:1.25
GOTERM_BP_FAT	GO:1903573~negative regulation of response to endoplasmic reticulum stress	7	0.680272	3.1949	0.0206079	33.6374	912	40	16650	1	0.226436	10525, 3304, 55829, 23645, 5770, 5611, 51465
GOTERM_BP_FAT	GO:1902236~negative regulation of endoplasmic reticulum stress-induced intrinsic apoptotic signaling pathway	4	0.388727	3.65132	0.0930818	85.3964	912	20	16650	1	0.544092	10525, 3304, 55829, 5770
GOTERM_BP_FAT	GO:1902235~regulation of endoplasmic reticulum stress-induced intrinsic apoptotic signaling pathway	5	0.485909	2.85259	0.0952004	86.0537	912	32	16650	1	0.551339	10525, 3304, 55829, 5770, 5771
Annotation Cluster 143	Enrichment Score:1.24
GOTERM_MF_FAT	GO:0030235~nitric-oxide synthase regulator activity	4	0.388727	8.00828	0.0110838	16.9263	859	9	15478	1	0.194885	805, 3320, 801, 3326
GOTERM_BP_FAT	GO:0043666~regulation of phosphoprotein phosphatase activity	7	0.680272	3.04276	0.0256986	40.1096	912	42	16650	1	0.260098	805, 801, 22870, 23645, 3326, 7184, 57718
GOTERM_BP_FAT	GO:0035304~regulation of protein dephosphorylation	9	0.874636	2.31421	0.0395108	54.788	912	71	16650	1	0.339864	805, 26472, 801, 22870, 23645, 3326, 7184, 57718, 5580
GOTERM_BP_FAT	GO:0032516~positive regulation of phosphoprotein phosphatase activity	4	0.388727	4.56414	0.0536426	66.2328	912	16	16650	1	0.403113	805, 801, 23645, 3326
GOTERM_MF_FAT	GO:0072542~protein phosphatase activator activity	3	0.291545	6.75698	0.0687885	69.449	859	8	15478	1	0.599974	805, 801, 23645
GOTERM_BP_FAT	GO:0035307~positive regulation of protein dephosphorylation	5	0.485909	2.68479	0.112924	90.5533	912	34	16650	1	0.597744	805, 801, 23645, 3326, 5580
GOTERM_MF_FAT	GO:0019211~phosphatase activator activity	3	0.291545	4.91417	0.121188	88.3442	859	11	15478	1	0.741157	805, 801, 23645
GOTERM_BP_FAT	GO:0010922~positive regulation of phosphatase activity	4	0.388727	2.60808	0.195645	98.6255	912	28	16650	1	0.754816	805, 801, 23645, 3326
Annotation Cluster 144	Enrichment Score:1.23
GOTERM_BP_FAT	GO:0009132~nucleoside diphosphate metabolic process	16	1.55491	2.60808	0.00114365	2.22809	912	112	16650	0.99965	0.0293636	3101, 669, 53343, 226, 956, 3091, 260425, 6241, 272, 3939, 51727, 4831, 2597, 283927, 3643, 50808
GOTERM_BP_FAT	GO:0019637~organophosphate metabolic process	85	8.26045	1.40055	0.00138143	2.68537	912	1108	16650	0.999933	0.0329403	153090, 64802, 8226, 805, 3628, 113, 5894, 5162, 801, 2254, 847, 8930, 9107, 9791, 51727, 8776, 4860, 25824, 5130, 5329, 5580, 8871, 154141, 3304, 3101, 2065, 2710, 5744, 4191, 102157402, 7409, 3091, 272, 1854, 7941, 23545, 116150, 56894, 377, 4831, 1812, 4161, 11332, 283927, 3643, 8867, 5277, 5879, 23533, 669, 347735, 6241, 7415, 3312, 1497, 6888, 3032, 2597, 1503, 7086, 518, 7378, 4883, 5151, 1…
GOTERM_BP_FAT	GO:0090407~organophosphate biosynthetic process	48	4.66472	1.53202	0.00355653	6.7753	912	572	16650	1	0.067781	64802, 23533, 805, 113, 5894, 801, 2254, 7415, 6241, 9107, 9791, 51727, 1503, 8776, 4860, 7086, 5130, 518, 7378, 4883, 5329, 8871, 1119, 137964, 154141, 2710, 5744, 226, 102157402, 64768, 272, 1854, 23545, 5293, 2549, 54947, 116150, 56894, 377, 4831, 1812, 4161, 11332, 2185, 8867, 50808, 5277, 80157
GOTERM_BP_FAT	GO:0046031~ADP metabolic process	10	0.971817	2.46711	0.0192444	31.7943	912	74	16650	1	0.216793	3101, 669, 3939, 53343, 226, 2597, 3091, 3643, 50808, 272
GOTERM_BP_FAT	GO:0009179~purine ribonucleoside diphosphate metabolic process	11	1.069	2.25643	0.0233333	37.1808	912	89	16650	1	0.244711	3101, 669, 3939, 53343, 226, 2597, 3091, 260425, 3643, 50808, 272
GOTERM_BP_FAT	GO:0009135~purine nucleoside diphosphate metabolic process	11	1.069	2.25643	0.0233333	37.1808	912	89	16650	1	0.244711	3101, 669, 3939, 53343, 226, 2597, 3091, 260425, 3643, 50808, 272
GOTERM_BP_FAT	GO:0009185~ribonucleoside diphosphate metabolic process	11	1.069	2.20684	0.0267765	41.4009	912	91	16650	1	0.266869	3101, 669, 3939, 53343, 226, 2597, 3091, 260425, 3643, 50808, 272
GOTERM_BP_FAT	GO:0006753~nucleoside phosphate metabolic process	48	4.66472	1.29825	0.0535472	66.1657	912	675	16650	1	0.40338	64802, 669, 8226, 805, 113, 5894, 5162, 801, 7415, 6241, 3312, 847, 1497, 8930, 6888, 51727, 1503, 2597, 4860, 7086, 25824, 518, 7378, 4883, 5151, 3304, 3101, 53343, 5744, 226, 956, 4191, 3091, 102157402, 260425, 272, 1854, 23545, 54205, 3939, 4831, 1812, 4161, 11332, 283927, 3643, 2185, 50808
GOTERM_BP_FAT	GO:0046939~nucleotide phosphorylation	10	0.971817	2.02851	0.0573996	68.7768	912	90	16650	1	0.417766	3101, 669, 3939, 226, 51727, 4831, 2597, 3091, 102157402, 3643
GOTERM_BP_FAT	GO:0055086~nucleobase-containing small molecule metabolic process	51	4.95627	1.27896	0.0576305	68.9271	912	728	16650	1	0.418241	22875, 64802, 805, 8226, 5894, 113, 5162, 801, 7296, 847, 8930, 51727, 4860, 25824, 3304, 3101, 5744, 4191, 3091, 102157402, 272, 1854, 23545, 4552, 4831, 11332, 4161, 1812, 283927, 3643, 669, 7415, 6241, 3312, 1497, 6888, 1503, 2597, 7086, 518, 7378, 4883, 5151, 53343, 226, 956, 260425, 54205, 3939, 2185, 50808
GOTERM_BP_FAT	GO:0009165~nucleotide biosynthetic process	25	2.42954	1.45819	0.0588406	69.7034	912	313	16650	1	0.423359	64802, 805, 113, 5894, 801, 7415, 6241, 1503, 51727, 4860, 518, 7378, 4883, 5744, 226, 102157402, 272, 1854, 23545, 4831, 1812, 4161, 11332, 2185, 50808
GOTERM_BP_FAT	GO:0009117~nucleotide metabolic process	47	4.56754	1.28645	0.0630548	72.2658	912	667	16650	1	0.442145	64802, 669, 8226, 805, 113, 5894, 5162, 801, 7415, 6241, 3312, 847, 1497, 8930, 6888, 51727, 1503, 2597, 4860, 7086, 25824, 518, 7378, 4883, 5151, 3304, 3101, 53343, 5744, 226, 4191, 3091, 102157402, 260425, 272, 1854, 23545, 54205, 3939, 4831, 1812, 4161, 11332, 283927, 3643, 2185, 50808
GOTERM_BP_FAT	GO:1901293~nucleoside phosphate biosynthetic process	25	2.42954	1.44435	0.0659513	73.9062	912	316	16650	1	0.452336	64802, 805, 113, 5894, 801, 7415, 6241, 1503, 51727, 4860, 518, 7378, 4883, 5744, 226, 102157402, 272, 1854, 23545, 4831, 1812, 4161, 11332, 2185, 50808
GOTERM_BP_FAT	GO:0044724~single-organism carbohydrate catabolic process	13	1.26336	1.75804	0.0663723	74.1368	912	135	16650	1	0.454091	669, 3101, 4041, 805, 2710, 226, 801, 3091, 3939, 2597, 2526, 8908, 3643
GOTERM_BP_FAT	GO:0006090~pyruvate metabolic process	10	0.971817	1.88212	0.083535	82.0522	912	97	16650	1	0.515549	3101, 669, 3939, 226, 2597, 5162, 3091, 3643, 5091, 8013
GOTERM_BP_FAT	GO:0006165~nucleoside diphosphate phosphorylation	9	0.874636	1.95606	0.0882883	83.799	912	84	16650	1	0.530552	3101, 669, 3939, 226, 51727, 4831, 2597, 3091, 3643
GOTERM_BP_FAT	GO:0009116~nucleoside metabolic process	30	2.91545	1.32614	0.100871	87.6777	912	413	16650	1	0.565931	22875, 64802, 669, 8226, 7415, 3312, 1497, 51727, 2597, 1503, 4860, 518, 7378, 3304, 3101, 53343, 226, 3091, 260425, 272, 1854, 23545, 4552, 54205, 3939, 4831, 11332, 283927, 3643, 50808
GOTERM_BP_FAT	GO:0009119~ribonucleoside metabolic process	28	2.72109	1.32775	0.112152	90.39	912	385	16650	1	0.596278	22875, 64802, 669, 7415, 3312, 1497, 2597, 1503, 51727, 4860, 518, 7378, 3304, 3101, 53343, 226, 3091, 260425, 272, 23545, 4552, 54205, 3939, 4831, 11332, 283927, 3643, 50808
GOTERM_BP_FAT	GO:0009123~nucleoside monophosphate metabolic process	23	2.23518	1.35017	0.131008	93.7029	912	311	16650	1	0.641077	64802, 3304, 669, 3101, 53343, 226, 102157402, 3091, 260425, 7415, 3312, 272, 1497, 1854, 23545, 54205, 3939, 51727, 2597, 3643, 518, 50808, 7378
GOTERM_BP_FAT	GO:0016052~carbohydrate catabolic process	13	1.26336	1.55121	0.133445	94.0416	912	153	16650	1	0.64605	669, 3101, 4041, 805, 2710, 226, 801, 3091, 3939, 2597, 2526, 8908, 3643
GOTERM_BP_FAT	GO:0009141~nucleoside triphosphate metabolic process	22	2.138	1.35234	0.138117	94.6434	912	297	16650	1	0.655852	64802, 3304, 669, 3101, 226, 956, 3091, 7415, 3312, 272, 1497, 1854, 23545, 54205, 3939, 51727, 4831, 2597, 1503, 3643, 518, 50808
GOTERM_BP_FAT	GO:0006096~glycolytic process	7	0.680272	1.96609	0.143953	95.3142	912	65	16650	1	0.6681	3101, 669, 3939, 226, 2597, 3091, 3643
GOTERM_BP_FAT	GO:0019693~ribose phosphate metabolic process	37	3.59572	1.23041	0.151516	96.0654	912	549	16650	1	0.684296	64802, 669, 805, 113, 5894, 801, 7415, 3312, 1497, 6888, 51727, 1503, 2597, 7086, 518, 7378, 4883, 5151, 3304, 3101, 53343, 5744, 226, 3091, 260425, 272, 23545, 54205, 3939, 4831, 1812, 11332, 4161, 283927, 2185, 3643, 50808
GOTERM_BP_FAT	GO:0006757~ATP generation from ADP	7	0.680272	1.9363	0.151527	96.0664	912	66	16650	1	0.683958	3101, 669, 3939, 226, 2597, 3091, 3643
GOTERM_BP_FAT	GO:1901657~glycosyl compound metabolic process	30	2.91545	1.25907	0.157375	96.5672	912	435	16650	1	0.693841	22875, 64802, 669, 8226, 7415, 3312, 1497, 51727, 2597, 1503, 4860, 518, 7378, 3304, 3101, 53343, 226, 3091, 260425, 272, 1854, 23545, 4552, 54205, 3939, 4831, 11332, 283927, 3643, 50808
GOTERM_BP_FAT	GO:0046128~purine ribonucleoside metabolic process	25	2.42954	1.28206	0.170036	97.4522	912	356	16650	1	0.71586	22875, 64802, 3304, 669, 3101, 53343, 226, 3091, 260425, 7415, 3312, 272, 1497, 23545, 4552, 54205, 3939, 4831, 2597, 11332, 4860, 283927, 3643, 518, 50808
GOTERM_BP_FAT	GO:0009260~ribonucleotide biosynthetic process	19	1.84645	1.34448	0.17356	97.6569	912	258	16650	1	0.721497	805, 5744, 5894, 113, 226, 801, 7415, 272, 23545, 51727, 4831, 1503, 11332, 4161, 1812, 518, 50808, 7378, 4883
GOTERM_BP_FAT	GO:0042278~purine nucleoside metabolic process	25	2.42954	1.27135	0.180968	98.0376	912	359	16650	1	0.733769	22875, 64802, 3304, 669, 3101, 53343, 226, 3091, 260425, 7415, 3312, 272, 1497, 23545, 4552, 54205, 3939, 4831, 2597, 11332, 4860, 283927, 3643, 518, 50808
GOTERM_BP_FAT	GO:0046390~ribose phosphate biosynthetic process	19	1.84645	1.32902	0.185979	98.261	912	261	16650	1	0.741069	805, 5744, 5894, 113, 226, 801, 7415, 272, 23545, 51727, 4831, 1503, 11332, 4161, 1812, 518, 50808, 7378, 4883
GOTERM_BP_FAT	GO:0009161~ribonucleoside monophosphate metabolic process	21	2.04082	1.29087	0.198332	98.7132	912	297	16650	1	0.758151	64802, 3304, 669, 3101, 53343, 226, 3091, 260425, 7415, 3312, 272, 1497, 23545, 54205, 3939, 51727, 2597, 3643, 518, 50808, 7378
Annotation Cluster 145	Enrichment Score:1.23
GOTERM_BP_FAT	GO:0031023~microtubule organizing center organization	13	1.26336	1.92956	0.0369747	52.3783	912	123	16650	1	0.328859	9768, 3832, 983, 9371, 6491, 10092, 81565, 1647, 54820, 153241, 10806, 10733, 54828
GOTERM_BP_FAT	GO:0007098~centrosome cycle	9	0.874636	2.10653	0.0627486	72.0868	912	78	16650	1	0.440928	6491, 81565, 1647, 54820, 153241, 3832, 10733, 983, 9371
GOTERM_BP_FAT	GO:0051297~centrosome organization	11	1.069	1.79306	0.0863875	83.1208	912	112	16650	1	0.525407	6491, 81565, 1647, 54820, 153241, 3832, 9768, 10806, 10733, 983, 9371
Annotation Cluster 146	Enrichment Score:1.23
GOTERM_BP_FAT	GO:0002237~response to molecule of bacterial origin	30	2.91545	1.73322	0.00455559	8.5987	912	316	16650	1	0.0811863	153090, 841, 9261, 3727, 3726, 8797, 3965, 6868, 2950, 80149, 4804, 10062, 5581, 57162, 10333, 55122, 6278, 8754, 7133, 3329, 29, 6197, 57402, 55829, 7128, 7096, 9516, 4791, 4790, 4793
GOTERM_BP_FAT	GO:0071219~cellular response to molecule of bacterial origin	14	1.36054	1.64898	0.082858	81.7893	912	155	16650	1	0.514247	10333, 153090, 2950, 55829, 80149, 7128, 9516, 7096, 4790, 8754, 4793, 7133, 10062, 5581
GOTERM_BP_FAT	GO:0071216~cellular response to biotic stimulus	14	1.36054	1.46053	0.162899	96.9842	912	175	16650	1	0.70318	10333, 153090, 2950, 55829, 80149, 7128, 9516, 7096, 4790, 8754, 4793, 7133, 10062, 5581
GOTERM_BP_FAT	GO:0071222~cellular response to lipopolysaccharide	12	1.16618	1.47033	0.193211	98.5412	912	149	16650	1	0.750951	153090, 2950, 55829, 80149, 7128, 9516, 4790, 8754, 7133, 4793, 10062, 5581
Annotation Cluster 147	Enrichment Score:1.22
GOTERM_BP_FAT	GO:0030155~regulation of cell adhesion	56	5.44218	1.59	0.000664552	1.3005	912	643	16650	0.990175	0.0187677	57580, 8013, 3675, 3965, 7168, 8324, 4860, 81, 8502, 604, 3105, 780, 5580, 5581, 57162, 5074, 10808, 2065, 54566, 8874, 7409, 27, 5921, 3685, 9780, 6695, 5270, 6777, 2113, 29984, 1613, 5879, 54828, 6809, 5613, 5801, 7186, 5515, 27289, 4582, 80762, 4092, 2041, 1445, 596, 4179, 8754, 5621, 3329, 6385, 51144, 4008, 102723996, 2185, 5771, 999
GOTERM_BP_FAT	GO:0001775~cell activation	63	6.12245	1.26392	0.0407753	55.9457	912	910	16650	1	0.345482	841, 1192, 5894, 1191, 10193, 57580, 23173, 8013, 3965, 114771, 6868, 8324, 80149, 4860, 604, 10062, 3105, 5580, 160851, 5581, 678, 10333, 57162, 5074, 10808, 3710, 7409, 29, 8729, 56892, 5270, 8723, 7128, 6777, 4791, 5879, 23533, 5971, 928, 5663, 3315, 7186, 1503, 80762, 1445, 596, 4179, 2730, 9734, 200558, 8754, 5621, 29110, 3329, 5293, 4627, 6385, 102723996, 2185, 7096, 5771, 9466, 2000
GOTERM_BP_FAT	GO:0098602~single organism cell adhesion	54	5.24781	1.26554	0.0593092	69.9991	912	779	16650	1	0.42513	841, 1192, 64115, 57580, 23173, 8013, 3965, 6868, 8324, 4860, 81, 8502, 604, 3105, 5580, 678, 57162, 5074, 10808, 8874, 7409, 3685, 9780, 2889, 5270, 3915, 6777, 2113, 5879, 5971, 10979, 5663, 3315, 7186, 1503, 80762, 4092, 2041, 1445, 596, 4179, 10318, 8754, 5621, 3329, 7430, 5293, 4627, 6385, 4008, 102723996, 5771, 2000, 999
GOTERM_BP_FAT	GO:0007159~leukocyte cell-cell adhesion	35	3.40136	1.30139	0.0944515	85.8246	912	491	16650	1	0.549183	841, 5971, 5663, 57580, 8013, 3965, 6868, 7186, 8324, 1503, 4860, 604, 80762, 3105, 57162, 678, 1445, 5074, 10808, 596, 4179, 7409, 10318, 3329, 5621, 7430, 5293, 4627, 6385, 6777, 2113, 102723996, 5879, 5771, 2000
GOTERM_BP_FAT	GO:0016337~single organismal cell-cell adhesion	49	4.7619	1.23389	0.0998338	87.3947	912	725	16650	1	0.563621	841, 1192, 64115, 57580, 23173, 8013, 3965, 6868, 8324, 4860, 8502, 604, 5580, 3105, 678, 57162, 5074, 10808, 7409, 3685, 9780, 2889, 5270, 6777, 2113, 5879, 5971, 5663, 3315, 7186, 1503, 80762, 4092, 1445, 596, 4179, 10318, 8754, 3329, 5621, 7430, 5293, 4627, 6385, 4008, 102723996, 5771, 2000, 999
GOTERM_BP_FAT	GO:0045321~leukocyte activation	50	4.85909	1.22199	0.107216	89.2814	912	747	16650	1	0.583267	841, 1191, 10193, 57580, 8013, 3965, 114771, 6868, 8324, 80149, 4860, 604, 10062, 5580, 3105, 5581, 678, 10333, 57162, 5074, 10808, 7409, 29, 7128, 8723, 6777, 5879, 5971, 5663, 7186, 1503, 80762, 1445, 596, 4179, 9734, 200558, 8754, 29110, 5621, 3329, 5293, 4627, 6385, 7096, 102723996, 2185, 5771, 9466, 2000
GOTERM_BP_FAT	GO:0070486~leukocyte aggregation	32	3.10982	1.28681	0.119538	91.8478	912	454	16650	1	0.615197	841, 5971, 5663, 57580, 8013, 3965, 6868, 7186, 8324, 1503, 4860, 604, 80762, 3105, 57162, 678, 1445, 5074, 10808, 596, 4179, 7409, 3329, 5621, 5293, 4627, 6385, 6777, 102723996, 5879, 5771, 2000
GOTERM_BP_FAT	GO:0042110~T cell activation	31	3.01263	1.26896	0.143534	95.2688	912	446	16650	1	0.667692	841, 5971, 5663, 57580, 3965, 6868, 7186, 8324, 1503, 4860, 604, 80762, 3105, 57162, 678, 1445, 5074, 10808, 596, 4179, 7409, 3329, 5621, 5293, 4627, 6385, 6777, 102723996, 5879, 5771, 2000
GOTERM_BP_FAT	GO:0070489~T cell aggregation	31	3.01263	1.26896	0.143534	95.2688	912	446	16650	1	0.667692	841, 5971, 5663, 57580, 3965, 6868, 7186, 8324, 1503, 4860, 604, 80762, 3105, 57162, 678, 1445, 5074, 10808, 596, 4179, 7409, 3329, 5621, 5293, 4627, 6385, 6777, 102723996, 5879, 5771, 2000
GOTERM_BP_FAT	GO:0071593~lymphocyte aggregation	31	3.01263	1.26612	0.143911	95.3096	912	447	16650	1	0.668358	841, 5971, 5663, 57580, 3965, 6868, 7186, 8324, 1503, 4860, 604, 80762, 3105, 57162, 678, 1445, 5074, 10808, 596, 4179, 7409, 3329, 5621, 5293, 4627, 6385, 6777, 102723996, 5879, 5771, 2000
Annotation Cluster 148	Enrichment Score:1.21
GOTERM_BP_FAT	GO:1901566~organonitrogen compound biosynthetic process	95	9.23226	1.26136	0.0137104	23.8026	912	1375	16650	1	0.171583	64802, 8531, 8226, 805, 5917, 113, 5894, 6726, 11222, 801, 788, 6206, 6166, 9553, 138428, 9791, 2950, 8668, 80149, 51727, 4860, 1977, 56478, 2107, 5580, 9444, 678, 9394, 5605, 5744, 60481, 5604, 23645, 272, 54898, 55750, 1854, 79152, 93010, 23545, 4552, 6197, 23169, 4831, 2331, 56648, 1812, 4161, 11332, 8869, 1491, 4790, 1613, 200916, 64834, 253512, 222537, 5250, 2937, 6301, 7415, 8761, 5611, 373…
GOTERM_BP_FAT	GO:0043603~cellular amide metabolic process	71	6.8999	1.30404	0.0175454	29.4296	912	994	16650	1	0.203168	8531, 1192, 5917, 54103, 1191, 6726, 11222, 788, 6206, 6166, 23173, 9553, 138428, 28972, 2950, 8668, 80149, 10159, 1977, 56478, 2107, 5580, 9444, 678, 5605, 25932, 5604, 23645, 55750, 4552, 6197, 1512, 23478, 56648, 6777, 8869, 6776, 1613, 200916, 253512, 669, 51022, 5250, 2937, 6301, 79366, 5663, 8761, 5611, 373156, 1497, 3315, 3035, 23019, 5515, 2597, 3696, 8892, 2730, 51386, 10318, 5901, 292, …
GOTERM_BP_FAT	GO:0006518~peptide metabolic process	59	5.73372	1.31679	0.0254883	39.8546	912	818	16650	1	0.258618	8531, 1192, 5917, 54103, 1191, 6726, 11222, 788, 6166, 6206, 9553, 138428, 28972, 2950, 8668, 80149, 10159, 1977, 56478, 2107, 9444, 678, 5605, 25932, 5604, 23645, 6197, 1512, 23478, 56648, 1613, 200916, 253512, 51022, 5250, 6301, 2937, 79366, 5663, 8761, 5611, 373156, 1497, 3315, 3035, 23019, 2597, 8892, 2730, 51386, 10318, 5901, 292, 6228, 7915, 468, 79631, 2185, 5859
GOTERM_BP_FAT	GO:0034248~regulation of cellular amide metabolic process	30	2.91545	1.46443	0.0373753	52.7669	912	374	16650	1	0.33099	669, 8531, 54103, 6726, 1191, 5611, 3315, 23173, 23019, 8668, 80149, 2597, 8892, 1977, 56478, 2107, 5580, 678, 9444, 5605, 5604, 51386, 23645, 5901, 6197, 468, 56648, 2185, 5859, 1613
GOTERM_BP_FAT	GO:0034249~negative regulation of cellular amide metabolic process	14	1.36054	1.64898	0.082858	81.7893	912	155	16650	1	0.514247	9444, 678, 5605, 6726, 1191, 5604, 5901, 23019, 80149, 2597, 468, 1977, 56478, 1613
GOTERM_BP_FAT	GO:0006417~regulation of translation	26	2.52672	1.38388	0.0884355	83.8504	912	343	16650	1	0.530754	8531, 6726, 5611, 3315, 23173, 23019, 8668, 80149, 2597, 8892, 1977, 56478, 2107, 678, 9444, 5605, 5604, 51386, 23645, 5901, 6197, 468, 56648, 2185, 5859, 1613
GOTERM_BP_FAT	GO:0017148~negative regulation of translation	13	1.26336	1.61453	0.107962	89.4566	912	147	16650	1	0.584736	678, 9444, 23019, 5605, 6726, 80149, 468, 2597, 5604, 1977, 56478, 1613, 5901
GOTERM_BP_FAT	GO:0043043~peptide biosynthetic process	44	4.276	1.20433	0.150247	95.9479	912	667	16650	1	0.681704	253512, 8531, 5250, 5917, 6301, 6726, 2937, 11222, 788, 6166, 6206, 8761, 5611, 3315, 9553, 3035, 138428, 23019, 8668, 80149, 2597, 1977, 8892, 56478, 2107, 9444, 678, 5605, 2730, 5604, 51386, 23645, 10318, 5901, 292, 6228, 6197, 468, 56648, 79631, 2185, 5859, 1613, 200916
GOTERM_BP_FAT	GO:0043604~amide biosynthetic process	48	4.66472	1.19065	0.155756	96.435	912	736	16650	1	0.69156	253512, 8531, 5250, 5917, 6301, 6726, 2937, 11222, 788, 6166, 6206, 8761, 5611, 3315, 9553, 3035, 138428, 23019, 8668, 80149, 2597, 1977, 8892, 56478, 2107, 5580, 9444, 678, 5605, 2730, 5604, 51386, 23645, 10318, 55750, 5901, 292, 171546, 6228, 6197, 468, 56648, 8869, 79631, 2185, 5859, 1613, 200916
GOTERM_BP_FAT	GO:0006412~translation	42	4.08163	1.19622	0.16924	97.4036	912	641	16650	1	0.71471	253512, 8531, 5250, 5917, 6301, 6726, 11222, 788, 6166, 6206, 8761, 5611, 3315, 9553, 3035, 138428, 23019, 8668, 80149, 2597, 1977, 8892, 56478, 2107, 9444, 678, 5605, 5604, 51386, 23645, 10318, 5901, 292, 6197, 6228, 468, 56648, 79631, 2185, 5859, 1613, 200916
Annotation Cluster 149	Enrichment Score:1.21
GOTERM_MF_FAT	GO:0005546~phosphatidylinositol-4,5-bisphosphate binding	8	0.777454	2.48533	0.0404002	49.6481	859	58	15478	1	0.468426	23612, 55803, 9026, 85477, 9066, 91404, 5216, 57158
GOTERM_MF_FAT	GO:0043325~phosphatidylinositol-3,4-bisphosphate binding	5	0.485909	3.60373	0.0468686	55.0071	859	25	15478	1	0.503509	23612, 55803, 9026, 53349, 91404
GOTERM_MF_FAT	GO:1902936~phosphatidylinositol bisphosphate binding	8	0.777454	2.3631	0.0509389	58.0994	859	61	15478	1	0.520192	23612, 55803, 9026, 85477, 9066, 91404, 5216, 57158
GOTERM_MF_FAT	GO:0001786~phosphatidylserine binding	5	0.485909	2.43495	0.146851	92.8814	859	37	15478	1	0.767807	85477, 3312, 9066, 91404, 57158
Annotation Cluster 150	Enrichment Score:1.21
GOTERM_BP_FAT	GO:1903008~organelle disassembly	10	0.971817	2.37098	0.0243293	38.4303	912	77	16650	1	0.251595	8729, 1263, 55062, 11152, 23130, 3091, 84971, 10193, 10133, 983
GOTERM_BP_FAT	GO:0044804~nucleophagy	4	0.388727	3.84349	0.0823258	81.5801	912	19	16650	1	0.513153	55062, 11152, 23130, 84971
GOTERM_BP_FAT	GO:0000422~mitophagy	7	0.680272	2.28207	0.0844007	82.3831	912	56	16650	1	0.518079	55062, 11152, 23130, 3091, 84971, 10193, 10133
GOTERM_BP_FAT	GO:0061726~mitochondrion disassembly	7	0.680272	2.28207	0.0844007	82.3831	912	56	16650	1	0.518079	55062, 11152, 23130, 3091, 84971, 10193, 10133
Annotation Cluster 151	Enrichment Score:1.21
GOTERM_BP_FAT	GO:1903513~endoplasmic reticulum to cytosol transport	5	0.485909	3.38085	0.0573757	68.7612	912	27	16650	1	0.418045	55829, 10952, 7415, 7184, 51465
GOTERM_BP_FAT	GO:0030970~retrograde protein transport, ER to cytosol	5	0.485909	3.38085	0.0573757	68.7612	912	27	16650	1	0.418045	55829, 10952, 7415, 7184, 51465
GOTERM_BP_FAT	GO:0032527~protein exit from endoplasmic reticulum	6	0.58309	2.67169	0.0714464	76.7685	912	41	16650	1	0.474152	55829, 10952, 7415, 6836, 7184, 51465
Annotation Cluster 152	Enrichment Score:1.21
GOTERM_BP_FAT	GO:0006521~regulation of cellular amino acid metabolic process	9	0.874636	3.04276	0.00864933	15.7227	912	54	16650	1	0.124076	5687, 5718, 23198, 5708, 5690, 5711, 5692, 5713, 5684
GOTERM_CC_FAT	GO:0005838~proteasome regulatory particle	4	0.388727	3.00486	0.144577	91.0601	879	22	14527	1	0.613427	5718, 5708, 5711, 5713
GOTERM_CC_FAT	GO:0022624~proteasome accessory complex	4	0.388727	2.64428	0.189787	96.1391	879	25	14527	1	0.69728	5718, 5708, 5711, 5713
Annotation Cluster 153	Enrichment Score:1.2
GOTERM_BP_FAT	GO:0032640~tumor necrosis factor production	12	1.16618	2.1691	0.0220878	35.5843	912	101	16650	1	0.237073	3965, 54206, 2950, 55829, 80149, 1191, 7128, 9261, 7096, 51465, 3315, 3329
GOTERM_BP_FAT	GO:0032680~regulation of tumor necrosis factor production	12	1.16618	2.08647	0.0285002	43.4112	912	105	16650	1	0.27811	3965, 54206, 2950, 55829, 80149, 1191, 7128, 9261, 7096, 51465, 3315, 3329
GOTERM_BP_FAT	GO:1903555~regulation of tumor necrosis factor superfamily cytokine production	12	1.16618	2.02851	0.0341161	49.5162	912	108	16650	1	0.312588	3965, 54206, 2950, 55829, 80149, 1191, 7128, 9261, 7096, 51465, 3315, 3329
GOTERM_BP_FAT	GO:0071706~tumor necrosis factor superfamily cytokine production	12	1.16618	1.97368	0.040471	55.6697	912	111	16650	1	0.34377	3965, 54206, 2950, 55829, 80149, 1191, 7128, 9261, 7096, 51465, 3315, 3329
GOTERM_BP_FAT	GO:0032691~negative regulation of interleukin-1 beta production	4	0.388727	4.29567	0.0625752	71.985	912	17	16650	1	0.440419	54206, 2950, 80149, 7128
GOTERM_BP_FAT	GO:0032675~regulation of interleukin-6 production	11	1.069	1.89455	0.0646556	73.1841	912	106	16650	1	0.446426	10333, 1445, 3965, 55122, 55829, 80149, 7128, 9261, 3556, 7096, 3329
GOTERM_BP_FAT	GO:0032611~interleukin-1 beta production	7	0.680272	2.24204	0.0902038	84.4563	912	57	16650	1	0.536053	10333, 3965, 54206, 2950, 80149, 7128, 3315
GOTERM_BP_FAT	GO:0032720~negative regulation of tumor necrosis factor production	6	0.58309	2.43421	0.0978262	86.8294	912	45	16650	1	0.558351	3965, 54206, 2950, 55829, 80149, 7128
GOTERM_BP_FAT	GO:1903556~negative regulation of tumor necrosis factor superfamily cytokine production	6	0.58309	2.33063	0.112619	90.489	912	47	16650	1	0.597091	3965, 54206, 2950, 55829, 80149, 7128
GOTERM_BP_FAT	GO:0032692~negative regulation of interleukin-1 production	4	0.388727	3.17506	0.128464	93.3298	912	23	16650	1	0.635662	54206, 2950, 80149, 7128
GOTERM_BP_FAT	GO:0032651~regulation of interleukin-1 beta production	6	0.58309	2.19079	0.136672	94.4637	912	50	16650	1	0.652447	3965, 54206, 2950, 80149, 7128, 3315
Annotation Cluster 154	Enrichment Score:1.19
GOTERM_BP_FAT	GO:0043651~linoleic acid metabolic process	5	0.485909	5.36958	0.011957	21.0904	912	17	16650	1	0.155771	2950, 60481, 50640, 54898, 64834
GOTERM_BP_FAT	GO:0019368~fatty acid elongation, unsaturated fatty acid	3	0.291545	7.82425	0.0522675	65.2534	912	7	16650	1	0.397416	60481, 54898, 64834
GOTERM_BP_FAT	GO:0019367~fatty acid elongation, saturated fatty acid	3	0.291545	7.82425	0.0522675	65.2534	912	7	16650	1	0.397416	60481, 54898, 64834
GOTERM_BP_FAT	GO:0034626~fatty acid elongation, polyunsaturated fatty acid	3	0.291545	7.82425	0.0522675	65.2534	912	7	16650	1	0.397416	60481, 54898, 64834
GOTERM_BP_FAT	GO:0034625~fatty acid elongation, monounsaturated fatty acid	3	0.291545	7.82425	0.0522675	65.2534	912	7	16650	1	0.397416	60481, 54898, 64834
GOTERM_MF_FAT	GO:0009922~fatty acid elongase activity	3	0.291545	7.72227	0.0535173	59.9537	859	7	15478	1	0.528437	60481, 54898, 64834
GOTERM_MF_FAT	GO:0102338~3-oxo-lignoceronyl-CoA synthase activity	3	0.291545	7.72227	0.0535173	59.9537	859	7	15478	1	0.528437	60481, 54898, 64834
GOTERM_MF_FAT	GO:0102337~3-oxo-cerotoyl-CoA synthase activity	3	0.291545	7.72227	0.0535173	59.9537	859	7	15478	1	0.528437	60481, 54898, 64834
GOTERM_MF_FAT	GO:0102336~3-oxo-arachidoyl-CoA synthase activity	3	0.291545	7.72227	0.0535173	59.9537	859	7	15478	1	0.528437	60481, 54898, 64834
GOTERM_MF_FAT	GO:0004312~fatty acid synthase activity	3	0.291545	4.91417	0.121188	88.3442	859	11	15478	1	0.741157	60481, 54898, 64834
GOTERM_BP_FAT	GO:0030497~fatty acid elongation	3	0.291545	4.56414	0.137336	94.547	912	12	16650	1	0.653985	60481, 54898, 64834
GOTERM_BP_FAT	GO:0042761~very long-chain fatty acid biosynthetic process	3	0.291545	4.21306	0.156683	96.5113	912	13	16650	1	0.692822	60481, 54898, 64834
GOTERM_BP_FAT	GO:0036109~alpha-linolenic acid metabolic process	3	0.291545	4.21306	0.156683	96.5113	912	13	16650	1	0.692822	60481, 54898, 64834
Annotation Cluster 155	Enrichment Score:1.19
GOTERM_BP_FAT	GO:0042534~regulation of tumor necrosis factor biosynthetic process	5	0.485909	4.80436	0.0178553	29.8666	912	19	16650	1	0.205711	54206, 9261, 7096, 51465, 3315
GOTERM_BP_FAT	GO:0042089~cytokine biosynthetic process	11	1.069	1.94973	0.0552509	67.3451	912	103	16650	1	0.409202	10333, 5074, 54206, 6777, 9261, 3556, 7096, 4790, 51465, 3315, 29110
GOTERM_BP_FAT	GO:0042107~cytokine metabolic process	11	1.069	1.91259	0.0614138	71.2935	912	105	16650	1	0.434993	10333, 5074, 54206, 6777, 9261, 3556, 7096, 4790, 51465, 3315, 29110
GOTERM_BP_FAT	GO:0042533~tumor necrosis factor biosynthetic process	4	0.388727	4.29567	0.0625752	71.985	912	17	16650	1	0.440419	54206, 9261, 7096, 3315
GOTERM_BP_FAT	GO:0042535~positive regulation of tumor necrosis factor biosynthetic process	3	0.291545	4.97907	0.118576	91.6705	912	11	16650	1	0.612823	9261, 7096, 3315
GOTERM_BP_FAT	GO:0042035~regulation of cytokine biosynthetic process	9	0.874636	1.67662	0.167663	97.3048	912	98	16650	1	0.712076	10333, 54206, 6777, 9261, 7096, 4790, 51465, 3315, 29110
Annotation Cluster 156	Enrichment Score:1.19
GOTERM_BP_FAT	GO:0050777~negative regulation of immune response	13	1.26336	1.92956	0.0369747	52.3783	912	123	16650	1	0.328859	4179, 5692, 29, 3965, 114771, 55829, 7128, 10062, 80762, 604, 5771, 3105, 9466
GOTERM_BP_FAT	GO:0002683~negative regulation of immune system process	29	2.81827	1.36454	0.0833703	81.9885	912	388	16650	1	0.515245	153090, 7105, 114771, 3965, 80149, 6397, 604, 10062, 80762, 3105, 2200, 123169, 57162, 5074, 8976, 4179, 5692, 5621, 29, 7430, 5495, 55829, 4831, 6385, 7128, 6777, 2185, 5771, 9466
GOTERM_BP_FAT	GO:0002695~negative regulation of leukocyte activation	13	1.26336	1.67138	0.0891062	84.0828	912	142	16650	1	0.532733	57162, 5074, 114771, 3965, 80149, 6385, 7128, 604, 80762, 10062, 5771, 29, 5621
Annotation Cluster 157	Enrichment Score:1.18
GOTERM_BP_FAT	GO:2001267~regulation of cysteine-type endopeptidase activity involved in apoptotic signaling pathway	5	0.485909	4.14922	0.029609	44.6695	912	22	16650	1	0.285398	8797, 841, 3965, 7186, 5329
GOTERM_BP_FAT	GO:2001269~positive regulation of cysteine-type endopeptidase activity involved in apoptotic signaling pathway	4	0.388727	4.29567	0.0625752	71.985	912	17	16650	1	0.440419	8797, 841, 3965, 7186
GOTERM_BP_FAT	GO:0097296~activation of cysteine-type endopeptidase activity involved in apoptotic signaling pathway	3	0.291545	4.21306	0.156683	96.5113	912	13	16650	1	0.692822	8797, 841, 7186
Annotation Cluster 158	Enrichment Score:1.18
GOTERM_CC_FAT	GO:0031968~organelle outer membrane	18	1.74927	1.59936	0.0580981	60.3671	879	186	14527	1	0.379794	841, 596, 1374, 2710, 5894, 598, 51703, 3710, 23645, 5663, 7416, 55750, 5621, 2697, 8165, 10017, 3032, 518
GOTERM_CC_FAT	GO:0005741~mitochondrial outer membrane	16	1.55491	1.62226	0.0685471	66.6465	879	163	14527	1	0.417956	841, 596, 1374, 2710, 5894, 598, 51703, 23645, 7416, 55750, 5621, 2697, 8165, 10017, 3032, 518
GOTERM_CC_FAT	GO:0019867~outer membrane	18	1.74927	1.54938	0.0734499	69.2601	879	192	14527	1	0.43512	841, 596, 1374, 2710, 5894, 598, 51703, 3710, 23645, 5663, 7416, 55750, 5621, 2697, 8165, 10017, 3032, 518
Annotation Cluster 159	Enrichment Score:1.18
GOTERM_BP_FAT	GO:0044702~single organism reproductive process	82	7.9689	1.21612	0.0457464	60.2302	912	1231	16650	1	0.368669	5950, 841, 8531, 55905, 113, 29127, 2254, 64395, 2709, 2288, 10694, 3726, 983, 6928, 3675, 5017, 3965, 59343, 84678, 51460, 604, 51465, 11057, 780, 259266, 9444, 6732, 9394, 25932, 81624, 5604, 3091, 166378, 51361, 8061, 835, 8195, 353189, 5270, 56648, 6777, 2113, 3643, 7203, 1515, 10420, 151195, 928, 6950, 5660, 1843, 10017, 23198, 5515, 84159, 3696, 8892, 5111, 7272, 10733, 7016, 26091, 10983, …
GOTERM_BP_FAT	GO:0022414~reproductive process	90	8.74636	1.19672	0.0521255	65.1507	912	1373	16650	1	0.397393	5950, 841, 8531, 55905, 113, 29127, 2254, 64395, 2709, 2288, 10694, 3726, 983, 6928, 3675, 5017, 3965, 59343, 84678, 51460, 79602, 604, 51465, 11057, 780, 259266, 9444, 6732, 9394, 25932, 5744, 81624, 5604, 3091, 166378, 51361, 8061, 835, 59350, 8195, 353189, 5270, 56648, 6777, 1812, 2113, 3643, 7203, 1515, 10420, 151195, 928, 6950, 5660, 1843, 84418, 10017, 23198, 5515, 84159, 4582, 3696, 8892, …
GOTERM_BP_FAT	GO:0000003~reproduction	90	8.74636	1.19498	0.0526747	65.5462	912	1375	16650	1	0.399439	5950, 841, 8531, 55905, 113, 29127, 2254, 64395, 2709, 2288, 10694, 3726, 983, 6928, 3675, 5017, 3965, 59343, 84678, 51460, 79602, 604, 51465, 11057, 780, 259266, 9444, 6732, 9394, 25932, 5744, 81624, 5604, 3091, 166378, 51361, 8061, 835, 59350, 8195, 353189, 5270, 56648, 6777, 1812, 2113, 3643, 7203, 1515, 10420, 151195, 928, 6950, 5660, 1843, 84418, 10017, 23198, 5515, 84159, 4582, 3696, 8892, …
GOTERM_BP_FAT	GO:0003006~developmental process involved in reproduction	42	4.08163	1.20562	0.156628	96.5068	912	636	16650	1	0.693404	5950, 841, 8531, 2254, 2709, 5660, 2288, 3726, 6928, 23198, 84418, 59343, 84159, 3696, 8892, 51465, 10733, 11057, 259266, 9444, 6732, 79733, 596, 9394, 6715, 598, 329, 5604, 3091, 51361, 3326, 8061, 835, 57082, 2549, 8195, 5270, 6777, 7262, 2185, 3643, 1515
Annotation Cluster 160	Enrichment Score:1.17
GOTERM_BP_FAT	GO:0042592~homeostatic process	112	10.8844	1.243	0.0110493	19.6506	912	1645	16650	1	0.146987	2146, 5950, 4041, 79705, 805, 6558, 6772, 801, 332, 7296, 5538, 10694, 8013, 6868, 2950, 25824, 79602, 23071, 604, 2200, 6549, 9448, 3710, 22, 3091, 57217, 9545, 272, 27, 3352, 1512, 5029, 8195, 7178, 29841, 116150, 4831, 56648, 6777, 1812, 7203, 26872, 51022, 9368, 64924, 5558, 6950, 3315, 28996, 6584, 4804, 624, 196527, 8444, 7184, 57158, 4092, 9770, 1445, 65268, 596, 2081, 226, 51704, 58476, 6…
GOTERM_BP_FAT	GO:0048878~chemical homeostasis	72	6.99708	1.25307	0.0362723	51.6896	912	1049	16650	1	0.325685	5950, 4041, 805, 113, 5894, 6772, 801, 5538, 57130, 2950, 7851, 79602, 10062, 2200, 5581, 6549, 3101, 9448, 25932, 3710, 22, 3091, 57217, 30001, 27, 23545, 3352, 3954, 1512, 5029, 1237, 116150, 7178, 55800, 4831, 29841, 56648, 1812, 6446, 3643, 4645, 26872, 9368, 23678, 5663, 64924, 2697, 1364, 4804, 624, 9476, 7184, 80762, 4092, 57158, 6717, 596, 2081, 26504, 1407, 2730, 51704, 344905, 5621, 574…
GOTERM_BP_FAT	GO:0019725~cellular homeostasis	55	5.345	1.20542	0.110255	89.9775	912	833	16650	1	0.591663	805, 6558, 5894, 801, 3783, 7296, 5538, 57130, 25824, 23071, 5581, 6549, 3101, 9448, 25932, 3710, 22, 3091, 57217, 30001, 27, 23545, 3954, 3352, 5029, 1237, 7178, 4831, 1812, 6446, 51022, 9368, 23678, 64924, 5663, 2697, 5111, 624, 196527, 80762, 7184, 57158, 6717, 596, 2081, 226, 2730, 344905, 5621, 3163, 55829, 1201, 2185, 79572, 11261
GOTERM_BP_FAT	GO:0006873~cellular ion homeostasis	39	3.79009	1.2109	0.163874	97.0527	912	588	16650	1	0.704475	805, 9368, 23678, 801, 64924, 5663, 5538, 57130, 2697, 624, 80762, 7184, 57158, 5581, 6549, 6717, 596, 25932, 3710, 57217, 3091, 22, 344905, 30001, 27, 23545, 5621, 3352, 3954, 5029, 3163, 1237, 7178, 1201, 1812, 6446, 2185, 79572, 11261
GOTERM_BP_FAT	GO:0050801~ion homeostasis	45	4.37318	1.17532	0.18614	98.2678	912	699	16650	1	0.741077	26872, 805, 9368, 23678, 801, 64924, 5663, 5538, 57130, 2697, 624, 80762, 7184, 4092, 57158, 5581, 6549, 6717, 596, 26504, 25932, 3710, 2730, 57217, 3091, 22, 344905, 30001, 27, 23545, 5621, 3954, 3352, 57402, 5029, 3163, 1237, 7178, 55800, 1201, 1812, 6446, 2185, 79572, 11261
Annotation Cluster 161	Enrichment Score:1.16
GOTERM_BP_FAT	GO:0051384~response to glucocorticoid	14	1.36054	1.78736	0.0498457	63.4626	912	143	16650	1	0.386812	678, 6715, 805, 596, 801, 8754, 8061, 3329, 1843, 2950, 54206, 1977, 5111, 1515
GOTERM_BP_FAT	GO:0048545~response to steroid hormone	29	2.81827	1.38961	0.0692314	75.6526	912	381	16650	1	0.465687	805, 801, 2288, 8013, 1843, 2950, 23019, 2274, 1977, 1364, 5111, 10062, 11057, 678, 6715, 596, 1407, 26508, 8754, 5901, 8061, 25959, 3329, 8611, 1022, 54206, 7533, 79039, 1515
GOTERM_BP_FAT	GO:0031960~response to corticosteroid	14	1.36054	1.61767	0.0928665	85.328	912	158	16650	1	0.54405	678, 6715, 805, 596, 801, 8754, 8061, 3329, 1843, 2950, 54206, 1977, 5111, 1515
Annotation Cluster 162	Enrichment Score:1.16
GOTERM_BP_FAT	GO:0007517~muscle organ development	31	3.01263	1.54632	0.0179468	29.9951	912	366	16650	1	0.206319	7004, 5950, 8531, 688, 4205, 2254, 2317, 9099, 983, 2697, 2483, 7168, 9750, 84159, 51460, 94104, 5325, 79784, 4092, 57158, 1827, 6717, 596, 2065, 26508, 9734, 1063, 3344, 23764, 467, 1839
GOTERM_BP_FAT	GO:0061061~muscle structure development	45	4.37318	1.39482	0.0227491	36.4366	912	589	16650	1	0.241476	2146, 824, 7004, 5950, 8531, 688, 4205, 2254, 2317, 9099, 8038, 983, 2697, 2483, 7168, 2274, 9750, 84159, 51460, 94104, 79784, 5325, 4904, 57158, 4092, 1827, 9444, 6717, 7111, 596, 2065, 26508, 9734, 3475, 1063, 6272, 3344, 23764, 467, 10938, 27101, 4627, 1491, 1839, 8536
GOTERM_BP_FAT	GO:0014706~striated muscle tissue development	26	2.52672	1.3562	0.103708	88.4211	912	350	16650	1	0.573295	5950, 8531, 688, 4205, 2254, 2317, 9099, 983, 2697, 7168, 2274, 9750, 5325, 79784, 4092, 57158, 1827, 2065, 596, 26508, 9734, 3475, 3344, 23764, 27101, 467
GOTERM_BP_FAT	GO:0060537~muscle tissue development	27	2.62391	1.34313	0.105966	88.9821	912	367	16650	1	0.579553	5950, 8531, 688, 4205, 2254, 2317, 9099, 983, 2697, 7168, 2274, 9750, 5325, 79784, 4092, 57158, 1827, 2065, 596, 26508, 9734, 3475, 1063, 3344, 23764, 27101, 467
GOTERM_BP_FAT	GO:0007519~skeletal muscle tissue development	14	1.36054	1.50348	0.140006	94.8698	912	170	16650	1	0.660093	8531, 688, 596, 9734, 26508, 2317, 9099, 3344, 23764, 467, 9750, 5325, 79784, 1827
GOTERM_BP_FAT	GO:0060538~skeletal muscle organ development	14	1.36054	1.43591	0.177498	97.8673	912	178	16650	1	0.728575	8531, 688, 596, 9734, 26508, 2317, 9099, 3344, 23764, 467, 9750, 5325, 79784, 1827
Annotation Cluster 163	Enrichment Score:1.15
GOTERM_CC_FAT	GO:0005657~replication fork	9	0.874636	2.32407	0.0381494	45.1979	879	64	14527	1	0.295358	8467, 4172, 55388, 56655, 29128, 5558, 5111, 5982, 604
KEGG_PATHWAY	hsa03030:DNA replication	6	0.58309	2.54794	0.0823029	67.3472	452	36	6910	1	0.328477	4173, 4172, 56655, 5558, 5111, 5982
GOTERM_CC_FAT	GO:0043596~nuclear replication fork	6	0.58309	2.30606	0.115833	85.0971	879	43	14527	1	0.551192	8467, 4172, 55388, 56655, 5558, 5111
Annotation Cluster 164	Enrichment Score:1.13
GOTERM_BP_FAT	GO:0030033~microvillus assembly	5	0.485909	5.07127	0.0147202	25.3243	912	18	16650	1	0.180204	7430, 688, 9448, 9368, 5911
GOTERM_BP_FAT	GO:0061162~establishment of monopolar cell polarity	4	0.388727	4.86842	0.0453752	59.9245	912	15	16650	1	0.367893	8729, 7430, 9368, 5911
GOTERM_BP_FAT	GO:0061339~establishment or maintenance of monopolar cell polarity	4	0.388727	4.56414	0.0536426	66.2328	912	16	16650	1	0.403113	8729, 7430, 9368, 5911
GOTERM_BP_FAT	GO:0032528~microvillus organization	5	0.485909	3.04276	0.0789157	80.1844	912	30	16650	1	0.500298	7430, 688, 9448, 9368, 5911
GOTERM_BP_FAT	GO:0045198~establishment of epithelial cell apical/basal polarity	3	0.291545	6.08553	0.0833615	81.9852	912	9	16650	1	0.515627	7430, 9368, 5911
GOTERM_BP_FAT	GO:0090162~establishment of epithelial cell polarity	4	0.388727	3.17506	0.128464	93.3298	912	23	16650	1	0.635662	7430, 55612, 9368, 5911
GOTERM_BP_FAT	GO:0035089~establishment of apical/basal cell polarity	3	0.291545	4.21306	0.156683	96.5113	912	13	16650	1	0.692822	7430, 9368, 5911
GOTERM_BP_FAT	GO:0030859~polarized epithelial cell differentiation	3	0.291545	3.91212	0.176498	97.8156	912	14	16650	1	0.726705	7430, 9368, 5911
Annotation Cluster 165	Enrichment Score:1.12
GOTERM_BP_FAT	GO:0048385~regulation of retinoic acid receptor signaling pathway	4	0.388727	4.56414	0.0536426	66.2328	912	16	16650	1	0.403113	1488, 2146, 23019, 9249
GOTERM_BP_FAT	GO:0048384~retinoic acid receptor signaling pathway	5	0.485909	3.04276	0.0789157	80.1844	912	30	16650	1	0.500298	1488, 2146, 23019, 81, 9249
GOTERM_BP_FAT	GO:0048387~negative regulation of retinoic acid receptor signaling pathway	3	0.291545	5.47697	0.100536	87.5868	912	10	16650	1	0.565476	2146, 23019, 9249
Annotation Cluster 166	Enrichment Score:1.12
GOTERM_BP_FAT	GO:1902230~negative regulation of intrinsic apoptotic signaling pathway in response to DNA damage	5	0.485909	3.38085	0.0573757	68.7612	912	27	16650	1	0.418045	598, 1191, 7178, 4582, 6880
GOTERM_BP_FAT	GO:2001021~negative regulation of response to DNA damage stimulus	7	0.680272	2.41125	0.0682774	75.1565	912	53	16650	1	0.461303	55010, 598, 1191, 59343, 7178, 4582, 6880
GOTERM_BP_FAT	GO:1902229~regulation of intrinsic apoptotic signaling pathway in response to DNA damage	5	0.485909	2.68479	0.112924	90.5533	912	34	16650	1	0.597744	598, 1191, 7178, 4582, 6880
Annotation Cluster 167	Enrichment Score:1.12
GOTERM_CC_FAT	GO:0044438~microbody part	11	1.069	1.95478	0.0538691	57.5244	879	93	14527	1	0.365439	23019, 5605, 8800, 50640, 283927, 51762, 25824, 847, 9066, 390916, 3329
GOTERM_CC_FAT	GO:0044439~peroxisomal part	11	1.069	1.95478	0.0538691	57.5244	879	93	14527	1	0.365439	23019, 5605, 8800, 50640, 283927, 51762, 25824, 847, 9066, 390916, 3329
GOTERM_CC_FAT	GO:0005777~peroxisome	14	1.36054	1.71388	0.064683	64.4415	879	135	14527	1	0.404889	5605, 9066, 847, 373156, 390916, 3329, 8729, 23019, 8800, 50640, 283927, 25824, 7086, 51762
GOTERM_CC_FAT	GO:0042579~microbody	14	1.36054	1.71388	0.064683	64.4415	879	135	14527	1	0.404889	5605, 9066, 847, 373156, 390916, 3329, 8729, 23019, 8800, 50640, 283927, 25824, 7086, 51762
GOTERM_CC_FAT	GO:0031903~microbody membrane	7	0.680272	2.0296	0.128444	88.0657	879	57	14527	1	0.582917	23019, 5605, 8800, 50640, 51762, 847, 9066
GOTERM_CC_FAT	GO:0005778~peroxisomal membrane	7	0.680272	2.0296	0.128444	88.0657	879	57	14527	1	0.582917	23019, 5605, 8800, 50640, 51762, 847, 9066
Annotation Cluster 168	Enrichment Score:1.12
KEGG_PATHWAY	hsa04662:B cell receptor signaling pathway	11	1.069	2.43716	0.0133718	16.0903	452	69	6910	0.967704	0.193096	23533, 5293, 5605, 5894, 5604, 7409, 4772, 4790, 4793, 5879, 4794
KEGG_PATHWAY	hsa05221:Acute myeloid leukemia	8	0.777454	2.18394	0.0703036	61.3241	452	56	6910	1	0.300561	23533, 5293, 5605, 5894, 5604, 6777, 6776, 4790
KEGG_PATHWAY	hsa04370:VEGF signaling pathway	8	0.777454	2.00493	0.100698	74.9203	452	61	6910	1	0.349231	23533, 5293, 5605, 5894, 5604, 9261, 5879, 3315
KEGG_PATHWAY	hsa05210:Colorectal cancer	8	0.777454	1.97259	0.10752	77.2896	452	62	6910	1	0.364428	23533, 54205, 5293, 596, 5894, 5604, 332, 5879
KEGG_PATHWAY	hsa05214:Glioma	8	0.777454	1.88155	0.129418	83.5702	452	65	6910	1	0.39642	23533, 5293, 805, 5605, 7039, 5894, 801, 5604
KEGG_PATHWAY	hsa04664:Fc epsilon RI signaling pathway	8	0.777454	1.79854	0.153363	88.5767	452	68	6910	1	0.432233	23533, 5293, 5605, 5894, 5606, 5604, 7409, 5879
Annotation Cluster 169	Enrichment Score:1.12
GOTERM_BP_FAT	GO:0048771~tissue remodeling	14	1.36054	1.77495	0.0521798	65.19	912	144	16650	1	0.397304	1445, 4041, 79705, 64114, 3091, 9545, 9066, 29, 2697, 7128, 2185, 1999, 5879, 9770
GOTERM_BP_FAT	GO:0046849~bone remodeling	8	0.777454	2.1167	0.0823769	81.6003	912	69	16650	1	0.512537	1445, 4041, 79705, 7128, 9545, 2185, 5879, 9770
GOTERM_BP_FAT	GO:0045453~bone resorption	6	0.58309	2.38129	0.105094	88.7685	912	46	16650	1	0.576774	1445, 79705, 7128, 9545, 2185, 5879
Annotation Cluster 170	Enrichment Score:1.11
GOTERM_BP_FAT	GO:0090166~Golgi disassembly	3	0.291545	9.12829	0.0387166	54.0461	912	6	16650	1	0.337459	8729, 1263, 983
GOTERM_BP_FAT	GO:0048313~Golgi inheritance	3	0.291545	5.47697	0.100536	87.5868	912	10	16650	1	0.565476	8729, 1263, 983
GOTERM_BP_FAT	GO:0048308~organelle inheritance	3	0.291545	4.97907	0.118576	91.6705	912	11	16650	1	0.612823	8729, 1263, 983
Annotation Cluster 171	Enrichment Score:1.09
GOTERM_BP_FAT	GO:0045604~regulation of epidermal cell differentiation	7	0.680272	2.60808	0.0498166	63.4406	912	49	16650	1	0.387046	2146, 23764, 54206, 8643, 29841, 4831, 135228
GOTERM_BP_FAT	GO:0045682~regulation of epidermis development	8	0.777454	2.14783	0.0774808	79.5676	912	68	16650	1	0.495369	2146, 23764, 54206, 8643, 29841, 4831, 4664, 135228
GOTERM_BP_FAT	GO:0030856~regulation of epithelial cell differentiation	11	1.069	1.6327	0.136388	94.4278	912	123	16650	1	0.652386	2146, 23764, 54206, 6009, 8643, 29841, 4831, 6772, 6777, 135228, 5613
Annotation Cluster 172	Enrichment Score:1.09
GOTERM_BP_FAT	GO:0018279~protein N-linked glycosylation via asparagine	6	0.58309	2.73849	0.0655455	73.6821	912	40	16650	1	0.45065	6184, 8869, 58505, 7415, 51465, 90411
GOTERM_BP_FAT	GO:0018196~peptidyl-asparagine modification	6	0.58309	2.67169	0.0714464	76.7685	912	41	16650	1	0.474152	6184, 8869, 58505, 7415, 51465, 90411
GOTERM_BP_FAT	GO:0006487~protein N-linked glycosylation	9	0.874636	1.84617	0.113559	90.6856	912	89	16650	1	0.599527	79158, 6184, 8869, 2526, 58505, 11320, 7415, 51465, 90411
Annotation Cluster 173	Enrichment Score:1.08
GOTERM_BP_FAT	GO:0015949~nucleobase-containing small molecule interconversion	6	0.58309	4.05702	0.0143278	24.7364	912	27	16650	1	0.176435	1503, 51727, 4831, 102157402, 6241, 7296
GOTERM_BP_FAT	GO:0046134~pyrimidine nucleoside biosynthetic process	6	0.58309	3.31938	0.032211	47.5189	912	33	16650	1	0.299745	8226, 1503, 51727, 4831, 7378, 1854
GOTERM_BP_FAT	GO:0072527~pyrimidine-containing compound metabolic process	10	0.971817	2.22641	0.034812	50.2276	912	82	16650	1	0.316705	8930, 200424, 8226, 1503, 51727, 4831, 50808, 7378, 1854, 80704
GOTERM_BP_FAT	GO:0006220~pyrimidine nucleotide metabolic process	7	0.680272	2.66242	0.0457427	60.2272	912	48	16650	1	0.369056	8930, 1503, 51727, 4831, 50808, 7378, 1854
GOTERM_BP_FAT	GO:0009218~pyrimidine ribonucleotide metabolic process	5	0.485909	3.51088	0.0509982	64.3255	912	26	16650	1	0.392227	1503, 51727, 4831, 50808, 7378
GOTERM_BP_FAT	GO:0006213~pyrimidine nucleoside metabolic process	7	0.680272	2.45762	0.0633361	72.4293	912	52	16650	1	0.442805	8226, 1503, 51727, 4831, 50808, 7378, 1854
GOTERM_BP_FAT	GO:0072528~pyrimidine-containing compound biosynthetic process	6	0.58309	2.54743	0.0840887	82.2645	912	43	16650	1	0.517556	8226, 1503, 51727, 4831, 7378, 1854
GOTERM_BP_FAT	GO:0009163~nucleoside biosynthetic process	12	1.16618	1.69829	0.0958337	86.2446	912	129	16650	1	0.55302	8226, 226, 1503, 51727, 4831, 11332, 7415, 518, 50808, 7378, 1854, 23545
GOTERM_BP_FAT	GO:0006221~pyrimidine nucleotide biosynthetic process	5	0.485909	2.76615	0.103889	88.4669	912	33	16650	1	0.573557	1503, 51727, 4831, 7378, 1854
GOTERM_BP_FAT	GO:1901659~glycosyl compound biosynthetic process	12	1.16618	1.67236	0.103905	88.471	912	131	16650	1	0.57321	8226, 226, 1503, 51727, 4831, 11332, 7415, 518, 50808, 7378, 1854, 23545
GOTERM_BP_FAT	GO:0046131~pyrimidine ribonucleoside metabolic process	5	0.485909	2.68479	0.112924	90.5533	912	34	16650	1	0.597744	1503, 51727, 4831, 50808, 7378
GOTERM_BP_FAT	GO:0046132~pyrimidine ribonucleoside biosynthetic process	4	0.388727	3.17506	0.128464	93.3298	912	23	16650	1	0.635662	1503, 51727, 4831, 7378
GOTERM_BP_FAT	GO:0009220~pyrimidine ribonucleotide biosynthetic process	4	0.388727	3.04276	0.141176	95.0056	912	24	16650	1	0.662635	1503, 51727, 4831, 7378
GOTERM_BP_FAT	GO:0009147~pyrimidine nucleoside triphosphate metabolic process	4	0.388727	2.92105	0.154287	96.3108	912	25	16650	1	0.688904	1503, 4831, 50808, 1854
GOTERM_BP_FAT	GO:0009124~nucleoside monophosphate biosynthetic process	9	0.874636	1.69391	0.161141	96.8571	912	97	16650	1	0.700675	226, 51727, 7415, 518, 50808, 7378, 272, 1854, 23545
GOTERM_BP_FAT	GO:0009130~pyrimidine nucleoside monophosphate biosynthetic process	3	0.291545	3.91212	0.176498	97.8156	912	14	16650	1	0.726705	51727, 7378, 1854
GOTERM_BP_FAT	GO:0009129~pyrimidine nucleoside monophosphate metabolic process	3	0.291545	3.65132	0.19667	98.6596	912	15	16650	1	0.756189	51727, 7378, 1854
Annotation Cluster 174	Enrichment Score:1.08
GOTERM_BP_FAT	GO:0030522~intracellular receptor signaling pathway	25	2.42954	1.74871	0.00904097	16.3759	912	261	16650	1	0.128289	2146, 1488, 3304, 841, 1407, 7105, 329, 26508, 80196, 7314, 2288, 5901, 25959, 9249, 8013, 8611, 1022, 23019, 2274, 7128, 7533, 6397, 81, 79039, 10062
GOTERM_BP_FAT	GO:0009755~hormone-mediated signaling pathway	19	1.84645	1.56957	0.0598551	70.34	912	221	16650	1	0.427312	1407, 26508, 5901, 2288, 25959, 8013, 8611, 1022, 434, 23019, 2274, 6777, 7533, 6776, 79602, 79039, 10062, 11057, 5771
GOTERM_BP_FAT	GO:0071383~cellular response to steroid hormone stimulus	19	1.84645	1.43932	0.112195	90.3993	912	241	16650	1	0.596027	678, 6715, 1407, 26508, 5901, 2288, 25959, 8013, 8611, 1022, 2950, 54206, 23019, 2274, 1977, 7533, 79039, 10062, 11057
GOTERM_BP_FAT	GO:0030518~intracellular steroid hormone receptor signaling pathway	11	1.069	1.58128	0.1577	96.5932	912	127	16650	1	0.694298	8611, 1022, 23019, 2274, 1407, 26508, 7533, 79039, 2288, 5901, 25959
GOTERM_BP_FAT	GO:0030521~androgen receptor signaling pathway	6	0.58309	1.99163	0.1812	98.0485	912	55	16650	1	0.733263	8611, 1022, 2274, 26508, 2288, 5901
GOTERM_BP_FAT	GO:0043401~steroid hormone mediated signaling pathway	14	1.36054	1.41996	0.187573	98.3269	912	180	16650	1	0.743395	1407, 26508, 2288, 5901, 25959, 8013, 8611, 1022, 23019, 2274, 7533, 79039, 10062, 11057
Annotation Cluster 175	Enrichment Score:1.07
GOTERM_BP_FAT	GO:0051223~regulation of protein transport	55	5.345	1.34599	0.0212722	34.5182	912	746	16650	1	0.230383	153090, 5950, 4041, 3783, 7709, 332, 6513, 983, 3965, 5481, 8324, 80149, 5326, 10062, 51465, 5580, 5581, 10333, 9448, 3710, 3091, 307, 9066, 80223, 5495, 56892, 163882, 8536, 54828, 4794, 1374, 9368, 51715, 3312, 4641, 2697, 81565, 7186, 3320, 3556, 51706, 80762, 1445, 6717, 1263, 3326, 8754, 292, 3329, 7430, 5770, 7096, 9516, 11261, 999
GOTERM_BP_FAT	GO:0009306~protein secretion	32	3.10982	1.24565	0.160451	96.8057	912	469	16650	1	0.699694	5950, 4041, 1374, 5894, 3783, 332, 6513, 2697, 6928, 5481, 3965, 7186, 80149, 4860, 3556, 10062, 5581, 10333, 6717, 9448, 3710, 3091, 307, 9066, 8754, 292, 3329, 80223, 7430, 79158, 51762, 7096
GOTERM_BP_FAT	GO:0050708~regulation of protein secretion	27	2.62391	1.25747	0.179271	97.956	912	392	16650	1	0.731441	5950, 4041, 1374, 3783, 332, 6513, 2697, 5481, 3965, 7186, 80149, 3556, 10062, 5581, 10333, 6717, 9448, 3710, 3091, 307, 9066, 8754, 292, 3329, 80223, 7430, 7096
Annotation Cluster 176	Enrichment Score:1.06
GOTERM_BP_FAT	GO:0060322~head development	51	4.95627	1.29317	0.0490465	62.8526	912	720	16650	1	0.383504	9600, 153090, 2146, 805, 5894, 801, 2254, 5538, 8013, 6928, 6491, 10159, 84678, 23035, 259266, 5604, 3091, 166378, 57526, 29, 835, 10092, 8195, 8828, 5270, 54820, 1812, 2113, 8867, 10579, 5879, 9531, 928, 5663, 55219, 64651, 1497, 81565, 6237, 84159, 153241, 51150, 1445, 6715, 596, 7155, 1063, 3939, 7533, 5859, 999
GOTERM_BP_FAT	GO:0007420~brain development	46	4.47036	1.22778	0.11543	91.0652	912	684	16650	1	0.604701	2146, 153090, 9600, 9531, 805, 801, 2254, 928, 5663, 5538, 55219, 1497, 8013, 6928, 6491, 81565, 153241, 84678, 51150, 23035, 259266, 1445, 596, 6715, 5604, 7155, 166378, 3091, 57526, 1063, 835, 29, 10092, 3939, 8195, 8828, 5270, 54820, 1812, 7533, 2113, 8867, 5859, 10579, 5879, 999
GOTERM_BP_FAT	GO:0007417~central nervous system development	59	5.73372	1.19152	0.115982	91.1743	912	904	16650	1	0.605367	2146, 9600, 153090, 805, 1191, 801, 2254, 5538, 8013, 6928, 6491, 2950, 84678, 1827, 23035, 259266, 6009, 5604, 3091, 166378, 57526, 79152, 835, 29, 6197, 10092, 6695, 8828, 8195, 5270, 54820, 1812, 2113, 8867, 10579, 5879, 9531, 55764, 55350, 928, 5663, 55219, 1497, 81565, 153241, 8892, 1462, 51150, 4862, 1445, 596, 6715, 7155, 1063, 7915, 3939, 7533, 5859, 999
Annotation Cluster 177	Enrichment Score:1.06
GOTERM_BP_FAT	GO:2000272~negative regulation of receptor activity	7	0.680272	3.65132	0.01097	19.5236	912	35	16650	1	0.146564	6717, 54206, 805, 801, 26508, 5663, 122809
GOTERM_BP_FAT	GO:0050849~negative regulation of calcium-mediated signaling	5	0.485909	4.80436	0.0178553	29.8666	912	19	16650	1	0.205711	6717, 805, 801, 11261, 5621
GOTERM_BP_FAT	GO:0032410~negative regulation of transporter activity	8	0.777454	2.28207	0.0596445	70.209	912	64	16650	1	0.426567	6717, 805, 9368, 7341, 51719, 801, 80762, 5581
GOTERM_BP_FAT	GO:0043271~negative regulation of ion transport	12	1.16618	1.841	0.061301	71.2255	912	119	16650	1	0.434799	6717, 596, 805, 9368, 468, 5270, 7341, 51719, 801, 2185, 5581, 65125
GOTERM_BP_FAT	GO:0050848~regulation of calcium-mediated signaling	9	0.874636	2.10653	0.0627486	72.0868	912	78	16650	1	0.440928	6717, 805, 2065, 801, 2185, 1827, 57158, 11261, 5621
GOTERM_BP_FAT	GO:0010523~negative regulation of calcium ion transport into cytosol	4	0.388727	4.05702	0.0721462	77.1109	912	18	16650	1	0.475893	6717, 596, 805, 801
GOTERM_BP_FAT	GO:1901844~regulation of cell communication by electrical coupling involved in cardiac conduction	3	0.291545	6.08553	0.0833615	81.9852	912	9	16650	1	0.515627	6717, 805, 801
GOTERM_BP_FAT	GO:0060316~positive regulation of ryanodine-sensitive calcium-release channel activity	3	0.291545	6.08553	0.0833615	81.9852	912	9	16650	1	0.515627	805, 801, 57158
GOTERM_BP_FAT	GO:0032413~negative regulation of ion transmembrane transporter activity	7	0.680272	2.28207	0.0844007	82.3831	912	56	16650	1	0.518079	6717, 805, 9368, 7341, 51719, 801, 5581
GOTERM_BP_FAT	GO:2000273~positive regulation of receptor activity	6	0.58309	2.43421	0.0978262	86.8294	912	45	16650	1	0.558351	6868, 805, 7039, 801, 57158, 5581
GOTERM_BP_FAT	GO:1901841~regulation of high voltage-gated calcium channel activity	3	0.291545	5.47697	0.100536	87.5868	912	10	16650	1	0.565476	6717, 805, 801
GOTERM_BP_FAT	GO:1904063~negative regulation of cation transmembrane transport	7	0.680272	2.09502	0.115498	91.0788	912	61	16650	1	0.604134	6717, 805, 9368, 7341, 51719, 801, 5581
GOTERM_BP_FAT	GO:0060315~negative regulation of ryanodine-sensitive calcium-release channel activity	3	0.291545	4.56414	0.137336	94.547	912	12	16650	1	0.653985	6717, 805, 801
GOTERM_BP_FAT	GO:0051281~positive regulation of release of sequestered calcium ion into cytosol	5	0.485909	2.40218	0.152252	96.132	912	38	16650	1	0.685111	6717, 805, 801, 1812, 57158
GOTERM_BP_FAT	GO:0010649~regulation of cell communication by electrical coupling	3	0.291545	4.21306	0.156683	96.5113	912	13	16650	1	0.692822	6717, 805, 801
GOTERM_BP_FAT	GO:0051280~negative regulation of release of sequestered calcium ion into cytosol	3	0.291545	3.91212	0.176498	97.8156	912	14	16650	1	0.726705	6717, 805, 801
GOTERM_BP_FAT	GO:0010644~cell communication by electrical coupling	4	0.388727	2.70468	0.181557	98.0652	912	27	16650	1	0.733697	2697, 6717, 805, 801
GOTERM_BP_FAT	GO:0060314~regulation of ryanodine-sensitive calcium-release channel activity	4	0.388727	2.70468	0.181557	98.0652	912	27	16650	1	0.733697	6717, 805, 801, 57158
GOTERM_BP_FAT	GO:0051284~positive regulation of sequestering of calcium ion	3	0.291545	3.65132	0.19667	98.6596	912	15	16650	1	0.756189	6717, 805, 801
Annotation Cluster 178	Enrichment Score:1.05
GOTERM_BP_FAT	GO:0048634~regulation of muscle organ development	12	1.16618	1.8566	0.0583755	69.4073	912	118	16650	1	0.422009	2697, 5950, 8531, 596, 2065, 51460, 9734, 2254, 9099, 1063, 57158, 983
GOTERM_BP_FAT	GO:0016202~regulation of striated muscle tissue development	11	1.069	1.73123	0.103063	88.2559	912	116	16650	1	0.572122	2697, 5950, 8531, 596, 2065, 9734, 2254, 9099, 1063, 57158, 983
GOTERM_BP_FAT	GO:1901861~regulation of muscle tissue development	11	1.069	1.68758	0.116709	91.3162	912	119	16650	1	0.607013	2697, 5950, 8531, 596, 2065, 9734, 2254, 9099, 1063, 57158, 983
Annotation Cluster 179	Enrichment Score:1.04
GOTERM_BP_FAT	GO:0048545~response to steroid hormone	29	2.81827	1.38961	0.0692314	75.6526	912	381	16650	1	0.465687	805, 801, 2288, 8013, 1843, 2950, 23019, 2274, 1977, 1364, 5111, 10062, 11057, 678, 6715, 596, 1407, 26508, 8754, 5901, 8061, 25959, 3329, 8611, 1022, 54206, 7533, 79039, 1515
GOTERM_BP_FAT	GO:0071396~cellular response to lipid	36	3.49854	1.29123	0.0978815	86.8453	912	509	16650	1	0.558154	153090, 5753, 1374, 2288, 8013, 2950, 23019, 2274, 8324, 80149, 4582, 1977, 10062, 11057, 5581, 678, 6715, 1407, 26508, 7133, 8754, 5901, 27, 25959, 8611, 54206, 1022, 55829, 4831, 7128, 7533, 9516, 2185, 4790, 4793, 79039
GOTERM_BP_FAT	GO:0071383~cellular response to steroid hormone stimulus	19	1.84645	1.43932	0.112195	90.3993	912	241	16650	1	0.596027	678, 6715, 1407, 26508, 5901, 2288, 25959, 8013, 8611, 1022, 2950, 54206, 23019, 2274, 1977, 7533, 79039, 10062, 11057
Annotation Cluster 180	Enrichment Score:1.04
GOTERM_MF_FAT	GO:0003841~1-acylglycerol-3-phosphate O-acyltransferase activity	4	0.388727	3.7934	0.0848779	77.1394	859	19	15478	1	0.653365	137964, 154141, 54947, 56894
GOTERM_MF_FAT	GO:0042171~lysophosphatidic acid acyltransferase activity	4	0.388727	3.60373	0.0959196	81.3202	859	20	15478	1	0.68341	137964, 154141, 54947, 56894
GOTERM_MF_FAT	GO:0071617~lysophospholipid acyltransferase activity	4	0.388727	3.60373	0.0959196	81.3202	859	20	15478	1	0.68341	137964, 154141, 54947, 56894
Annotation Cluster 181	Enrichment Score:1.01
GOTERM_BP_FAT	GO:0050860~negative regulation of T cell receptor signaling pathway	4	0.388727	4.29567	0.0625752	71.985	912	17	16650	1	0.440419	7430, 5074, 5771, 5621
GOTERM_BP_FAT	GO:0050856~regulation of T cell receptor signaling pathway	5	0.485909	3.04276	0.0789157	80.1844	912	30	16650	1	0.500298	7430, 5074, 3783, 5771, 5621
GOTERM_BP_FAT	GO:0050858~negative regulation of antigen receptor-mediated signaling pathway	4	0.388727	3.65132	0.0930818	85.3964	912	20	16650	1	0.544092	7430, 5074, 5771, 5621
GOTERM_BP_FAT	GO:0050854~regulation of antigen receptor-mediated signaling pathway	5	0.485909	2.1734	0.19592	98.6347	912	42	16650	1	0.755036	7430, 5074, 3783, 5771, 5621
Annotation Cluster 182	Enrichment Score:1.01
GOTERM_BP_FAT	GO:0042982~amyloid precursor protein metabolic process	5	0.485909	2.94461	0.0868722	83.2962	912	31	16650	1	0.526641	5074, 54103, 1191, 1201, 5663
GOTERM_BP_FAT	GO:0042987~amyloid precursor protein catabolic process	4	0.388727	3.65132	0.0930818	85.3964	912	20	16650	1	0.544092	54103, 1191, 1201, 5663
GOTERM_BP_FAT	GO:0034205~beta-amyloid formation	3	0.291545	4.97907	0.118576	91.6705	912	11	16650	1	0.612823	54103, 1191, 5663
Annotation Cluster 183	Enrichment Score:1
GOTERM_BP_FAT	GO:0045766~positive regulation of angiogenesis	12	1.16618	1.72503	0.0881514	83.751	912	127	16650	1	0.530393	6237, 2041, 1512, 28996, 204851, 80149, 3091, 9734, 2113, 56005, 2185, 3315
GOTERM_BP_FAT	GO:1904018~positive regulation of vasculature development	13	1.26336	1.65969	0.0927026	85.2757	912	143	16650	1	0.543801	6237, 2041, 1512, 28996, 204851, 80149, 3091, 9734, 2113, 56005, 1491, 2185, 3315
GOTERM_BP_FAT	GO:0045765~regulation of angiogenesis	18	1.74927	1.48026	0.101799	87.9257	912	222	16650	1	0.569026	153090, 2041, 204851, 6772, 9734, 3091, 23554, 3315, 6237, 1512, 28996, 80149, 7128, 7058, 2113, 56005, 4804, 2185
GOTERM_BP_FAT	GO:1901342~regulation of vasculature development	19	1.84645	1.41582	0.125262	92.8303	912	245	16650	1	0.628055	153090, 2041, 204851, 6772, 9734, 3091, 23554, 3315, 6237, 1512, 28996, 80149, 7128, 7058, 2113, 56005, 1491, 4804, 2185
Annotation Cluster 184	Enrichment Score:0.99
GOTERM_BP_FAT	GO:0034284~response to monosaccharide	16	1.55491	1.67877	0.0546208	66.9135	912	174	16650	1	0.406368	6717, 9448, 2081, 5894, 2730, 3091, 847, 2697, 6928, 2950, 3939, 55829, 4831, 8892, 2185, 1515
GOTERM_BP_FAT	GO:0009749~response to glucose	14	1.36054	1.55849	0.115026	90.9845	912	164	16650	1	0.603731	6717, 9448, 2081, 5894, 2730, 3091, 2697, 6928, 3939, 55829, 4831, 8892, 2185, 1515
GOTERM_BP_FAT	GO:0009743~response to carbohydrate	16	1.55491	1.47528	0.126572	93.0387	912	198	16650	1	0.630981	6717, 9448, 2081, 5894, 2730, 3091, 847, 2697, 6928, 2950, 3939, 55829, 4831, 8892, 2185, 1515
GOTERM_BP_FAT	GO:0009746~response to hexose	14	1.36054	1.51238	0.13565	94.3333	912	169	16650	1	0.651002	6717, 9448, 2081, 5894, 2730, 3091, 2697, 6928, 3939, 55829, 4831, 8892, 2185, 1515
Annotation Cluster 185	Enrichment Score:0.99
GOTERM_BP_FAT	GO:0031346~positive regulation of cell projection organization	25	2.42954	1.50136	0.0458856	60.3442	912	304	16650	1	0.368753	2146, 153090, 5753, 8976, 51704, 8874, 5604, 5663, 27, 2889, 81565, 3675, 3320, 6249, 4831, 153241, 3556, 51762, 4804, 8536, 2185, 5879, 5216, 54828, 10435
GOTERM_BP_FAT	GO:0031344~regulation of cell projection organization	39	3.79009	1.24477	0.125248	92.828	912	572	16650	1	0.628402	2146, 153090, 5753, 688, 5663, 5911, 2288, 57580, 10084, 81565, 3675, 3320, 153241, 3556, 4804, 5580, 23216, 9448, 8976, 51704, 5604, 8874, 3475, 27, 7430, 2889, 6695, 4831, 2331, 6249, 51762, 7533, 2185, 8536, 51473, 5879, 5216, 54828, 10435
GOTERM_BP_FAT	GO:0010976~positive regulation of neuron projection development	17	1.65209	1.35529	0.189207	98.3919	912	229	16650	1	0.745447	153090, 2146, 5753, 51704, 5604, 5663, 27, 81565, 2889, 3675, 6249, 4831, 3556, 4804, 8536, 2185, 5879
Annotation Cluster 186	Enrichment Score:0.98
GOTERM_BP_FAT	GO:0016045~detection of bacterium	4	0.388727	4.29567	0.0625752	71.985	912	17	16650	1	0.440419	10333, 114771, 7096, 3105
GOTERM_BP_FAT	GO:0098543~detection of other organism	4	0.388727	4.05702	0.0721462	77.1109	912	18	16650	1	0.475893	10333, 114771, 7096, 3105
GOTERM_BP_FAT	GO:0098581~detection of external biotic stimulus	4	0.388727	3.04276	0.141176	95.0056	912	24	16650	1	0.662635	10333, 114771, 7096, 3105
GOTERM_BP_FAT	GO:0009595~detection of biotic stimulus	4	0.388727	2.70468	0.181557	98.0652	912	27	16650	1	0.733697	10333, 114771, 7096, 3105
Annotation Cluster 187	Enrichment Score:0.98
GOTERM_BP_FAT	GO:0050866~negative regulation of cell activation	15	1.45773	1.72232	0.0536149	66.2133	912	159	16650	1	0.403365	57162, 5074, 29, 5621, 114771, 3965, 80149, 5270, 6385, 7128, 604, 80762, 10062, 5580, 5771
GOTERM_BP_FAT	GO:0070664~negative regulation of leukocyte proliferation	8	0.777454	2.1167	0.0823769	81.6003	912	69	16650	1	0.512537	57162, 5074, 3965, 2950, 6385, 7128, 80762, 5621
GOTERM_BP_FAT	GO:0002695~negative regulation of leukocyte activation	13	1.26336	1.67138	0.0891062	84.0828	912	142	16650	1	0.532733	57162, 5074, 114771, 3965, 80149, 6385, 7128, 604, 80762, 10062, 5771, 29, 5621
GOTERM_BP_FAT	GO:0042130~negative regulation of T cell proliferation	6	0.58309	2.06678	0.162776	96.9755	912	53	16650	1	0.70359	57162, 5074, 3965, 6385, 80762, 5621
GOTERM_BP_FAT	GO:0022408~negative regulation of cell-cell adhesion	11	1.069	1.50994	0.192517	98.5163	912	133	16650	1	0.749885	57162, 5074, 3965, 5270, 6385, 604, 80762, 5771, 5580, 999, 5621
Annotation Cluster 188	Enrichment Score:0.96
GOTERM_BP_FAT	GO:0030099~myeloid cell differentiation	28	2.72109	1.49033	0.0370146	52.4171	912	343	16650	1	0.328746	669, 841, 79705, 5971, 5663, 5613, 3726, 3965, 28996, 8444, 604, 80762, 9770, 2200, 123169, 29887, 3091, 5293, 28962, 4831, 4627, 6777, 2113, 85477, 2185, 135228, 5771, 9644
GOTERM_BP_FAT	GO:0002573~myeloid leukocyte differentiation	16	1.55491	1.49798	0.115484	91.0758	912	195	16650	1	0.604482	29887, 841, 79705, 5971, 5663, 3726, 3965, 5293, 28962, 4831, 4627, 135228, 5771, 9644, 2200, 9770
GOTERM_BP_FAT	GO:0002521~leukocyte differentiation	32	3.10982	1.23251	0.177842	97.8848	912	474	16650	1	0.728994	841, 79705, 5971, 5663, 10193, 57580, 3726, 6237, 114771, 3965, 6868, 8324, 4860, 604, 80762, 9770, 2200, 678, 29887, 596, 4179, 7409, 9734, 5293, 28962, 4831, 4627, 6777, 2185, 135228, 5771, 9644
GOTERM_BP_FAT	GO:0002520~immune system development	52	5.05345	1.15632	0.187853	98.3382	912	821	16650	1	0.743645	841, 4041, 79705, 5894, 10193, 57580, 3726, 3965, 114771, 6868, 8324, 4860, 604, 2200, 678, 29887, 204851, 5604, 8874, 7409, 3091, 57217, 4831, 7128, 6777, 85477, 2113, 4791, 9644, 669, 5971, 5663, 5613, 6237, 28996, 8444, 80762, 9770, 123169, 596, 4179, 9734, 54443, 3980, 3329, 5293, 28962, 4627, 2185, 135228, 5771, 9466
Annotation Cluster 189	Enrichment Score:0.95
GOTERM_BP_FAT	GO:0044804~nucleophagy	4	0.388727	3.84349	0.0823258	81.5801	912	19	16650	1	0.513153	55062, 11152, 23130, 84971
GOTERM_BP_FAT	GO:0000045~autophagosome assembly	7	0.680272	2.06123	0.122326	92.3413	912	62	16650	1	0.621477	55062, 51715, 11152, 23130, 58476, 84971, 5663
GOTERM_BP_FAT	GO:1905037~autophagosome organization	7	0.680272	1.99681	0.136558	94.4494	912	64	16650	1	0.652499	55062, 51715, 11152, 23130, 58476, 84971, 5663
Annotation Cluster 190	Enrichment Score:0.95
GOTERM_BP_FAT	GO:0001701~in utero embryonic development	27	2.62391	1.48921	0.0404417	55.6431	912	331	16650	1	0.343972	824, 8531, 841, 2709, 57679, 3726, 6928, 2697, 6491, 81565, 5801, 7168, 59343, 4582, 1999, 10733, 4904, 79733, 9394, 598, 5604, 3091, 320, 8061, 23764, 2549, 4627
GOTERM_BP_FAT	GO:0009790~embryo development	62	6.02527	1.18649	0.112093	90.3776	912	954	16650	1	0.596477	5950, 841, 4041, 8531, 200424, 29127, 1294, 7709, 2254, 7296, 2709, 3726, 8013, 57679, 6928, 6491, 3675, 7168, 59343, 8324, 10159, 84678, 2200, 219736, 9394, 204851, 55122, 5604, 3091, 7408, 8061, 5921, 29, 3685, 23169, 8828, 8195, 83852, 5879, 5216, 824, 55764, 9368, 5663, 2697, 1843, 5801, 81565, 28996, 57619, 4582, 1999, 10733, 4904, 123169, 79733, 598, 320, 23764, 2549, 4627, 6385
GOTERM_BP_FAT	GO:0043009~chordate embryonic development	38	3.69291	1.20234	0.179091	97.9471	912	577	16650	1	0.731387	824, 5950, 841, 8531, 55764, 2254, 5663, 2709, 3726, 57679, 2697, 6928, 6491, 81565, 5801, 7168, 57619, 59343, 4582, 10159, 84678, 1999, 10733, 4904, 79733, 9394, 598, 5604, 3091, 7408, 8061, 320, 23764, 23169, 2549, 4627, 6385, 5216
GOTERM_BP_FAT	GO:0009792~embryo development ending in birth or egg hatching	38	3.69291	1.18997	0.195619	98.6246	912	583	16650	1	0.755085	824, 5950, 841, 8531, 55764, 2254, 5663, 2709, 3726, 57679, 2697, 6928, 6491, 81565, 5801, 7168, 57619, 59343, 4582, 10159, 84678, 1999, 10733, 4904, 79733, 9394, 598, 5604, 3091, 7408, 8061, 320, 23764, 23169, 2549, 4627, 6385, 5216
Annotation Cluster 191	Enrichment Score:0.95
GOTERM_BP_FAT	GO:0006903~vesicle targeting	9	0.874636	2.13389	0.0590019	69.8055	912	77	16650	1	0.423841	8729, 51128, 55062, 7039, 1294, 22870, 5663, 90411, 8615
GOTERM_BP_FAT	GO:0048199~vesicle targeting, to, from or within Golgi	8	0.777454	2.24696	0.0638413	72.7207	912	65	16650	1	0.444646	8729, 51128, 55062, 7039, 1294, 22870, 90411, 8615
GOTERM_BP_FAT	GO:0006900~membrane budding	10	0.971817	1.72232	0.126093	92.9632	912	106	16650	1	0.630269	8729, 51128, 8976, 7039, 1294, 22870, 90411, 55048, 8615, 93343
GOTERM_BP_FAT	GO:0006901~vesicle coating	7	0.680272	2.02851	0.129348	93.4617	912	63	16650	1	0.637203	8729, 51128, 7039, 1294, 22870, 90411, 8615
[truncated: 103 more rows]

## Sheet: DOWN-LE
Category	Term	Count	%	FE	P-Value	FDR	List Total	Pop Hits	Pop Total	Bonferroni	Benjamini	Genes
[truncated: 592 more rows]

[truncated: 6 more sheets: UP-GE, DOWN-GE, UP-S, DOWN-S, UP-Complete, DOWN-Complete]
