# Supplementary material for: Cell type-specific analysis of transcriptome changes in the porcine endometrium on Day 12 of pregnancy
Source: BMC Genomics. 2018 Jun 14;19:459. doi: 10.1186/s12864-018-4855-y (PMC6000939; doi:10.1186/s12864-018-4855-y)
Supplement: Supplementary file 6 — Table S6. DEGs involved in estrogen signaling, prostaglandin metabolism and signaling, and other selected pathways. (XLSX 117 kb) [file 12864_2018_4855_MOESM6_ESM.xlsx]

## Sheet: Supplemental Table S6
Supplemental Table S6
Gene ID Hsa	Symbol	Description	LE	GE	S	Compl	WP98 PG synthesis and regulation	hsa00590 Arachidonic acid metabolism	Entrez Gene/PubMed "prostaglandin transporter"	WP167 Eicosanoid Synthesis	hsa01040 Biosynthesis of unsaturated fatty acids	Entrez Gene "prostaglandin"	hsa00140 Steroid hormone biosynthesis	WP712 Estrogen signaling	hsa04915 Estrogen signaling pathway	hsa04921 Oxytocin signaling pathway	hsa04917 Prolactin signaling pathway	WP195 IL-1 signaling pathway	WP585 Interferon type I signaling pathways	WP2870 Extracellular vesicle-mediated signaling in recipient cells
4363	ABCC1	ATP binding cassette subfamily C member 1	up			up
10257	ABCC4	ATP binding cassette subfamily C member 4			down				x			x
10060	ABCC9	ATP binding cassette subfamily C member 9	up			up
6578	SLCO2A1	solute carrier organic anion transporter family member 2A1			up				x			x
353189	SLCO4C1	solute carrier organic anion transporter family member 4C1	up			up			x
81796	SLCO5A1	solute carrier organic anion transporter family member 5A1	up	up	up	up			x
7920	ABHD16A	abhydrolase domain containing 16A				down						x
11332	ACOT7	acyl-CoA thioesterase 7	up								x
8310	ACOX3	acyl-CoA oxidase 3, pristanoyl				down					x
231	AKR1B1	aldo-keto reductase family 1 member B	up	up		up		x				x
307	ANXA4	annexin A4	up				x
308	ANXA5	annexin A5	up	up	up	up	x
570	BAAT	acyl-coenzyme A amino acid N-acyltransferase 2				down					x
1559	CYP2C9	cytochrome P450 2C21 pseudogene				down		x
1562	CYP2C18	cytochrome P450 2C49		up	up	down		x
1573	CYP2J2	cytochrome P450 2J2-like	down		down	down		x
29785	CYP2S1	cytochrome P450 2S1			up	up	x					x
8529	CYP4F2	cytochrome P450 4F6-like				down		x
126410	CYP4F22	cytochrome P450 4F22		up				x
1906	EDN1	endothelin 1				up	x					x
1909	EDNRA	endothelin receptor type A	up		up	up	x
1910	EDNRB	endothelin receptor type B			up	up	x
54898	ELOVL2	ELOVL fatty acid elongase 2	up			up					x
6785	ELOVL4	ELOVL fatty acid elongase 4	down			down					x
60481	ELOVL5	ELOVL fatty acid elongase 5	up			up					x
79071	ELOVL6	ELOVL fatty acid elongase 6	down			up					x
3992	FADS1	fatty acid desaturase 1				down					x	x
127281	FAM213B	family with sequence similarity 213 member B				down		x				x
493869	GPX8	glutathione peroxidase 8 (putative)				up		x
201562	HACD2	3-hydroxyacyl-CoA dehydratase 2	down		down	down					x
401494	HACD4	3-hydroxyacyl-CoA dehydratase 4		up		up					x
3248	HPGD	hydroxyprostaglandin dehydrogenase 15-(NAD)	down		down	down	x					x
4048	LTA4H	leukotriene A4 hydrolase				up		x		x
4056	LTC4S	leukotriene C4 synthase				down		x		x
4843	NOS2	nitric oxide synthase 2				down						x
2494	NR5A2	nuclear receptor subfamily 5 group A member 2				up	x					x			x
55825	PECR	peroxisomal trans-2-enoyl-CoA reductase	down		down						x
50487	PLA2G3	phospholipase A2 group III				down		x				x
5321	PLA2G4A	phospholipase A2 group IVA			down	down	x	x				x				x
100137049	PLA2G4B	phospholipase A2 group IVB				down		x								x
8398	PLA2G6	phospholipase A2 group VI				down		x		x		x
151056	PLB1	phospholipase B1				down		x
80339	PNPLA3	patatin like phospholipase domain containing 3	down		down					x
50640	PNPLA8	patatin like phospholipase domain containing 8	up			up				x		x
5581	PRKCE	protein kinase C epsilon	up			up						x
5729	PTGDR	prostaglandin D2 receptor				up	x					x
11251	PTGDR2	prostaglandin D2 receptor 2	down		down							x
5730	PTGDS	prostaglandin D2 synthase				down	x	x		x		x
5732	PTGER2	prostaglandin E receptor 2	down			up	x					x
9536	PTGES	prostaglandin E synthase	down			down		x		x		x
100885848	PTGES3L	prostaglandin E synthase 3 like	up			up						x
5737	PTGFR	prostaglandin F receptor	down				x					x
5738	PTGFRN	prostaglandin F2 receptor inhibitor	up			up						x
22949	PTGR1	prostaglandin reductase 1	up	up		up						x
5742	PTGS1	prostaglandin-endoperoxide synthase 1				up	x	x		x		x
5743	PTGS2	prostaglandin-endoperoxide synthase 2			down		x	x		x		x				x
10411	RAPGEF3	Rap guanine nucleotide exchange factor 3			up							x
11069	RAPGEF4	Rap guanine nucleotide exchange factor 4				up						x
5999	RGS4	regulator of G protein signaling 4	down	down	down	down						x
8767	RIPK2	receptor interacting serine/threonine kinase 2				up						x
6281	S100A10	S100 calcium binding protein A10				up	x
6277	S100A6	S100 calcium binding protein A6		up			x
6279	S100A8	S100 calcium binding protein A8	up	up	up	up						x
6319	SCD	stearoyl-CoA desaturase			down						x
79966	SCD5	stearoyl-CoA desaturase 5				down					x
9524	TECR	trans-2,3-enoyl-CoA reductase				down					x
1645	AKR1C1	aldo-keto reductase family 1, member C-like 1				down						x	x
1312	COMT	catechol-O-methyltransferase				down							x
1545	CYP1B1	cytochrome P450 1B1	down		up								x
1581	CYP7A1	cytochrome P450, family 7, subfamily A, polypeptide 1	down		down								x
9420	CYP7B1	25-hydroxycholesterol 7-alpha-hydroxylase-like	down										x
3290	HSD11B1	hydroxysteroid 11-beta dehydrogenase 1	up		up	up	x						x
3294	HSD17B2	hydroxysteroid 17-beta dehydrogenase 2				down							x
7923	HSD17B8	hydroxysteroid 17-beta dehydrogenase 8				down							x
51144	HSD17B12	hydroxysteroid 17-beta dehydrogenase 12	up			up					x		x
3283	HSD3B1	hydroxy-delta-5-steroid dehydrogenase, 3 beta- and steroid delta-isomerase 1				down							x
3284	HSD3B2	hydroxy-delta-5-steroid dehydrogenase, 3 beta- and steroid delta-isomerase 2				down						x	x
6715	SRD5A1	steroid 5 alpha-reductase 1	up										x
412	STS	steroid sulfatase				up							x
6783	SULT1E1	sulfotransferase family 1E, estrogen-preferring, member 1	up	up	up	up							x
54578	UGT1A6	UDP glucuronosyltransferase 1 family, polypeptide A6		up		up							x
7363	UGT2B4	UDP glucuronosyltransferase family 2 member B4	up			up							x
7367	UGT2B17	UDP glucuronosyltransferase family 2 member B17				up							x
112	ADCY6	adenylate cyclase 6				down						x			x	x
113	ADCY7	adenylate cyclase 7	up			up									x	x
115	ADCY9	adenylate cyclase 9				down									x	x
208	AKT2	AKT serine/threonine kinase 2	down			down									x		x
10000	AKT3	AKT serine/threonine kinase 3				up									x		x
468	ATF4	activating transcription factor 4	up												x
596	BCL2	BCL2, apoptosis regulator	up			up						x		x
673	BRAF	B-Raf proto-oncogene, serine/threonine kinase				up								x
775	CACNA1C	calcium voltage-gated channel subunit alpha1 C				up										x
776	CACNA1D	calcium voltage-gated channel subunit alpha1 D	down													x
781	CACNA2D1	calcium voltage-gated channel auxiliary subunit alpha2delta 1			up											x
27091	CACNG5	calcium voltage-gated channel auxiliary subunit gamma 5	down			down										x
59284	CACNG7	calcium voltage-gated channel auxiliary subunit gamma 7				down										x
801	CALM1	calmodulin 1	up												x	x
805	CALM2	calmodulin 2	up			up									x	x
91860	CALML4	calmodulin like 4	down			down									x	x
51806	CALML5	calmodulin like 5				down									x	x
8536	CAMK1	calcium/calmodulin dependent protein kinase I	up			up										x
57118	CAMK1D	calcium/calmodulin dependent protein kinase ID	down		down	down										x
952	CD38	CD38 molecule	down			down										x
1154	CISH	cytokine inducible SH2 containing protein				down											x
10488	CREB3	cAMP responsive element binding protein 3				up									x
64764	CREB3L2	cAMP responsive element binding protein 3 like 2				up									x
9586	CREB5	cAMP responsive element binding protein 5	down												x
29904	EEF2K	eukaryotic elongation factor 2 kinase	down													x
1956	EGFR	epidermal growth factor receptor				down						x			x	x				x
2099	ESR1	estrogen receptor 1	down			down						x		x	x		x
2101	ESRRA	estrogen related receptor alpha				down						x		x
2288	FKBP4	FK506 binding protein 4	up												x
2353	FOS	Fos proto-oncogene, AP-1 transcription factor subunit	down			down								x	x	x	x
2309	FOXO3	forkhead box O3	down														x
2592	GALT	galactose-1-phosphate uridylyltransferase	down			down											x
2770	GNAI1	G protein subunit alpha i1				up									x	x
2773	GNAI3	G protein subunit alpha i3				up									x	x
2775	GNAO1	G protein subunit alpha o1				down									x	x
2776	GNAQ	G protein subunit alpha q	down												x	x
2852	GPER1	G protein-coupled estrogen receptor 1				down								x	x
2977	GUCY1A2	guanylate cyclase 1 soluble subunit alpha 2				up										x
2983	GUCY1B3	guanylate cyclase 1 soluble subunit beta	up		up	up										x
1839	HBEGF	heparin binding EGF like growth factor	up												x
3265	HRAS	HRas proto-oncogene, GTPase				down									x	x	x			x
3320	HSP90AA1	heat shock protein 90 alpha family class A member 1	up			up									x
3326	HSP90AB1	heat shock protein 90 alpha family class B member 1	up												x
7184	HSP90B1	heat shock protein 90 beta family member 1	up			up									x
3304	HSPA1B	heat shock protein 70.2	up												x
3306	HSPA2	heat shock protein family A (Hsp70) member 2			up										x
3312	HSPA8	heat shock protein family A (Hsp70) member 8	up												x
3708	ITPR1	inositol 1,4,5-trisphosphate receptor type 1				up									x	x
3709	ITPR2	inositol 1,4,5-trisphosphate receptor type 2	down												x	x
3710	ITPR3	inositol 1,4,5-trisphosphate receptor type 3	up												x	x
3725	JUN	Jun proto-oncogene, AP-1 transcription factor subunit				down						x		x	x	x		x
3768	KCNJ12	potassium voltage-gated channel subfamily J member 12				down										x
3759	KCNJ2	potassium voltage-gated channel subfamily J member 2		down												x
3762	KCNJ5	potassium voltage-gated channel subfamily J member 5	down		down	down									x	x
3972	LHB	luteinizing hormone beta polypeptide				down											x
5604	MAP2K1	mitogen-activated protein kinase kinase 1	up											x	x	x	x	x
5605	MAP2K2	mitogen-activated protein kinase kinase 2	up												x	x	x	x
5595	MAPK3	mitogen-activated protein kinase 3				down						x			x	x	x	x
5601	MAPK9	mitogen-activated protein kinase 9				up						x		x			x	x
5603	MAPK13	mitogen-activated protein kinase 13				down											x
4208	MEF2C	myocyte enhancer factor 2C				up										x
4638	MYLK	myosin light chain kinase				up										x
85366	MYLK2	myosin light chain kinase 2				up										x
4772	NFATC1	nuclear factor of activated T-cells 1	up													x
4893	NRAS	NRAS proto-oncogene, GTPase				up									x	x	x			x
5021	OXTR	oxytocin receptor	down	down	down	down										x
5290	PIK3CA	phosphatidylinositol-4,5-bisphosphate 3-kinase catalytic subunit alpha				up								x	x		x
5293	PIK3CD	phosphatidylinositol-4,5-bisphosphate 3-kinase catalytic subunit delta	up												x		x		x
5296	PIK3R2	phosphoinositide-3-kinase regulatory subunit 2				down									x		x	x	x
23533	PIK3R5	phosphoinositide-3-kinase regulatory subunit 5	up													x				x
23236	PLCB1	phospholipase C beta 1			down										x	x
5332	PLCB4	phospholipase C beta 4	down			down									x	x
5465	PPARA	peroxisome proliferator activated receptor alpha				down						x			x
5468	PPARG	peroxisome proliferator activated receptor gamma				up						x			x
4659	PPP1R12A	protein phosphatase 1 regulatory subunit 12A				up										x
54776	PPP1R12C	protein phosphatase 1 regulatory subunit 12C				down										x
5533	PPP3CC	protein phosphatase 3 catalytic subunit gamma				up										x
5562	PRKAA1	protein kinase AMP-activated catalytic subunit alpha 1				up						x				x
5563	PRKAA2	protein kinase AMP-activated catalytic subunit alpha 2				up						x				x
5567	PRKACB	protein kinase cAMP-activated catalytic subunit beta	down												x	x
51422	PRKAG2	protein kinase AMP-activated non-catalytic subunit gamma 2	down													x
5580	PRKCD	protein kinase C delta	up												x
5582	PRKCG	protein kinase C gamma				down										x
5894	RAF1	Raf-1 proto-oncogene, serine/threonine kinase	up												x	x	x			x
1827	RCAN1	regulator of calcineurin 1	up									x				x
387	RHOA	ras homolog family member A				up						x				x
6093	ROCK1	Rho associated coiled-coil containing protein kinase 1				up										x
9475	ROCK2	Rho associated coiled-coil containing protein kinase 2				up										x
25759	SHC2	SHC adaptor protein 2				down									x		x
53358	SHC3	SHC adaptor protein 3			down										x		x
6654	SOS1	SOS Ras/Rac guanine nucleotide exchange factor 1				up									x		x
6655	SOS2	SOS Ras/Rho guanine nucleotide exchange factor 2				up									x		x
6777	STAT5B	signal transducer and activator of transcription 5B	up														x
7226	TRPM2	transient receptor potential cation channel subfamily M member 2				down										x
6347	CCL2	chemokine (C-C motif) ligand 2				up						x						x
51295	ECSIT	ECSIT signalling integrator				down												x
1973	EIF4A1	eukaryotic translation initiation factor 4A1	up																x
1977	EIF4E	eukaryotic translation initiation factor 4E	up																x
1978	EIF4EBP1	eukaryotic translation initiation factor 4E binding protein 1	up	up		up													x
2534	FYN	FYN proto-oncogene, Src family tyrosine kinase				up													x
9846	GAB2	GRB2 associated binding protein 2			up	up													x
3454	IFNAR1	interferon alpha and beta receptor subunit 1	up	up		up													x
3455	IFNAR2	interferon alpha and beta receptor subunit 2	up	up	up	up													x
8517	IKBKG	inhibitor of nuclear factor kappa B kinase subunit gamma				down								x				x
3552	IL1A	interleukin 1 alpha	down		down	down						x						x
3554	IL1R1	interleukin 1 receptor type 1	up			up												x
3556	IL1RAP	interleukin 1 receptor accessory protein	up			up												x
11213	IRAK3	interleukin 1 receptor associated kinase 3				up												x
51135	IRAK4	interleukin 1 receptor associated kinase 4	up			up												x
3660	IRF2	interferon regulatory factor 2	up			up
26145	IRF2BP1	interferon regulatory factor 2 binding protein 1	down			down
3661	IRF3	interferon regulatory factor 3				down
3662	IRF4	interferon regulatory factor 4				down
3665	IRF7	interferon regulatory factor 7				down
10379	IRF9	interferon regulatory factor 9	down			down													x
3667	IRS1	insulin receptor substrate 1	down																x
8660	IRS2	insulin receptor substrate 2				up													x
3716	JAK1	Janus kinase 1				up						x							x
3717	JAK2	Janus kinase 2				up											x
5606	MAP2K3	mitogen-activated protein kinase kinase 3	up															x	x
4214	MAP3K1	mitogen-activated protein kinase kinase kinase 1	down															x	x
9020	MAP3K14	mitogen-activated protein kinase kinase kinase 14				down												x
9261	MAPKAPK2	mitogen-activated protein kinase-activated protein kinase 2	up			up												x
64223	MLST8	MTOR associated protein, LST8 homolog				down													x
4790	NFKB1	nuclear factor kappa B subunit 1	up			up						x		x			x	x
4791	NFKB2	nuclear factor kappa B subunit 2	up
4792	NFKBIA	NFKB inhibitor alpha	up		up													x
4793	NFKBIB	NFKB inhibitor beta	up															x
84807	NFKBID	NFKB inhibitor delta				down
4794	NFKBIE	NFKB inhibitor epsilon	up
57162	PELI1	pellino E3 ubiquitin protein ligase 1	up			up												x
57161	PELI2	pellino E3 ubiquitin protein ligase family member 2	down		down													x
8554	PIAS1	protein inhibitor of activated STAT 1				up													x
5590	PRKCZ	protein kinase C zeta				down												x
3276	PRMT1	protein arginine methyltransferase 1				down													x
5781	PTPN11	protein tyrosine phosphatase, non-receptor type 11				up												x	x
5777	PTPN6	protein tyrosine phosphatase, non-receptor type 6				down													x
5879	RAC1	ras-related C3 botulinum toxin substrate 1 (rho family, small GTP binding protein Rac1)	up			up													x
5906	RAP1A	RAP1A, member of RAS oncogene family				up						x							x
2889	RAPGEF1	Rap guanine nucleotide exchange factor 1	up			up													x
5966	REL	REL proto-oncogene, NF-kB subunit	up			up												x	x
5971	RELB	RELB proto-oncogene, NF-kB subunit	up
9252	RPS6KA5	ribosomal protein S6 kinase A5	down		down	down						x							x
8651	SOCS1	suppressor of cytokine signaling 1				up						x					x		x
122809	SOCS4	suppressor of cytokine signaling 4	up			up											x
9306	SOCS6	suppressor of cytokine signaling 6	down		down	down											x
6772	STAT1	signal transducer and activator of transcription 1	up			up						x					x		x
6773	STAT2	signal transducer and activator of transcription 2	down																x
6775	STAT4	signal transducer and activator of transcription 4	up			up													x
6776	STAT5A	signal transducer and activator of transcription 5A	up			up						x					x		x
6777	STAT5B	signal transducer and activator of transcription 5B	up
10454	TAB1	TGF-beta activated kinase 1 (MAP3K7) binding protein 1				down												x
10100	TANK	TRAF family member associated NFKB activator	up			up
54472	TOLLIP	toll interacting protein				down												x
7409	VAV1	vav guanine nucleotide exchange factor 1	up																x
8312	AXIN1	axin 1				down														x
4233	MET	MET proto-oncogene, receptor tyrosine kinase	up	up		up														x
4088	SMAD3	SMAD family member 3	up	up		up														x
7039	TGFA	transforming growth factor alpha	up			up														x
7040	TGFB1	transforming growth factor beta 1				up						x								x
7042	TGFB2	transforming growth factor beta 2				up						x								x
7043	TGFB3	transforming growth factor beta 3			up															x
7046	TGFBR1	transforming growth factor beta receptor 1				up														x
7048	TGFBR2	transforming growth factor beta receptor 2				up														x
7103	TSPAN8	tetraspanin 8	down		down	down														x
7474	WNT5A	Wnt family member 5A	down		down															x
